# Supplementary material for: Young rat microbiota extracts strongly inhibit fibrillation of α-synuclein and protect neuroblastoma cells and zebrafish against α-synuclein toxicity
Source: Mol Cells. 2024 Nov 26;48(1):100161. doi: 10.1016/j.mocell.2024.100161 (PMC11699742; doi:10.1016/j.mocell.2024.100161)
Supplement: Supplementary file 2 — Supplementary material [file mmc2.xlsx]

## Sheet: Proteins
Checked	Master	Accession	Description	Coverage [%]	# Peptides	# PSMs	# Unique Peptides	# AAs	MW [kDa]	calc. pI	Score Mascot: Mascot	# Peptides (by Search Engine): Mascot	Abundance: F1: Sample	Abundance: F2: Sample	Abundance: F3: Sample	Abundance: F4: Sample	Abundance: F5: Sample	Abundance: F6: Sample	Abundance: F7: Sample	Abundance: F8: Sample	Abundance: F9: Sample	Abundance: F10: Sample	Abundance: F11: Sample	Abundance: F12: Sample	Abundances (Normalized): F1: Sample	Abundances (Normalized): F2: Sample	Abundances (Normalized): F3: Sample	Abundances (Normalized): F4: Sample	Abundances (Normalized): F5: Sample	Abundances (Normalized): F6: Sample	Abundances (Normalized): F7: Sample	Abundances (Normalized): F8: Sample	Abundances (Normalized): F9: Sample	Abundances (Normalized): F10: Sample	Abundances (Normalized): F11: Sample	Abundances (Normalized): F12: Sample	Abundances Count: F1: Sample	Abundances Count: F2: Sample	Abundances Count: F3: Sample	Abundances Count: F4: Sample	Abundances Count: F5: Sample	Abundances Count: F6: Sample	Abundances Count: F7: Sample	Abundances Count: F8: Sample	Abundances Count: F9: Sample	Abundances Count: F10: Sample	Abundances Count: F11: Sample	Abundances Count: F12: Sample	Found in File: [F1]
FALSE	Master Protein	P00689	Pancreatic alpha-amylase OS=Rattus norvegicus OX=10116 GN=Amy2 PE=2 SV=2	21	8	115	5	508	57.1	8.07	3157	8	3.22577e+07	3.3573e+07	2.49902e+07	1.10094e+06	218324	497562	325594	127007	41282.5	146717	146848	130697	3.31422e+07	3.3573e+07	3.61139e+07	8.08438e+06	8.87973e+06	2.99928e+06	2.00449e+06	1.15202e+06	437332	1.556e+06	2.56879e+06	1.40527e+06	6	6	6	4	3	3	3	2	1	3	2	1	High
	Checked	Confidence	Annotated Sequence	Modifications	Qvality PEP	Qvality q-value	# Protein Groups	# Proteins	# PSMs	Master Protein Accessions	Positions in Master Proteins	Modifications in Master Proteins	# Missed Cleavages	Theo. MH+ [Da]	Quan Info	Found in Sample: [S1] F1: Sample	Found in Sample: [S2] F2: Sample	Found in Sample: [S3] F3: Sample	Found in Sample: [S4] F4: Sample	Found in Sample: [S5] F5: Sample	Found in Sample: [S6] F6: Sample	Found in Sample: [S7] F7: Sample	Found in Sample: [S8] F8: Sample	Found in Sample: [S9] F9: Sample	Found in Sample: [S10] F10: Sample	Found in Sample: [S11] F11: Sample	Found in Sample: [S12] F12: Sample	Confidence (by Search Engine): Mascot	Percolator q-Value (by Search Engine): Mascot	Percolator PEP (by Search Engine): Mascot	Ions Score (by Search Engine): Mascot	Top Apex RT [min]	Quan Usage	Quan Ratio Usage	Sequence in Protein	Positions in Proteins
	FALSE	High	[R].ALVFVDNHDNQR.[G]		0.0121776	0.00681623	2	8	16	P00689; A0A8I5ZY75	P00689 [304-315]; A0A8I5ZY75 [312-323]		0	1427.7	Shared	High	High	High	High	Peak Found	Peak Found	Not Found	Not Found	Peak Found	Peak Found	High	Peak Found	High	0.001873	0.002971	73	25.71	Not Used	Not Used	R.ALVFVDNHDNQR.G	[304-315]
		Checked	Confidence	Identifying Node	PSM Ambiguity	Annotated Sequence	Modifications	# Proteins	Master Protein Accessions	Protein Accessions	# Missed Cleavages	Charge	DeltaScore	DeltaCn	Rank	Search Engine Rank	m/z [Da]	MH+ [Da]	Theo. MH+ [Da]	DeltaM [ppm]	Deltam/z [Da]	Activation Type	NCE [%]	MS Order	Isolation Interference [%]	Ion Inject Time [ms]	RT [min]	First Scan	Spectrum File	File ID	Quan Info	Ions Score	# Protein Groups	Identity Strict	Identity Relaxed	Expectation Value	Percolator q-Value	Percolator PEP	Precursor Abundance	Apex RT [min]
		FALSE	High	Mascot (A6)	Unambiguous	[R].ALVFVDNHDNQR.[G]		8	P00689; A0A8I5ZY75	P00689; A0A8I5ZY75; A0A8I6AIH1; Q5I0L0; Q99N59; A0A8I5YBI0; A0A8I5ZU41; A0A8I6GAL8	0	2	0.8784	0	1	1	714.353	1427.7	1427.7	-2.93	-0.00209	HCD (High Energy Collision Dissociation)	28	MS2	0	110	25.8636	7656	20230602_3r.raw	F3		74	2	50	43	4.08123e-05	0.001873	0.01275	1.97999e+06	25.68
		FALSE	High	Mascot (A6)	Unambiguous	[R].ALVFVDNHDNQR.[G]		8	P00689; A0A8I5ZY75	P00689; A0A8I5ZY75; A0A8I6AIH1; Q5I0L0; Q99N59; A0A8I5YBI0; A0A8I5ZU41; A0A8I6GAL8	0	3	0.7391	0	1	1	476.573	1427.71	1427.7	2.06	0.00098	HCD (High Energy Collision Dissociation)	28	MS2	50.3783	110	26.5778	8250	20230602_1r.raw	F1		23	2	51	44	7.05383	0.006865	0.1688	260452	26.39
		FALSE	High	Mascot (A6)	Unambiguous	[R].ALVFVDNHDNQR.[G]		8	P00689; A0A8I5ZY75	P00689; A0A8I5ZY75; A0A8I6AIH1; Q5I0L0; Q99N59; A0A8I5YBI0; A0A8I5ZU41; A0A8I6GAL8	0	3	0.9677	0	1	1	476.573	1427.7	1427.7	1.54	0.00074	HCD (High Energy Collision Dissociation)	28	MS2	53.7901	5.624	25.6667	7686	20230602_2r.raw	F2		31	2	51	44	1.04591	0.003484	0.09043	9426854	25.7
		FALSE	High	Mascot (A6)	Unambiguous	[R].ALVFVDNHDNQR.[G]		8	P00689; A0A8I5ZY75	P00689; A0A8I5ZY75; A0A8I6AIH1; Q5I0L0; Q99N59; A0A8I5YBI0; A0A8I5ZU41; A0A8I6GAL8	0	3	0.8462	0	1	1	476.573	1427.7	1427.7	1.42	0.00067	HCD (High Energy Collision Dissociation)	28	MS2	52.2022	110	26.3973	8190	20230602_1r.raw	F1		26	2	51	44	3.03036	0.003484	0.1005	260452	26.39
		FALSE	High	Mascot (A6)	Unambiguous	[R].ALVFVDNHDNQR.[G]		8	P00689; A0A8I5ZY75	P00689; A0A8I5ZY75; A0A8I6AIH1; Q5I0L0; Q99N59; A0A8I5YBI0; A0A8I5ZU41; A0A8I6GAL8	0	3	0.4615	0	1	1	476.573	1427.7	1427.7	1.22	0.00058	HCD (High Energy Collision Dissociation)	28	MS2	56.5568	110	26.7512	8310	20230602_1r.raw	F1		26	2	51	44	3.67686	0.001873	0.03163	260452	26.39
		FALSE	High	Mascot (A6)	Unambiguous	[R].ALVFVDNHDNQR.[G]		8	P00689; A0A8I5ZY75	P00689; A0A8I5ZY75; A0A8I6AIH1; Q5I0L0; Q99N59; A0A8I5YBI0; A0A8I5ZU41; A0A8I6GAL8	0	3	0.68	0	1	1	476.573	1427.7	1427.7	1.22	0.00058	HCD (High Energy Collision Dissociation)	28	MS2	58.5973	110	26.6513	7006	20230602_11r.raw	F11		25	2	51	44	4.34988	0.008782	0.1788	84518.6	26.57
		FALSE	High	Mascot (A6)	Unambiguous	[R].ALVFVDNHDNQR.[G]		8	P00689; A0A8I5ZY75	P00689; A0A8I5ZY75; A0A8I6AIH1; Q5I0L0; Q99N59; A0A8I5YBI0; A0A8I5ZU41; A0A8I6GAL8	0	3	0.8837	0	1	1	476.573	1427.7	1427.7	1.1	0.00052	HCD (High Energy Collision Dissociation)	28	MS2	35.6613	6.235	25.7653	8004	20230602_1r.raw	F1		43	2	51	44	0.0726532	0.001873	0.0314	9352920	25.77
		FALSE	High	Mascot (A6)	Unambiguous	[R].ALVFVDNHDNQR.[G]		8	P00689; A0A8I5ZY75	P00689; A0A8I5ZY75; A0A8I6AIH1; Q5I0L0; Q99N59; A0A8I5YBI0; A0A8I5ZU41; A0A8I6GAL8	0	2	0.8485	0	1	1	714.355	1427.7	1427.7	0.74	0.00053	HCD (High Energy Collision Dissociation)	28	MS2	0	31.633	25.7963	8012	20230602_1r.raw	F1		66	2	51	44	0.000305603	0.001873	0.02099	2.91356e+06	25.77
		FALSE	High	Mascot (A6)	Unambiguous	[R].ALVFVDNHDNQR.[G]		8	P00689; A0A8I5ZY75	P00689; A0A8I5ZY75; A0A8I6AIH1; Q5I0L0; Q99N59; A0A8I5YBI0; A0A8I5ZU41; A0A8I6GAL8	0	2	0.8767	0	1	1	714.355	1427.7	1427.7	0.49	0.00035	HCD (High Energy Collision Dissociation)	28	MS2	0	110	25.648	7972	20230602_1r.raw	F1		73	2	51	44	7.33593e-05	0.001873	0.002971	2.91356e+06	25.77
		FALSE	High	Mascot (A6)	Unambiguous	[R].ALVFVDNHDNQR.[G]		8	P00689; A0A8I5ZY75	P00689; A0A8I5ZY75; A0A8I6AIH1; Q5I0L0; Q99N59; A0A8I5YBI0; A0A8I5ZU41; A0A8I6GAL8	0	2	0.859	0	1	1	714.355	1427.7	1427.7	0.4	0.00029	HCD (High Energy Collision Dissociation)	28	MS2	0	63.448	25.7349	7705	20230602_2r.raw	F2		78	2	51	44	2.16998e-05	0.001873	0.01297	2.39563e+06	25.7
		FALSE	High	Mascot (A6)	Unambiguous	[R].ALVFVDNHDNQR.[G]		8	P00689; A0A8I5ZY75	P00689; A0A8I5ZY75; A0A8I6AIH1; Q5I0L0; Q99N59; A0A8I5YBI0; A0A8I5ZU41; A0A8I6GAL8	0	3	0.931	0	1	1	476.573	1427.7	1427.7	0.39	0.00019	HCD (High Energy Collision Dissociation)	28	MS2	47.8736	30.521	25.8659	7657	20230602_3r.raw	F3		29	2	51	44	1.78458	0.001873	0.02295	7.61286e+06	25.68
		FALSE	High	Mascot (A6)	Unambiguous	[R].ALVFVDNHDNQR.[G]		8	P00689; A0A8I5ZY75	P00689; A0A8I5ZY75; A0A8I6AIH1; Q5I0L0; Q99N59; A0A8I5YBI0; A0A8I5ZU41; A0A8I6GAL8	0	3	0.8667	0	1	1	476.572	1427.7	1427.7	0.07	3e-05	HCD (High Energy Collision Dissociation)	28	MS2	25.64	110	25.8584	7519	20230602_4r.raw	F4		30	2	51	44	1.1596	0.001873	0.02786	465518	25.79
		FALSE	High	Mascot (A6)	Unambiguous	[R].ALVFVDNHDNQR.[G]		8	P00689; A0A8I5ZY75	P00689; A0A8I5ZY75; A0A8I6AIH1; Q5I0L0; Q99N59; A0A8I5YBI0; A0A8I5ZU41; A0A8I6GAL8	0	2	0.8814	0	1	1	714.355	1427.7	1427.7	0.06	4e-05	HCD (High Energy Collision Dissociation)	28	MS2	52.0651	110	25.9455	8054	20230602_1r.raw	F1		59	2	51	44	0.0018294	0.001873	0.02513	2.91356e+06	25.77
		FALSE	High	Mascot (A6)	Unambiguous	[R].ALVFVDNHDNQR.[G]		8	P00689; A0A8I5ZY75	P00689; A0A8I5ZY75; A0A8I6AIH1; Q5I0L0; Q99N59; A0A8I5YBI0; A0A8I5ZU41; A0A8I6GAL8	0	2	0.8732	0	1	1	714.354	1427.7	1427.7	-0.63	-0.00045	HCD (High Energy Collision Dissociation)	28	MS2	0	110	25.5854	7662	20230602_2r.raw	F2		71	2	50	43	8.49944e-05	0.001873	0.007781	2.39563e+06	25.7
		FALSE	High	Mascot (A6)	Unambiguous	[R].ALVFVDNHDNQR.[G]		8	P00689; A0A8I5ZY75	P00689; A0A8I5ZY75; A0A8I6AIH1; Q5I0L0; Q99N59; A0A8I5YBI0; A0A8I5ZU41; A0A8I6GAL8	0	2	0.859	0	1	1	714.356	1427.7	1427.7	0.91	0.00065	HCD (High Energy Collision Dissociation)	28	MS2	0	84.026	25.7135	7620	20230602_3r.raw	F3		78	2	51	44	2.30279e-05	0.001873	0.02292	1.97999e+06	25.68
		FALSE	High	Mascot (A6)	Unambiguous	[R].ALVFVDNHDNQR.[G]		8	P00689; A0A8I5ZY75	P00689; A0A8I5ZY75; A0A8I6AIH1; Q5I0L0; Q99N59; A0A8I5YBI0; A0A8I5ZU41; A0A8I6GAL8	0	2	0.7826	0	1	1	714.358	1427.71	1427.7	3.91	0.00279	HCD (High Energy Collision Dissociation)	28	MS2	0	110	25.5633	7582	20230602_3r.raw	F3		46	2	51	44	0.0365344	0.001873	0.03386	1.97999e+06	25.68
	FALSE	High	[K].EVTINPDTTCGNDWVCEHR.[W]	2xCarbamidomethyl [C10; C16]	5.68219e-05	0.00681623	1	4	9	P00689	P00689 [381-399]		0	2302.98		High	High	High	Peak Found	Not Found	Not Found	Not Found	Not Found	Not Found	Not Found	Not Found	Not Found	High	0.001873	4.149e-06	88	31.84	Used	Used	K.EVTINPDTTCGNDWVCEHR.W	[381-399]
		Checked	Confidence	Identifying Node	PSM Ambiguity	Annotated Sequence	Modifications	# Proteins	Master Protein Accessions	Protein Accessions	# Missed Cleavages	Charge	DeltaScore	DeltaCn	Rank	Search Engine Rank	m/z [Da]	MH+ [Da]	Theo. MH+ [Da]	DeltaM [ppm]	Deltam/z [Da]	Activation Type	NCE [%]	MS Order	Isolation Interference [%]	Ion Inject Time [ms]	RT [min]	First Scan	Spectrum File	File ID	Quan Info	Ions Score	# Protein Groups	Identity Strict	Identity Relaxed	Expectation Value	Percolator q-Value	Percolator PEP	Precursor Abundance	Apex RT [min]
		FALSE	High	Mascot (A6)	Unambiguous	[K].EVTINPDTTcGNDWVcEHR.[W]	C10(Carbamidomethyl); C16(Carbamidomethyl)	4	P00689	P00689; A0A8I6AIH1; A0A8I5YBI0; A0A8I6GAL8	0	3	1	0	1	1	768.331	2302.98	2302.98	-1.6	-0.00123	HCD (High Energy Collision Dissociation)	28	MS2	0	110	31.7342	9785	20230602_1r.raw	F1		88	1	41	34	2.09386e-07	0.001873	4.149e-06	1649722	31.84
		FALSE	High	Mascot (A6)	Unambiguous	[K].EVTINPDTTcGNDWVcEHR.[W]	C10(Carbamidomethyl); C16(Carbamidomethyl)	4	P00689	P00689; A0A8I6AIH1; A0A8I5YBI0; A0A8I6GAL8	0	2	0.9062	0	1	1	1152	2302.98	2302.98	1.14	0.00131	HCD (High Energy Collision Dissociation)	28	MS2	0	110	31.7765	9482	20230602_2r.raw	F2		96	1	42	35	4.01005e-08	0.001873	0.001854
		FALSE	High	Mascot (A6)	Unambiguous	[K].EVTINPDTTcGNDWVcEHR.[W]	C10(Carbamidomethyl); C16(Carbamidomethyl)	4	P00689	P00689; A0A8I6AIH1; A0A8I5YBI0; A0A8I6GAL8	0	3	1	0	1	1	768.333	2302.98	2302.98	1.27	0.00097	HCD (High Energy Collision Dissociation)	28	MS2	0	110	31.8772	9821	20230602_1r.raw	F1		107	1	42	35	3.57195e-09	0.001873	1.612e-05	1649722	31.84
		FALSE	High	Mascot (A6)	Unambiguous	[K].EVTINPDTTcGNDWVcEHR.[W]	C10(Carbamidomethyl); C16(Carbamidomethyl)	4	P00689	P00689; A0A8I6AIH1; A0A8I5YBI0; A0A8I6GAL8	0	3	0.9894	0	1	1	768.333	2302.99	2302.98	1.74	0.00134	HCD (High Energy Collision Dissociation)	28	MS2	0.853994	100.323	31.7536	9474	20230602_2r.raw	F2		94	1	42	35	6.28113e-08	0.001873	2.779e-05	2.55415e+06	31.77
		FALSE	High	Mascot (A6)	Unambiguous	[K].EVTINPDTTcGNDWVcEHR.[W]	C10(Carbamidomethyl); C16(Carbamidomethyl)	4	P00689	P00689; A0A8I6AIH1; A0A8I5YBI0; A0A8I6GAL8	0	3	1	0	1	1	768.334	2302.99	2302.98	2.14	0.00164	HCD (High Energy Collision Dissociation)	28	MS2	2.45546	110	31.8041	9236	20230602_3r.raw	F3		88	1	42	35	2.48626e-07	0.001873	1.499e-05	768781	31.78
		FALSE	High	Mascot (A6)	Unambiguous	[K].EVTINPDTTcGNDWVcEHR.[W]	C10(Carbamidomethyl); C16(Carbamidomethyl)	4	P00689	P00689; A0A8I6AIH1; A0A8I5YBI0; A0A8I6GAL8	0	3	1	0	1	1	768.334	2302.99	2302.98	2.22	0.0017	HCD (High Energy Collision Dissociation)	28	MS2	4.84098	110	31.9017	9520	20230602_2r.raw	F2		86	1	42	35	4.19441e-07	0.001873	1.26e-05	2.55415e+06	31.77
		FALSE	High	Mascot (A6)	Unambiguous	[K].EVTINPDTTcGNDWVcEHR.[W]	C10(Carbamidomethyl); C16(Carbamidomethyl)	4	P00689	P00689; A0A8I6AIH1; A0A8I5YBI0; A0A8I6GAL8	0	3	1	0	1	1	768.334	2302.99	2302.98	2.54	0.00195	HCD (High Energy Collision Dissociation)	28	MS2	23.9047	110	32.2208	9932	20230602_1r.raw	F1		43	1	42	35	0.00873115	0.001873	0.001737	1649722	31.84
		FALSE	High	Mascot (A6)	Unambiguous	[K].EVTINPDTTcGNDWVcEHR.[W]	C10(Carbamidomethyl); C16(Carbamidomethyl)	4	P00689	P00689; A0A8I6AIH1; A0A8I5YBI0; A0A8I6GAL8	0	3	1	0	1	1	768.334	2302.99	2302.98	3.09	0.00238	HCD (High Energy Collision Dissociation)	28	MS2	28.4757	110	31.6575	9194	20230602_3r.raw	F3		36	1	42	35	0.0426735	0.001873	0.00346	768781	31.78
		FALSE	High	Mascot (A6)	Unambiguous	[K].EVTINPDTTcGNDWVcEHR.[W]	C10(Carbamidomethyl); C16(Carbamidomethyl)	4	P00689	P00689; A0A8I6AIH1; A0A8I5YBI0; A0A8I6GAL8	0	3	0.989	0	1	1	768.335	2302.99	2302.98	4.45	0.00341	HCD (High Energy Collision Dissociation)	28	MS2	75.0194	110	32.0341	9872	20230602_1r.raw	F1		91	1	43	36	1.54969e-07	0.001873	6.562e-05	1649722	31.84
	FALSE	High	[R].LSGLLDLALDKDYVR.[T]		0.000521552	0.00681623	1	4	17	P00689	P00689 [174-188]		1	1690.94		High	High	High	Not Found	Not Found	Not Found	Peak Found	Not Found	Not Found	Not Found	Not Found	Not Found	High	0.001873	6.275e-05	69	45.11	Used	Used	R.LSGLLDLALDKDYVR.T	[174-188]
		Checked	Confidence	Identifying Node	PSM Ambiguity	Annotated Sequence	Modifications	# Proteins	Master Protein Accessions	Protein Accessions	# Missed Cleavages	Charge	DeltaScore	DeltaCn	Rank	Search Engine Rank	m/z [Da]	MH+ [Da]	Theo. MH+ [Da]	DeltaM [ppm]	Deltam/z [Da]	Activation Type	NCE [%]	MS Order	Isolation Interference [%]	Ion Inject Time [ms]	RT [min]	First Scan	Spectrum File	File ID	Quan Info	Ions Score	# Protein Groups	Identity Strict	Identity Relaxed	Expectation Value	Percolator q-Value	Percolator PEP	Precursor Abundance	Apex RT [min]
		FALSE	High	Mascot (A6)	Unambiguous	[R].LSGLLDLALDKDYVR.[T]		4	P00689	P00689; A0A8I6AIH1; A0A8I5YBI0; A0A8I6GAL8	1	2	0.7042	0	1	1	845.973	1690.94	1690.94	0.3	0.00025	HCD (High Energy Collision Dissociation)	28	MS2	0	110	46.4976	14098	20230602_1r.raw	F1		71	1	47	40	4.55131e-05	0.001873	0.002227	59074.1	46.39
		FALSE	High	Mascot (A6)	Unambiguous	[R].LSGLLDLALDKDYVR.[T]		4	P00689	P00689; A0A8I6AIH1; A0A8I5YBI0; A0A8I6GAL8	1	3	0.7945	0	1	1	564.319	1690.94	1690.94	3.14	0.00177	HCD (High Energy Collision Dissociation)	28	MS2	11.3496	110	46.6914	14158	20230602_1r.raw	F1		73	1	47	40	2.83945e-05	0.001873	0.0001801	546000	46.42
		FALSE	High	Mascot (A6)	Unambiguous	[R].LSGLLDLALDKDYVR.[T]		4	P00689	P00689; A0A8I6AIH1; A0A8I5YBI0; A0A8I6GAL8	1	2	0.803	0	1	1	845.975	1690.94	1690.94	3.11	0.00263	HCD (High Energy Collision Dissociation)	28	MS2	0	110	46.6477	14144	20230602_1r.raw	F1		66	1	47	40	0.000132505	0.001873	0.01368	59074.1	46.39
		FALSE	High	Mascot (A6)	Unambiguous	[R].LSGLLDLALDKDYVR.[T]		4	P00689	P00689; A0A8I6AIH1; A0A8I5YBI0; A0A8I6GAL8	1	3	0.8082	0	1	1	564.319	1690.94	1690.94	2.92	0.00165	HCD (High Energy Collision Dissociation)	28	MS2	10.3897	110	46.2437	14025	20230602_1r.raw	F1		73	1	47	40	2.90704e-05	0.001873	0.0001874	512411	46.17
		FALSE	High	Mascot (A6)	Unambiguous	[R].LSGLLDLALDKDYVR.[T]		4	P00689	P00689; A0A8I6AIH1; A0A8I5YBI0; A0A8I6GAL8	1	3	0.8406	0	1	1	564.319	1690.94	1690.94	2.71	0.00153	HCD (High Energy Collision Dissociation)	28	MS2	25.8269	110	46.8381	14202	20230602_1r.raw	F1		69	1	47	40	6.94146e-05	0.001873	6.275e-05	546000	46.42
		FALSE	High	Mascot (A6)	Unambiguous	[R].LSGLLDLALDKDYVR.[T]		4	P00689	P00689; A0A8I6AIH1; A0A8I5YBI0; A0A8I6GAL8	1	3	0.8421	0	1	1	564.319	1690.94	1690.94	2.49	0.0014	HCD (High Energy Collision Dissociation)	28	MS2	15.13	110	44.8261	12347	20230602_3r.raw	F3		38	1	47	40	0.0818161	0.001873	0.035	321094	44.75
		FALSE	High	Mascot (A6)	Unambiguous	[R].LSGLLDLALDKDYVR.[T]		4	P00689	P00689; A0A8I6AIH1; A0A8I5YBI0; A0A8I6GAL8	1	3	0.8108	0	1	1	564.319	1690.94	1690.94	2.38	0.00134	HCD (High Energy Collision Dissociation)	28	MS2	9.01885	110	46.399	14071	20230602_1r.raw	F1		74	1	47	40	2.28169e-05	0.001873	0.0004274	546000	46.42
		FALSE	High	Mascot (A6)	Unambiguous	[R].LSGLLDLALDKDYVR.[T]		4	P00689	P00689; A0A8I6AIH1; A0A8I5YBI0; A0A8I6GAL8	1	3	0.7778	0	1	1	564.319	1690.94	1690.94	3.14	0.00177	HCD (High Energy Collision Dissociation)	28	MS2	8.48504	110	46.0908	13979	20230602_1r.raw	F1		63	1	47	40	0.000273674	0.001873	0.0002435	512411	46.17
		FALSE	High	Mascot (A6)	Unambiguous	[R].LSGLLDLALDKDYVR.[T]		4	P00689	P00689; A0A8I6AIH1; A0A8I5YBI0; A0A8I6GAL8	1	3	0.8519	0	1	1	564.318	1690.94	1690.94	2.06	0.00116	HCD (High Energy Collision Dissociation)	28	MS2	7.47466	110	46.544	14113	20230602_1r.raw	F1		81	1	47	40	4.06293e-06	0.001873	6.4e-05	546000	46.42
		FALSE	High	Mascot (A6)	Unambiguous	[R].LSGLLDLALDKDYVR.[T]		4	P00689	P00689; A0A8I6AIH1; A0A8I5YBI0; A0A8I6GAL8	1	2	0.8108	0	1	1	845.974	1690.94	1690.94	1.52	0.00129	HCD (High Energy Collision Dissociation)	28	MS2	0	110	46.1915	14010	20230602_1r.raw	F1		74	1	47	40	2.57295e-05	0.001873	0.0039	59074.1	46.39
		FALSE	High	Mascot (A6)	Unambiguous	[R].LSGLLDLALDKDYVR.[T]		4	P00689	P00689; A0A8I6AIH1; A0A8I5YBI0; A0A8I6GAL8	1	3	0.8889	0	1	1	564.318	1690.94	1690.94	1.41	0.00079	HCD (High Energy Collision Dissociation)	28	MS2	18.8377	110	44.6308	13009	20230602_2r.raw	F2		54	1	47	40	0.00272358	0.001873	0.003784	1.07368e+06	44.71
		FALSE	High	Mascot (A6)	Unambiguous	[R].LSGLLDLALDKDYVR.[T]		4	P00689	P00689; A0A8I6AIH1; A0A8I5YBI0; A0A8I6GAL8	1	3	0.7838	0	1	1	564.318	1690.94	1690.94	1.3	0.00073	HCD (High Energy Collision Dissociation)	28	MS2	3.03108	110	44.7816	13046	20230602_2r.raw	F2		74	1	47	40	2.51882e-05	0.001873	0.0001106	1.07368e+06	44.71
		FALSE	High	Mascot (A6)	Unambiguous	[R].LSGLLDLALDKDYVR.[T]		4	P00689	P00689; A0A8I6AIH1; A0A8I5YBI0; A0A8I6GAL8	1	3	0.8696	0	1	1	564.318	1690.94	1690.94	1.08	0.00061	HCD (High Energy Collision Dissociation)	28	MS2	66.7031	110	45.7877	13899	20230602_1r.raw	F1		46	1	47	40	0.0149691	0.001873	0.003167	512411	46.17
		FALSE	High	Mascot (A6)	Unambiguous	[R].LSGLLDLALDKDYVR.[T]		4	P00689	P00689; A0A8I6AIH1; A0A8I5YBI0; A0A8I6GAL8	1	2	0.7733	0	1	1	845.973	1690.94	1690.94	1.02	0.00086	HCD (High Energy Collision Dissociation)	28	MS2	0	110	46.3468	14055	20230602_1r.raw	F1		75	1	47	40	1.95721e-05	0.001873	0.005652	59074.1	46.39
		FALSE	High	Mascot (A6)	Unambiguous	[R].LSGLLDLALDKDYVR.[T]		4	P00689	P00689; A0A8I6AIH1; A0A8I5YBI0; A0A8I6GAL8	1	3	0.8974	0	1	1	564.318	1690.94	1690.94	0.43	0.00024	HCD (High Energy Collision Dissociation)	28	MS2	16.4313	110	44.677	12313	20230602_3r.raw	F3		39	1	47	40	0.0758816	0.001873	0.003889	321094	44.75
		FALSE	High	Mascot (A6)	Unambiguous	[R].LSGLLDLALDKDYVR.[T]		4	P00689	P00689; A0A8I6AIH1; A0A8I5YBI0; A0A8I6GAL8	1	2	0.8148	0	1	1	845.974	1690.94	1690.94	1.52	0.00129	HCD (High Energy Collision Dissociation)	28	MS2	0	110	44.6919	13024	20230602_2r.raw	F2		81	1	47	40	4.95943e-06	0.001873	0.00083	75098.2	44.71
		FALSE	High	Mascot (A6)	Unambiguous	[R].LSGLLDLALDKDYVR.[T]		4	P00689	P00689; A0A8I6AIH1; A0A8I5YBI0; A0A8I6GAL8	1	3	0.7377	0	1	1	564.319	1690.94	1690.94	3.47	0.00195	HCD (High Energy Collision Dissociation)	28	MS2	14.7921	110	45.9356	13937	20230602_1r.raw	F1		61	1	47	40	0.000479941	0.001873	0.0002838	512411	46.17
	FALSE	High	[K].MAVGFMLAHPYGFTR.[V]		0.00850949	0.00681623	2	8	2	P00689; A0A8I5ZY75	P00689 [335-349]; A0A8I5ZY75 [343-357]		0	1697.83	Shared	Peak Found	High	Peak Found	Not Found	Not Found	Not Found	Not Found	Not Found	Not Found	Not Found	Not Found	Not Found	High	0.001873	0.001917	65	42.98	Not Used	Not Used	K.MAVGFMLAHPYGFTR.V	[335-349]
		Checked	Confidence	Identifying Node	PSM Ambiguity	Annotated Sequence	Modifications	# Proteins	Master Protein Accessions	Protein Accessions	# Missed Cleavages	Charge	DeltaScore	DeltaCn	Rank	Search Engine Rank	m/z [Da]	MH+ [Da]	Theo. MH+ [Da]	DeltaM [ppm]	Deltam/z [Da]	Activation Type	NCE [%]	MS Order	Isolation Interference [%]	Ion Inject Time [ms]	RT [min]	First Scan	Spectrum File	File ID	Quan Info	Ions Score	# Protein Groups	Identity Strict	Identity Relaxed	Expectation Value	Percolator q-Value	Percolator PEP	Precursor Abundance	Apex RT [min]
		FALSE	High	Mascot (A6)	Unambiguous	[K].MAVGFMLAHPYGFTR.[V]		8	P00689; A0A8I5ZY75	P00689; A0A8I5ZY75; A0A8I6AIH1; Q5I0L0; Q99N59; A0A8I5YBI0; A0A8I5ZU41; A0A8I6GAL8	0	3	0.7241	0	1	1	566.615	1697.83	1697.83	0.8	0.00045	HCD (High Energy Collision Dissociation)	28	MS2	30.8471	110	42.2223	12357	20230602_2r.raw	F2		29	2	50	43	1.51772	0.003484	0.104	600534	42.31
		FALSE	High	Mascot (A6)	Unambiguous	[K].MAVGFMLAHPYGFTR.[V]		8	P00689; A0A8I5ZY75	P00689; A0A8I5ZY75; A0A8I6AIH1; Q5I0L0; Q99N59; A0A8I5YBI0; A0A8I5ZU41; A0A8I6GAL8	0	3	0.8308	0	1	1	566.616	1697.83	1697.83	2.2	0.00124	HCD (High Energy Collision Dissociation)	28	MS2	3.84285	110	42.369	12399	20230602_2r.raw	F2		65	2	51	44	0.000409834	0.001873	0.001917	600534	42.31
	FALSE	High	[K].MAVGFMLAHPYGFTR.[V]	1xOxidation [M]	0.00832329	0.00681623	2	8	15	P00689; A0A8I5ZY75	P00689 [335-349]; A0A8I5ZY75 [343-357]		0	1713.82	Shared	High	High	High	Peak Found	Not Found	Peak Found	Peak Found	Peak Found	Peak Found	Peak Found	Peak Found	Peak Found	High	0.001873	0.001869	46	39.25	Not Used	Not Used	K.MAVGFMLAHPYGFTR.V	[335-349]
		Checked	Confidence	Identifying Node	PSM Ambiguity	Annotated Sequence	Modifications	# Proteins	Master Protein Accessions	Protein Accessions	# Missed Cleavages	Charge	DeltaScore	DeltaCn	Rank	Search Engine Rank	m/z [Da]	MH+ [Da]	Theo. MH+ [Da]	DeltaM [ppm]	Deltam/z [Da]	Activation Type	NCE [%]	MS Order	Isolation Interference [%]	Ion Inject Time [ms]	RT [min]	First Scan	Spectrum File	File ID	Quan Info	Ions Score	# Protein Groups	Identity Strict	Identity Relaxed	Expectation Value	Percolator q-Value	Percolator PEP	Precursor Abundance	Apex RT [min]
		FALSE	High	Mascot (A6)	Unambiguous	[K].mAVGFMLAHPYGFTR.[V]	M1(Oxidation)	8	P00689; A0A8I5ZY75	P00689; A0A8I5ZY75; A0A8I6AIH1; Q5I0L0; Q99N59; A0A8I5YBI0; A0A8I5ZU41; A0A8I6GAL8	0	2	0.7458	0	1	1	857.42	1713.83	1713.82	5.65	0.00484	HCD (High Energy Collision Dissociation)	28	MS2	0	110	39.3344	11539	20230602_2r.raw	F2		59	2	50	43	0.00133695	0.001873	0.005131	197551	39.11
		FALSE	High	Mascot (A6)	Unambiguous	[K].MAVGFmLAHPYGFTR.[V]	M6(Oxidation)	8	P00689; A0A8I5ZY75	P00689; A0A8I5ZY75; A0A8I6AIH1; Q5I0L0; Q99N59; A0A8I5YBI0; A0A8I5ZU41; A0A8I6GAL8	0	3	0.2581	0	1	1	571.948	1713.83	1713.82	3.83	0.00219	HCD (High Energy Collision Dissociation)	28	MS2	7.88416	110	38.8822	10960	20230602_3r.raw	F3		31	2	50	43	0.922468	0.003135	0.06369	225786	38.81
		FALSE	High	Mascot (A6)	Unambiguous	[K].mAVGFMLAHPYGFTR.[V]	M1(Oxidation)	8	P00689; A0A8I5ZY75	P00689; A0A8I5ZY75; A0A8I6AIH1; Q5I0L0; Q99N59; A0A8I5YBI0; A0A8I5ZU41; A0A8I6GAL8	0	3	0.1351	0	1	1	571.948	1713.83	1713.82	3.61	0.00206	HCD (High Energy Collision Dissociation)	28	MS2	7.62698	110	40.7702	12380	20230602_1r.raw	F1		37	2	50	43	0.202543	0.003135	0.06336	205890	40.55
		FALSE	High	Mascot (A6)	Unambiguous	[K].MAVGFmLAHPYGFTR.[V]	M6(Oxidation)	8	P00689; A0A8I5ZY75	P00689; A0A8I5ZY75; A0A8I6AIH1; Q5I0L0; Q99N59; A0A8I5YBI0; A0A8I5ZU41; A0A8I6GAL8	0	3		0.0263	2	2	571.948	1713.83	1713.82	3.29	0.00188	HCD (High Energy Collision Dissociation)	28	MS2	66.9625	110	40.3189	12249	20230602_1r.raw	F1		37	2	50	43	0.199937	0.001873	0.03872	205890	40.55
		FALSE	High	Mascot (A6)	Unambiguous	[K].mAVGFMLAHPYGFTR.[V]	M1(Oxidation)	8	P00689; A0A8I5ZY75	P00689; A0A8I5ZY75; A0A8I6AIH1; Q5I0L0; Q99N59; A0A8I5YBI0; A0A8I5ZU41; A0A8I6GAL8	0	3	0.25	0	1	1	571.948	1713.83	1713.82	3.19	0.00182	HCD (High Energy Collision Dissociation)	28	MS2	16.9661	110	40.618	12339	20230602_1r.raw	F1		24	2	50	43	4.24515	0.001873	0.04235	205890	40.55
		FALSE	High	Mascot (A6)	Unambiguous	[K].mAVGFMLAHPYGFTR.[V]	M1(Oxidation)	8	P00689; A0A8I5ZY75	P00689; A0A8I5ZY75; A0A8I6AIH1; Q5I0L0; Q99N59; A0A8I5YBI0; A0A8I5ZU41; A0A8I6GAL8	0	3	0.0541	0	1	1	571.948	1713.83	1713.82	3.08	0.00176	HCD (High Energy Collision Dissociation)	28	MS2	0	110	40.165	12204	20230602_1r.raw	F1		37	2	50	43	0.205919	0.003135	0.06741	205890	40.55
		FALSE	High	Mascot (A6)	Unambiguous	[K].MAVGFmLAHPYGFTR.[V]	M6(Oxidation)	8	P00689; A0A8I5ZY75	P00689; A0A8I5ZY75; A0A8I6AIH1; Q5I0L0; Q99N59; A0A8I5YBI0; A0A8I5ZU41; A0A8I6GAL8	0	3	0.5306	0	1	1	571.948	1713.83	1713.82	2.97	0.0017	HCD (High Energy Collision Dissociation)	28	MS2	4.46923	110	38.8434	11400	20230602_2r.raw	F2		49	2	50	43	0.0157361	0.001873	0.006862	878587	38.81
		FALSE	High	Mascot (A6)	Unambiguous	[K].mAVGFMLAHPYGFTR.[V]	M1(Oxidation)	8	P00689; A0A8I5ZY75	P00689; A0A8I5ZY75; A0A8I6AIH1; Q5I0L0; Q99N59; A0A8I5YBI0; A0A8I5ZU41; A0A8I6GAL8	0	3	0.2444	0	1	1	571.948	1713.83	1713.82	2.55	0.00145	HCD (High Energy Collision Dissociation)	28	MS2	15.8494	110	40.4724	12297	20230602_1r.raw	F1		45	2	50	43	0.0358166	0.001873	0.04247	205890	40.55
		FALSE	High	Mascot (A6)	Unambiguous	[K].MAVGFmLAHPYGFTR.[V]	M6(Oxidation)	8	P00689; A0A8I5ZY75	P00689; A0A8I5ZY75; A0A8I6AIH1; Q5I0L0; Q99N59; A0A8I5YBI0; A0A8I5ZU41; A0A8I6GAL8	0	3	0.0606	0	1	1	571.948	1713.83	1713.82	2.33	0.00133	HCD (High Energy Collision Dissociation)	28	MS2	0	110	40.0072	12155	20230602_1r.raw	F1		33	2	50	43	0.54893	0.001873	0.04758	210443	40
		FALSE	High	Mascot (A6)	Unambiguous	[K].MAVGFmLAHPYGFTR.[V]	M6(Oxidation)	8	P00689; A0A8I5ZY75	P00689; A0A8I5ZY75; A0A8I6AIH1; Q5I0L0; Q99N59; A0A8I5YBI0; A0A8I5ZU41; A0A8I6GAL8	0	3	0.16	0	1	1	571.947	1713.83	1713.82	2.23	0.00127	HCD (High Energy Collision Dissociation)	28	MS2	0	110	39.6989	12061	20230602_1r.raw	F1		25	2	50	43	3.7308	0.003135	0.08281	210443	40
		FALSE	High	Mascot (A6)	Unambiguous	[K].MAVGFmLAHPYGFTR.[V]	M6(Oxidation)	8	P00689; A0A8I5ZY75	P00689; A0A8I5ZY75; A0A8I6AIH1; Q5I0L0; Q99N59; A0A8I5YBI0; A0A8I5ZU41; A0A8I6GAL8	0	2	0.5	0	1	1	857.417	1713.83	1713.82	1.38	0.00118	HCD (High Energy Collision Dissociation)	28	MS2	0	110	38.8515	11403	20230602_2r.raw	F2		52	2	50	43	0.00732204	0.001873	0.04696	47328	38.83
		FALSE	High	Mascot (A6)	Unambiguous	[K].mAVGFMLAHPYGFTR.[V]	M1(Oxidation)	8	P00689; A0A8I5ZY75	P00689; A0A8I5ZY75; A0A8I6AIH1; Q5I0L0; Q99N59; A0A8I5YBI0; A0A8I5ZU41; A0A8I6GAL8	0	3	0.4348	0	1	1	571.947	1713.83	1713.82	1.37	0.00078	HCD (High Energy Collision Dissociation)	28	MS2	0	110	39.3494	11544	20230602_2r.raw	F2		46	2	50	43	0.0246036	0.001873	0.001869	669601	39.32
		FALSE	High	Mascot (A6)	Unambiguous	[K].mAVGFMLAHPYGFTR.[V]	M1(Oxidation)	8	P00689; A0A8I5ZY75	P00689; A0A8I5ZY75; A0A8I6AIH1; Q5I0L0; Q99N59; A0A8I5YBI0; A0A8I5ZU41; A0A8I6GAL8	0	3	0.0417	0	1	1	571.947	1713.83	1713.82	0.94	0.00054	HCD (High Energy Collision Dissociation)	28	MS2	26.2783	110	41.1579	12505	20230602_1r.raw	F1		24	2	50	43	3.92581	0.003484	0.1055	121925	41.08
		FALSE	High	Mascot (A6)	Unambiguous	[K].MAVGFmLAHPYGFTR.[V]	M6(Oxidation)	8	P00689; A0A8I5ZY75	P00689; A0A8I5ZY75; A0A8I6AIH1; Q5I0L0; Q99N59; A0A8I5YBI0; A0A8I5ZU41; A0A8I6GAL8	0	3	0.2308	0	1	1	571.947	1713.83	1713.82	0.84	0.00048	HCD (High Energy Collision Dissociation)	28	MS2	61.376	110	39.5449	12014	20230602_1r.raw	F1		26	2	50	43	2.84387	0.003484	0.1035	210443	40
		FALSE	High	Mascot (A6)	Unambiguous	[K].MAVGFmLAHPYGFTR.[V]	M6(Oxidation)	8	P00689; A0A8I5ZY75	P00689; A0A8I5ZY75; A0A8I6AIH1; Q5I0L0; Q99N59; A0A8I5YBI0; A0A8I5ZU41; A0A8I6GAL8	0	3	0.1154	0	1	1	571.948	1713.83	1713.82	2.65	0.00152	HCD (High Energy Collision Dissociation)	28	MS2	25.8331	110	39.8566	12108	20230602_1r.raw	F1		26	2	50	43	2.65341	0.003484	0.1162	210443	40
	FALSE	High	[K].MAVGFMLAHPYGFTR.[V]	2xOxidation [M1; M6]	0.00679041	0.00681623	2	8	3	P00689; A0A8I5ZY75	P00689 [335-349]; A0A8I5ZY75 [343-357]		0	1729.82	Shared	Peak Found	High	High	High	Not Found	Not Found	Not Found	Not Found	Not Found	Not Found	Not Found	Peak Found	High	0.001873	0.001453	49	36.07	Not Used	Not Used	K.MAVGFMLAHPYGFTR.V	[335-349]
		Checked	Confidence	Identifying Node	PSM Ambiguity	Annotated Sequence	Modifications	# Proteins	Master Protein Accessions	Protein Accessions	# Missed Cleavages	Charge	DeltaScore	DeltaCn	Rank	Search Engine Rank	m/z [Da]	MH+ [Da]	Theo. MH+ [Da]	DeltaM [ppm]	Deltam/z [Da]	Activation Type	NCE [%]	MS Order	Isolation Interference [%]	Ion Inject Time [ms]	RT [min]	First Scan	Spectrum File	File ID	Quan Info	Ions Score	# Protein Groups	Identity Strict	Identity Relaxed	Expectation Value	Percolator q-Value	Percolator PEP	Precursor Abundance	Apex RT [min]
		FALSE	High	Mascot (A6)	Unambiguous	[K].mAVGFmLAHPYGFTR.[V]	M1(Oxidation); M6(Oxidation)	8	P00689; A0A8I5ZY75	P00689; A0A8I5ZY75; A0A8I6AIH1; Q5I0L0; Q99N59; A0A8I5YBI0; A0A8I5ZU41; A0A8I6GAL8	0	3	0.9302	0	1	1	577.28	1729.82	1729.82	3.52	0.00203	HCD (High Energy Collision Dissociation)	28	MS2	0	110	36.2604	10682	20230602_2r.raw	F2		43	2	50	43	0.0539831	0.001873	0.01514	522815	36.21
		FALSE	High	Mascot (A6)	Unambiguous	[K].mAVGFmLAHPYGFTR.[V]	M1(Oxidation); M6(Oxidation)	8	P00689; A0A8I5ZY75	P00689; A0A8I5ZY75; A0A8I6AIH1; Q5I0L0; Q99N59; A0A8I5YBI0; A0A8I5ZU41; A0A8I6GAL8	0	3	0.9	0	1	1	577.279	1729.82	1729.82	1.62	0.00093	HCD (High Energy Collision Dissociation)	28	MS2	0	110	36.309	10185	20230602_4r.raw	F4		20	2	49	42	9.8902	0.009698	0.1947	147526	36.34
		FALSE	High	Mascot (A6)	Unambiguous	[K].mAVGFmLAHPYGFTR.[V]	M1(Oxidation); M6(Oxidation)	8	P00689; A0A8I5ZY75	P00689; A0A8I5ZY75; A0A8I6AIH1; Q5I0L0; Q99N59; A0A8I5YBI0; A0A8I5ZU41; A0A8I6GAL8	0	3	0.8571	0	1	1	577.279	1729.82	1729.82	2.04	0.00118	HCD (High Energy Collision Dissociation)	28	MS2	0	110	36.2388	10293	20230602_3r.raw	F3		49	2	50	43	0.0122752	0.001873	0.001453	744928	36.23
	FALSE	High	[K].NWGEGWGFVPTDR.[A]		0.0406867	0.00681623	1	4	5	P00689	P00689 [291-303]		0	1520.69		High	High	Peak Found	Not Found	Not Found	Not Found	Not Found	Not Found	Not Found	Not Found	Not Found	Not Found	High	0.001873	0.0131	63	43.68	Used	Used	K.NWGEGWGFVPTDR.A	[291-303]
		Checked	Confidence	Identifying Node	PSM Ambiguity	Annotated Sequence	Modifications	# Proteins	Master Protein Accessions	Protein Accessions	# Missed Cleavages	Charge	DeltaScore	DeltaCn	Rank	Search Engine Rank	m/z [Da]	MH+ [Da]	Theo. MH+ [Da]	DeltaM [ppm]	Deltam/z [Da]	Activation Type	NCE [%]	MS Order	Isolation Interference [%]	Ion Inject Time [ms]	RT [min]	First Scan	Spectrum File	File ID	Quan Info	Ions Score	# Protein Groups	Identity Strict	Identity Relaxed	Expectation Value	Percolator q-Value	Percolator PEP	Precursor Abundance	Apex RT [min]
		FALSE	High	Mascot (A6)	Unambiguous	[K].NWGEGWGFVPTDR.[A]		4	P00689	P00689; A0A8I6AIH1; A0A8I5YBI0; A0A8I6GAL8	0	2	0.8529	0	1	1	760.849	1520.69	1520.69	-0.08	-6e-05	HCD (High Energy Collision Dissociation)	28	MS2	0	110	43.9671	13359	20230602_1r.raw	F1		68	1	47	40	0.000105223	0.001873	0.01563	148756	43.83
		FALSE	High	Mascot (A6)	Unambiguous	[K].NWGEGWGFVPTDR.[A]		4	P00689	P00689; A0A8I6AIH1; A0A8I5YBI0; A0A8I6GAL8	0	2	0.8	0	1	1	760.85	1520.69	1520.69	0.4	0.0003	HCD (High Energy Collision Dissociation)	28	MS2	36.5222	110	43.5442	12719	20230602_2r.raw	F2		60	1	47	40	0.00055994	0.001873	0.03708	200705	43.6
		FALSE	High	Mascot (A6)	Unambiguous	[K].NWGEGWGFVPTDR.[A]		4	P00689	P00689; A0A8I6AIH1; A0A8I5YBI0; A0A8I6GAL8	0	2	0.7821	0	1	1	760.851	1520.69	1520.69	1.68	0.00128	HCD (High Energy Collision Dissociation)	28	MS2	4.03555	110	43.8178	13310	20230602_1r.raw	F1		78	1	48	41	1.1121e-05	0.001873	0.01889	148756	43.83
		FALSE	High	Mascot (A6)	Unambiguous	[K].NWGEGWGFVPTDR.[A]		4	P00689	P00689; A0A8I6AIH1; A0A8I5YBI0; A0A8I6GAL8	0	2	0.8571	0	1	1	760.853	1520.7	1520.69	4.25	0.00323	HCD (High Energy Collision Dissociation)	28	MS2	0	110	43.6868	12760	20230602_2r.raw	F2		63	1	48	41	0.000364012	0.001873	0.0131	200705	43.6
		FALSE	High	Mascot (A6)	Unambiguous	[K].NWGEGWGFVPTDR.[A]		4	P00689	P00689; A0A8I6AIH1; A0A8I5YBI0; A0A8I6GAL8	0	2	0.8769	0	1	1	760.854	1520.7	1520.69	5.78	0.00439	HCD (High Energy Collision Dissociation)	28	MS2	0	110	43.6622	13261	20230602_1r.raw	F1		65	1	48	41	0.00022087	0.001873	0.0155	148756	43.83
	FALSE	High	[R].SGNENEFKDMVTR.[C]		0.00589388	0.00681623	1	4	21	P00689	P00689 [88-100]		1	1526.69		High	High	High	High	Peak Found	Peak Found	Peak Found	Peak Found	Not Found	Peak Found	Not Found	Not Found	High	0.001873	0.001222	66	26.58	Used	Used	R.SGNENEFKDMVTR.C	[88-100]
		Checked	Confidence	Identifying Node	PSM Ambiguity	Annotated Sequence	Modifications	# Proteins	Master Protein Accessions	Protein Accessions	# Missed Cleavages	Charge	DeltaScore	DeltaCn	Rank	Search Engine Rank	m/z [Da]	MH+ [Da]	Theo. MH+ [Da]	DeltaM [ppm]	Deltam/z [Da]	Activation Type	NCE [%]	MS Order	Isolation Interference [%]	Ion Inject Time [ms]	RT [min]	First Scan	Spectrum File	File ID	Quan Info	Ions Score	# Protein Groups	Identity Strict	Identity Relaxed	Expectation Value	Percolator q-Value	Percolator PEP	Precursor Abundance	Apex RT [min]
		FALSE	High	Mascot (A6)	Unambiguous	[R].SGNENEFKDMVTR.[C]		4	P00689	P00689; A0A8I6AIH1; A0A8I5YBI0; A0A8I6GAL8	1	2	0.9024	0	1	1	763.847	1526.69	1526.69	-1.78	-0.00136	HCD (High Energy Collision Dissociation)	28	MS2	0	110	26.3769	8184	20230602_1r.raw	F1		82	1	47	40	3.89579e-06	0.001873	0.009101	1.9011e+06	26.47
		FALSE	High	Mascot (A6)	Unambiguous	[R].SGNENEFKDMVTR.[C]		4	P00689	P00689; A0A8I6AIH1; A0A8I5YBI0; A0A8I6GAL8	1	2	0.7442	0	1	1	763.852	1526.7	1526.69	4.3	0.00328	HCD (High Energy Collision Dissociation)	28	MS2	0	110	26.6449	7729	20230602_4r.raw	F4		43	1	48	41	0.0343875	0.001873	0.05246	56602	26.64
		FALSE	High	Mascot (A6)	Unambiguous	[R].SGNENEFKDMVTR.[C]		4	P00689	P00689; A0A8I6AIH1; A0A8I5YBI0; A0A8I6GAL8	1	3	0.55	0	1	1	509.57	1526.7	1526.69	3.81	0.00194	HCD (High Energy Collision Dissociation)	28	MS2	22.6613	110	26.7906	8024	20230602_2r.raw	F2		20	1	47	40	5.62324	0.003484	0.0848	14000785	26.42
		FALSE	High	Mascot (A6)	Unambiguous	[R].SGNENEFKDMVTR.[C]		4	P00689	P00689; A0A8I6AIH1; A0A8I5YBI0; A0A8I6GAL8	1	2	0.8841	0	1	1	763.852	1526.7	1526.69	3.74	0.00286	HCD (High Energy Collision Dissociation)	28	MS2	0	110	26.3561	7800	20230602_3r.raw	F3		69	1	47	40	7.74438e-05	0.001873	0.005469	1.84817e+06	26.46
		FALSE	High	Mascot (A6)	Unambiguous	[R].SGNENEFKDMVTR.[C]		4	P00689	P00689; A0A8I6AIH1; A0A8I5YBI0; A0A8I6GAL8	1	3	1	0	1	1	509.57	1526.7	1526.69	3.57	0.00182	HCD (High Energy Collision Dissociation)	28	MS2	18.5373	110	27.0658	8409	20230602_1r.raw	F1		38	1	47	40	0.09689	0.001873	0.006805	12945979	26.48
		FALSE	High	Mascot (A6)	Unambiguous	[R].SGNENEFKDMVTR.[C]		4	P00689	P00689; A0A8I6AIH1; A0A8I5YBI0; A0A8I6GAL8	1	3	0.8028	0	1	1	509.57	1526.7	1526.69	3.27	0.00167	HCD (High Energy Collision Dissociation)	28	MS2	8.42364	90.345	26.7578	8312	20230602_1r.raw	F1		71	1	47	41	5.06503e-05	0.001873	0.008752	12945979	26.48
		FALSE	High	Mascot (A6)	Unambiguous	[R].SGNENEFKDMVTR.[C]		4	P00689	P00689; A0A8I6AIH1; A0A8I5YBI0; A0A8I6GAL8	1	3	0.831	0	1	1	509.57	1526.7	1526.69	3.15	0.0016	HCD (High Energy Collision Dissociation)	28	MS2	6.33439	23.898	26.5982	8257	20230602_1r.raw	F1		71	1	48	41	4.85273e-05	0.001873	0.002452	12945979	26.48
		FALSE	High	Mascot (A6)	Unambiguous	[R].SGNENEFKDMVTR.[C]		4	P00689	P00689; A0A8I6AIH1; A0A8I5YBI0; A0A8I6GAL8	1	3	0.7879	0	1	1	509.57	1526.69	1526.69	2.97	0.00151	HCD (High Energy Collision Dissociation)	28	MS2	9.78746	110	26.9091	8362	20230602_1r.raw	F1		66	1	48	41	0.000146039	0.001873	0.001222	12945979	26.48
		FALSE	High	Mascot (A6)	Unambiguous	[R].SGNENEFKDMVTR.[C]		4	P00689	P00689; A0A8I6AIH1; A0A8I5YBI0; A0A8I6GAL8	1	3	0.8267	0	1	1	509.57	1526.69	1526.69	2.85	0.00145	HCD (High Energy Collision Dissociation)	28	MS2	12.0464	39.857	26.5475	7941	20230602_2r.raw	F2		75	1	48	41	1.89875e-05	0.001873	0.002269	14000785	26.42
		FALSE	High	Mascot (A6)	Unambiguous	[R].SGNENEFKDMVTR.[C]		4	P00689	P00689; A0A8I6AIH1; A0A8I5YBI0; A0A8I6GAL8	1	3	0.7778	0	1	1	509.569	1526.69	1526.69	2.07	0.00105	HCD (High Energy Collision Dissociation)	28	MS2	2.93509	110	26.3967	7894	20230602_2r.raw	F2		36	1	47	40	0.152327	0.001873	0.01924	14000785	26.42
		FALSE	High	Mascot (A6)	Unambiguous	[R].SGNENEFKDMVTR.[C]		4	P00689	P00689; A0A8I6AIH1; A0A8I5YBI0; A0A8I6GAL8	1	2	0.8605	0	1	1	763.85	1526.69	1526.69	2.06	0.00157	HCD (High Energy Collision Dissociation)	28	MS2	0	110	26.691	8289	20230602_1r.raw	F1		86	1	47	40	1.46479e-06	0.001873	0.009406	1.9011e+06	26.47
		FALSE	High	Mascot (A6)	Unambiguous	[R].SGNENEFKDMVTR.[C]		4	P00689	P00689; A0A8I6AIH1; A0A8I5YBI0; A0A8I6GAL8	1	3	0.8312	0	1	1	509.569	1526.69	1526.69	1.83	0.00093	HCD (High Energy Collision Dissociation)	28	MS2	0	12.256	26.4798	7838	20230602_3r.raw	F3		77	1	47	40	1.30879e-05	0.001873	0.003052	11286170	26.45
		FALSE	High	Mascot (A6)	Unambiguous	[R].SGNENEFKDMVTR.[C]		4	P00689	P00689; A0A8I6AIH1; A0A8I5YBI0; A0A8I6GAL8	1	2	0.8023	0	1	1	763.85	1526.69	1526.69	1.74	0.00133	HCD (High Energy Collision Dissociation)	28	MS2	0	66.698	26.5349	8235	20230602_1r.raw	F1		86	1	47	40	1.67404e-06	0.001873	0.002227	1.9011e+06	26.47
		FALSE	High	Mascot (A6)	Unambiguous	[R].SGNENEFKDMVTR.[C]		4	P00689	P00689; A0A8I6AIH1; A0A8I5YBI0; A0A8I6GAL8	1	3	0.7879	0	1	1	509.569	1526.69	1526.69	1.71	0.00087	HCD (High Energy Collision Dissociation)	28	MS2	0	110	26.3375	7795	20230602_3r.raw	F3		66	1	47	40	0.000141458	0.001873	0.00214	11286170	26.45
		FALSE	High	Mascot (A6)	Unambiguous	[R].SGNENEFKDMVTR.[C]		4	P00689	P00689; A0A8I6AIH1; A0A8I5YBI0; A0A8I6GAL8	1	3	0.7931	0	1	1	509.569	1526.69	1526.69	1.65	0.00084	HCD (High Energy Collision Dissociation)	28	MS2	0	110	26.2831	7859	20230602_2r.raw	F2		58	1	47	40	0.000953867	0.001873	0.004556	14000785	26.42
		FALSE	High	Mascot (A6)	Unambiguous	[R].SGNENEFKDMVTR.[C]		4	P00689	P00689; A0A8I6AIH1; A0A8I5YBI0; A0A8I6GAL8	1	2	0.8384	0	1	1	763.85	1526.69	1526.69	1.34	0.00102	HCD (High Energy Collision Dissociation)	28	MS2	0	88.459	26.4557	7910	20230602_2r.raw	F2		99	1	47	40	7.12458e-08	0.001873	0.001923	2.1825e+06	26.41
		FALSE	High	Mascot (A6)	Unambiguous	[R].SGNENEFKDMVTR.[C]		4	P00689	P00689; A0A8I6AIH1; A0A8I5YBI0; A0A8I6GAL8	1	3	0.8451	0	1	1	509.569	1526.69	1526.69	0.93	0.00047	HCD (High Energy Collision Dissociation)	28	MS2	0	110	26.3397	8171	20230602_1r.raw	F1		71	1	47	40	4.86218e-05	0.001873	0.002504	12945979	26.48
		FALSE	High	Mascot (A6)	Unambiguous	[R].SGNENEFKDMVTR.[C]		4	P00689	P00689; A0A8I6AIH1; A0A8I5YBI0; A0A8I6GAL8	1	2	0.9012	0	1	1	763.849	1526.69	1526.69	0.78	0.0006	HCD (High Energy Collision Dissociation)	28	MS2	15.0712	110	26.5135	7848	20230602_3r.raw	F3		81	1	47	40	4.46547e-06	0.001873	0.002187	1.84817e+06	26.46
		FALSE	High	Mascot (A6)	Unambiguous	[R].SGNENEFKDMVTR.[C]		4	P00689	P00689; A0A8I6AIH1; A0A8I5YBI0; A0A8I6GAL8	1	2	0.9104	0	1	1	763.849	1526.69	1526.69	0.7	0.00054	HCD (High Energy Collision Dissociation)	28	MS2	0	110	26.3112	7867	20230602_2r.raw	F2		67	1	47	40	0.000113457	0.001873	0.006591	2.1825e+06	26.41
		FALSE	High	Mascot (A6)	Unambiguous	[R].SGNENEFKDMVTR.[C]		4	P00689	P00689; A0A8I6AIH1; A0A8I5YBI0; A0A8I6GAL8	1	2	0.7551	0	1	1	763.849	1526.69	1526.69	0.22	0.00017	HCD (High Energy Collision Dissociation)	28	MS2	55.3858	110	26.603	7960	20230602_2r.raw	F2		49	1	47	40	0.00838714	0.001873	0.01312	2.1825e+06	26.41
		FALSE	High	Mascot (A6)	Unambiguous	[R].SGNENEFKDMVTR.[C]		4	P00689	P00689; A0A8I6AIH1; A0A8I5YBI0; A0A8I6GAL8	1	3	0.8158	0	1	1	509.569	1526.69	1526.69	2.01	0.00102	HCD (High Energy Collision Dissociation)	28	MS2	3.23031	110	26.4493	8206	20230602_1r.raw	F1		38	1	47	40	0.106851	0.001873	0.01681	12945979	26.48
	FALSE	High	[R].SGNENEFKDMVTR.[C]	1xOxidation [M10]	0.00670086	0.00681623	1	4	5	P00689	P00689 [88-100]		1	1542.69		Peak Found	High	High	Peak Found	Peak Found	Peak Found	Not Found	Not Found	Not Found	Peak Found	Peak Found	Peak Found	High	0.001873	0.001433	53	19.46	Used	Used	R.SGNENEFKDMVTR.C	[88-100]
		Checked	Confidence	Identifying Node	PSM Ambiguity	Annotated Sequence	Modifications	# Proteins	Master Protein Accessions	Protein Accessions	# Missed Cleavages	Charge	DeltaScore	DeltaCn	Rank	Search Engine Rank	m/z [Da]	MH+ [Da]	Theo. MH+ [Da]	DeltaM [ppm]	Deltam/z [Da]	Activation Type	NCE [%]	MS Order	Isolation Interference [%]	Ion Inject Time [ms]	RT [min]	First Scan	Spectrum File	File ID	Quan Info	Ions Score	# Protein Groups	Identity Strict	Identity Relaxed	Expectation Value	Percolator q-Value	Percolator PEP	Precursor Abundance	Apex RT [min]
		FALSE	High	Mascot (A6)	Unambiguous	[R].SGNENEFKDmVTR.[C]	M10(Oxidation)	4	P00689	P00689; A0A8I6AIH1; A0A8I5YBI0; A0A8I6GAL8	1	3	0.7143	0	1	1	514.901	1542.69	1542.69	2.76	0.00142	HCD (High Energy Collision Dissociation)	28	MS2	16.2478	110	18.9656	5417	20230602_2r.raw	F2		28	1	47	40	0.851554	0.001873	0.0291	441449	19.05
		FALSE	High	Mascot (A6)	Unambiguous	[R].SGNENEFKDmVTR.[C]	M10(Oxidation)	4	P00689	P00689; A0A8I6AIH1; A0A8I5YBI0; A0A8I6GAL8	1	2	0.7619	0	1	1	771.846	1542.69	1542.69	0.03	3e-05	HCD (High Energy Collision Dissociation)	28	MS2	0	110	19.1514	5530	20230602_3r.raw	F3		42	1	46	39	0.0291011	0.001873	0.02284	99233.1	19.35
		FALSE	High	Mascot (A6)	Unambiguous	[R].SGNENEFKDmVTR.[C]	M10(Oxidation)	4	P00689	P00689; A0A8I6AIH1; A0A8I5YBI0; A0A8I6GAL8	1	3	0.7551	0	1	1	514.901	1542.69	1542.69	1.81	0.00093	HCD (High Energy Collision Dissociation)	28	MS2	17.7901	110	19.3424	5597	20230602_3r.raw	F3		49	1	46	39	0.00643237	0.001873	0.003218	991198	19.37
		FALSE	High	Mascot (A6)	Unambiguous	[R].SGNENEFKDmVTR.[C]	M10(Oxidation)	4	P00689	P00689; A0A8I6AIH1; A0A8I5YBI0; A0A8I6GAL8	1	3	0.8491	0	1	1	514.901	1542.69	1542.69	1.93	0.00099	HCD (High Energy Collision Dissociation)	28	MS2	5.9839	110	19.0986	5511	20230602_3r.raw	F3		53	1	46	39	0.00225098	0.001873	0.001433	991198	19.37
		FALSE	High	Mascot (A6)	Unambiguous	[R].SGNENEFKDmVTR.[C]	M10(Oxidation)	4	P00689	P00689; A0A8I6AIH1; A0A8I5YBI0; A0A8I6GAL8	1	3	0.3333	0	1	1	514.901	1542.69	1542.69	2.4	0.00123	HCD (High Energy Collision Dissociation)	28	MS2	40.2953	110	19.1211	5473	20230602_2r.raw	F2		27	1	47	40	1.03087	0.001873	0.04876	441449	19.05
	FALSE	High	[R].WADIAKECER.[Y]	1xCarbamidomethyl [C8]	0.0500086	0.00681623	1	4	18	P00689	P00689 [36-45]		1	1277.59		High	High	High	High	Peak Found	Peak Found	Peak Found	Peak Found	Peak Found	Peak Found	Peak Found	Not Found	High	0.001873	0.01685	50	22.63	Used	Used	R.WADIAKECER.Y	[36-45]
		Checked	Confidence	Identifying Node	PSM Ambiguity	Annotated Sequence	Modifications	# Proteins	Master Protein Accessions	Protein Accessions	# Missed Cleavages	Charge	DeltaScore	DeltaCn	Rank	Search Engine Rank	m/z [Da]	MH+ [Da]	Theo. MH+ [Da]	DeltaM [ppm]	Deltam/z [Da]	Activation Type	NCE [%]	MS Order	Isolation Interference [%]	Ion Inject Time [ms]	RT [min]	First Scan	Spectrum File	File ID	Quan Info	Ions Score	# Protein Groups	Identity Strict	Identity Relaxed	Expectation Value	Percolator q-Value	Percolator PEP	Precursor Abundance	Apex RT [min]
		FALSE	High	Mascot (A6)	Unambiguous	[R].WADIAKEcER.[Y]	C8(Carbamidomethyl)	4	P00689	P00689; A0A8I6AIH1; A0A8I5YBI0; A0A8I6GAL8	1	2	0.6667	0	1	1	639.3	1277.59	1277.59	-0.87	-0.00055	HCD (High Energy Collision Dissociation)	28	MS2	27.4978	110	22.6777	6964	20230602_1r.raw	F1		42	1	49	42	0.0580315	0.001873	0.03455	2.29456e+06	22.46
		FALSE	High	Mascot (A6)	Unambiguous	[R].WADIAKEcER.[Y]	C8(Carbamidomethyl)	4	P00689	P00689; A0A8I6AIH1; A0A8I5YBI0; A0A8I6GAL8	1	3	0.7059	0	1	1	426.538	1277.6	1277.59	3.16	0.00134	HCD (High Energy Collision Dissociation)	28	MS2	9.45978	110	22.6374	6668	20230602_2r.raw	F2		34	1	49	42	0.371934	0.001873	0.04822	10502261	22.5
		FALSE	High	Mascot (A6)	Unambiguous	[R].WADIAKEcER.[Y]	C8(Carbamidomethyl)	4	P00689	P00689; A0A8I6AIH1; A0A8I5YBI0; A0A8I6GAL8	1	3	0.44	0	1	1	426.538	1277.6	1277.59	3.01	0.00128	HCD (High Energy Collision Dissociation)	28	MS2	45.5429	110	22.3167	6837	20230602_1r.raw	F1		25	1	49	42	3.01199	0.003135	0.07617	11292548	22.47
		FALSE	High	Mascot (A6)	Unambiguous	[R].WADIAKEcER.[Y]	C8(Carbamidomethyl)	4	P00689	P00689; A0A8I6AIH1; A0A8I5YBI0; A0A8I6GAL8	1	3	0.4118	0	1	1	426.537	1277.6	1277.59	2.58	0.0011	HCD (High Energy Collision Dissociation)	28	MS2	0.748487	8.807	22.4806	6616	20230602_2r.raw	F2		34	1	49	42	0.337535	0.003484	0.1204	10502261	22.5
		FALSE	High	Mascot (A6)	Unambiguous	[R].WADIAKEcER.[Y]	C8(Carbamidomethyl)	4	P00689	P00689; A0A8I6AIH1; A0A8I5YBI0; A0A8I6GAL8	1	3	0.64	0	1	1	426.537	1277.6	1277.59	2.51	0.00107	HCD (High Energy Collision Dissociation)	28	MS2	0.743042	7.537	22.4713	6892	20230602_1r.raw	F1		50	1	49	42	0.00851763	0.001873	0.01685	11292548	22.47
		FALSE	High	Mascot (A6)	Unambiguous	[R].WADIAKEcER.[Y]	C8(Carbamidomethyl)	4	P00689	P00689; A0A8I6AIH1; A0A8I5YBI0; A0A8I6GAL8	1	2	0.5536	0	1	1	639.302	1277.6	1277.59	2.38	0.00152	HCD (High Energy Collision Dissociation)	28	MS2	14.5991	110	22.3862	6583	20230602_2r.raw	F2		56	1	49	42	0.00223601	0.001873	0.05268	1.94816e+06	22.49
		FALSE	High	Mascot (A6)	Unambiguous	[R].WADIAKEcER.[Y]	C8(Carbamidomethyl)	4	P00689	P00689; A0A8I6AIH1; A0A8I5YBI0; A0A8I6GAL8	1	3	0.5833	0	1	1	426.537	1277.6	1277.59	2.37	0.00101	HCD (High Energy Collision Dissociation)	28	MS2	40.8525	110	22.3365	6566	20230602_2r.raw	F2		24	1	49	42	3.44725	0.003484	0.1228	10502261	22.5
		FALSE	High	Mascot (A6)	Unambiguous	[R].WADIAKEcER.[Y]	C8(Carbamidomethyl)	4	P00689	P00689; A0A8I6AIH1; A0A8I5YBI0; A0A8I6GAL8	1	3	0.3889	0	1	1	426.537	1277.6	1277.59	2.37	0.00101	HCD (High Energy Collision Dissociation)	28	MS2	0.651032	28.676	22.6235	6945	20230602_1r.raw	F1		36	1	49	42	0.192076	0.001873	0.04018	11292548	22.47
		FALSE	High	Mascot (A6)	Unambiguous	[R].WADIAKEcER.[Y]	C8(Carbamidomethyl)	4	P00689	P00689; A0A8I6AIH1; A0A8I5YBI0; A0A8I6GAL8	1	3	0.6829	0	1	1	426.537	1277.6	1277.59	2.37	0.00101	HCD (High Energy Collision Dissociation)	28	MS2	1.80507	9.68	22.5112	6618	20230602_3r.raw	F3		41	1	49	42	0.0607398	0.001873	0.02876	8.18789e+06	22.49
		FALSE	High	Mascot (A6)	Unambiguous	[R].WADIAKEcER.[Y]	C8(Carbamidomethyl)	4	P00689	P00689; A0A8I6AIH1; A0A8I5YBI0; A0A8I6GAL8	1	3	0.7097	0	1	1	426.537	1277.6	1277.59	2.3	0.00098	HCD (High Energy Collision Dissociation)	28	MS2	23.5403	110	22.6602	6666	20230602_3r.raw	F3		31	1	49	42	0.692585	0.001873	0.03966	8.18789e+06	22.49
		FALSE	High	Mascot (A6)	Unambiguous	[R].WADIAKEcER.[Y]	C8(Carbamidomethyl)	4	P00689	P00689; A0A8I6AIH1; A0A8I5YBI0; A0A8I6GAL8	1	2	0.5833	0	1	1	639.302	1277.6	1277.59	2.28	0.00146	HCD (High Energy Collision Dissociation)	28	MS2	4.73991	88.392	22.5227	6910	20230602_1r.raw	F1		60	1	49	42	0.000817472	0.001873	0.03969	2.29456e+06	22.46
		FALSE	High	Mascot (A6)	Unambiguous	[R].WADIAKEcER.[Y]	C8(Carbamidomethyl)	4	P00689	P00689; A0A8I6AIH1; A0A8I5YBI0; A0A8I6GAL8	1	3	0.6061	0	1	1	426.537	1277.6	1277.59	2.23	0.00095	HCD (High Energy Collision Dissociation)	28	MS2	0	110	22.7729	6997	20230602_1r.raw	F1		33	1	49	42	0.390827	0.001873	0.04986	11292548	22.47
		FALSE	High	Mascot (A6)	Unambiguous	[R].WADIAKEcER.[Y]	C8(Carbamidomethyl)	4	P00689	P00689; A0A8I6AIH1; A0A8I5YBI0; A0A8I6GAL8	1	3	0.7407	0	1	1	426.537	1277.6	1277.59	2.01	0.00086	HCD (High Energy Collision Dissociation)	28	MS2	39.858	110	22.5976	6546	20230602_4r.raw	F4		27	1	49	42	1.67884	0.001873	0.03022	284835	22.67
		FALSE	High	Mascot (A6)	Unambiguous	[R].WADIAKEcER.[Y]	C8(Carbamidomethyl)	4	P00689	P00689; A0A8I6AIH1; A0A8I5YBI0; A0A8I6GAL8	1	2	0.5965	0	1	1	639.302	1277.6	1277.59	1.9	0.00122	HCD (High Energy Collision Dissociation)	28	MS2	10.1784	84.734	22.5334	6632	20230602_2r.raw	F2		57	1	49	42	0.00172572	0.001873	0.0426	1.94816e+06	22.49
		FALSE	High	Mascot (A6)	Unambiguous	[R].WADIAKEcER.[Y]	C8(Carbamidomethyl)	4	P00689	P00689; A0A8I6AIH1; A0A8I5YBI0; A0A8I6GAL8	1	2	0.5614	0	1	1	639.302	1277.6	1277.59	1.52	0.00097	HCD (High Energy Collision Dissociation)	28	MS2	8.58221	110	22.5381	6627	20230602_3r.raw	F3		57	1	49	42	0.00179974	0.001873	0.02989	1.57408e+06	22.49
		FALSE	High	Mascot (A6)	Unambiguous	[R].WADIAKEcER.[Y]	C8(Carbamidomethyl)	4	P00689	P00689; A0A8I6AIH1; A0A8I5YBI0; A0A8I6GAL8	1	2	0.6087	0	1	1	639.301	1277.59	1277.59	0.37	0.00024	HCD (High Energy Collision Dissociation)	28	MS2	36.1394	110	22.3639	6854	20230602_1r.raw	F1		46	1	49	42	0.0222832	0.001873	0.03121	2.29456e+06	22.46
		FALSE	High	Mascot (A6)	Unambiguous	[R].WADIAKEcER.[Y]	C8(Carbamidomethyl)	4	P00689	P00689; A0A8I6AIH1; A0A8I5YBI0; A0A8I6GAL8	1	3	0.6071	0	1	1	426.538	1277.6	1277.59	3.16	0.00134	HCD (High Energy Collision Dissociation)	28	MS2	48.5244	110	22.362	6569	20230602_3r.raw	F3		28	1	49	42	1.39465	0.003135	0.06854	8.18789e+06	22.49
		FALSE	High	Mascot (A6)	Unambiguous	[R].WADIAKEcER.[Y]	C8(Carbamidomethyl)	4	P00689	P00689; A0A8I6AIH1; A0A8I5YBI0; A0A8I6GAL8	1	2	0.5833	0	1	1	639.303	1277.6	1277.59	3.34	0.00213	HCD (High Energy Collision Dissociation)	28	MS2	37.9944	110	22.389	6578	20230602_3r.raw	F3		48	1	49	42	0.0130291	0.001873	0.05273	1.57408e+06	22.49
	FALSE	High	[R].YQPISYKICSR.[S]	1xCarbamidomethyl [C9]	0.0555465	0.00681623	2	8	4	P00689; A0A8I5ZY75	P00689 [77-87]; A0A8I5ZY75 [82-92]		1	1414.71	Shared	High	High	High	Peak Found	Not Found	Not Found	Not Found	Not Found	Not Found	Not Found	Not Found	Not Found	High	0.001873	0.01923	37	26.44	Not Used	Not Used	R.YQPISYKICSR.S	[77-87]
		Checked	Confidence	Identifying Node	PSM Ambiguity	Annotated Sequence	Modifications	# Proteins	Master Protein Accessions	Protein Accessions	# Missed Cleavages	Charge	DeltaScore	DeltaCn	Rank	Search Engine Rank	m/z [Da]	MH+ [Da]	Theo. MH+ [Da]	DeltaM [ppm]	Deltam/z [Da]	Activation Type	NCE [%]	MS Order	Isolation Interference [%]	Ion Inject Time [ms]	RT [min]	First Scan	Spectrum File	File ID	Quan Info	Ions Score	# Protein Groups	Identity Strict	Identity Relaxed	Expectation Value	Percolator q-Value	Percolator PEP	Precursor Abundance	Apex RT [min]
		FALSE	High	Mascot (A6)	Unambiguous	[R].YQPISYKIcSR.[S]	C9(Carbamidomethyl)	8	P00689; A0A8I5ZY75	P00689; A0A8I5ZY75; A0A8I6AIH1; Q5I0L0; Q99N59; A0A8I5YBI0; A0A8I5ZU41; A0A8I6GAL8	1	3	0.4324	0	1	1	472.244	1414.72	1414.71	1.04	0.00049	HCD (High Energy Collision Dissociation)	28	MS2	14.2725	85.049	26.4462	7907	20230602_2r.raw	F2		37	2	50	43	0.203334	0.001873	0.01923	2.32973e+06	26.37
		FALSE	High	Mascot (A6)	Unambiguous	[R].YQPISYKIcSR.[S]	C9(Carbamidomethyl)	8	P00689; A0A8I5ZY75	P00689; A0A8I5ZY75; A0A8I6AIH1; Q5I0L0; Q99N59; A0A8I5YBI0; A0A8I5ZU41; A0A8I6GAL8	1	3	0.5429	0	1	1	472.244	1414.72	1414.71	1.5	0.00071	HCD (High Energy Collision Dissociation)	28	MS2	17.1423	54.7	26.3947	8189	20230602_1r.raw	F1		35	2	50	43	0.385664	0.003484	0.1097	1.38895e+06	26.42
		FALSE	High	Mascot (A6)	Unambiguous	[R].YQPISYKIcSR.[S]	C9(Carbamidomethyl)	8	P00689; A0A8I5ZY75	P00689; A0A8I5ZY75; A0A8I6AIH1; Q5I0L0; Q99N59; A0A8I5YBI0; A0A8I5ZU41; A0A8I6GAL8	1	3	0.32	0	1	1	472.244	1414.72	1414.71	1.75	0.00083	HCD (High Energy Collision Dissociation)	28	MS2	19.7626	110	26.5468	8239	20230602_1r.raw	F1		25	2	50	43	3.36444	0.008782	0.1864	1.38895e+06	26.42
		FALSE	High	Mascot (A6)	Unambiguous	[R].YQPISYKIcSR.[S]	C9(Carbamidomethyl)	8	P00689; A0A8I5ZY75	P00689; A0A8I5ZY75; A0A8I6AIH1; Q5I0L0; Q99N59; A0A8I5YBI0; A0A8I5ZU41; A0A8I6GAL8	1	3	0.5294	0	1	1	472.244	1414.72	1414.71	2.14	0.00101	HCD (High Energy Collision Dissociation)	28	MS2	21.6588	110	26.4892	7841	20230602_3r.raw	F3		34	2	49	42	0.361192	0.003484	0.1006	1.66198e+06	26.42
FALSE	Master Protein	F1LST4	Microtubule-associated protein OS=Rattus norvegicus OX=10116 GN=Mapt PE=1 SV=2	11	8	99	8	775	81.1	6.29	1928	8	1.81326e+07	1.93878e+07	9.10693e+06	4.11328e+06	1.53378e+06	3.5586e+06	4.16596e+06	4.32683e+06	7.07826e+06	3.63106e+06	4.11471e+06	5.58786e+06	1.86298e+07	1.93878e+07	1.31606e+07	3.02044e+07	6.23821e+07	2.14511e+07	2.56474e+07	3.92465e+07	7.49845e+07	3.8509e+07	7.19778e+07	6.00816e+07	8	8	8	6	8	7	7	7	8	8	8	8	High
	Checked	Confidence	Annotated Sequence	Modifications	Qvality PEP	Qvality q-value	# Protein Groups	# Proteins	# PSMs	Master Protein Accessions	Positions in Master Proteins	Modifications in Master Proteins	# Missed Cleavages	Theo. MH+ [Da]	Quan Info	Found in Sample: [S1] F1: Sample	Found in Sample: [S2] F2: Sample	Found in Sample: [S3] F3: Sample	Found in Sample: [S4] F4: Sample	Found in Sample: [S5] F5: Sample	Found in Sample: [S6] F6: Sample	Found in Sample: [S7] F7: Sample	Found in Sample: [S8] F8: Sample	Found in Sample: [S9] F9: Sample	Found in Sample: [S10] F10: Sample	Found in Sample: [S11] F11: Sample	Found in Sample: [S12] F12: Sample	Confidence (by Search Engine): Mascot	Percolator q-Value (by Search Engine): Mascot	Percolator PEP (by Search Engine): Mascot	Ions Score (by Search Engine): Mascot	Top Apex RT [min]	Quan Usage	Quan Ratio Usage	Sequence in Protein	Positions in Proteins
	FALSE	High	[K].AKTDHGAEIVYK.[S]		0.00679041	0.00681623	1	14	10	F1LST4	F1LST4 [695-706]		1	1331.7		High	High	Peak Found	High	Peak Found	High	High	High	High	High	Peak Found	Peak Found	High	0.001873	0.001457	52	15.45	Used	Used	K.AKTDHGAEIVYK.S	[695-706]
		Checked	Confidence	Identifying Node	PSM Ambiguity	Annotated Sequence	Modifications	# Proteins	Master Protein Accessions	Protein Accessions	# Missed Cleavages	Charge	DeltaScore	DeltaCn	Rank	Search Engine Rank	m/z [Da]	MH+ [Da]	Theo. MH+ [Da]	DeltaM [ppm]	Deltam/z [Da]	Activation Type	NCE [%]	MS Order	Isolation Interference [%]	Ion Inject Time [ms]	RT [min]	First Scan	Spectrum File	File ID	Quan Info	Ions Score	# Protein Groups	Identity Strict	Identity Relaxed	Expectation Value	Percolator q-Value	Percolator PEP	Precursor Abundance	Apex RT [min]
		FALSE	High	Mascot (A6)	Unambiguous	[K].AKTDHGAEIVYK.[S]		14	F1LST4	A0A8I6ABX0; A0JN25; F1LST4; D3ZKD9; A0A8I5ZN17; A0A8K1TMD4; A0A8J8XUY4; A0A8K1TN53; A0A8I5YBN3; A0A8I6ARL1; A0A8K1WG57; D4A1Q2; P19332; A0A8K1WHA3	1	3	0.6585	0	1	1	444.57	1331.7	1331.7	0.88	0.00039	HCD (High Energy Collision Dissociation)	28	MS2	47.0104	110	15.5598	4371	20230602_8r.raw	F8		41	1	51	44	0.123212	0.001873	0.03146	502272	15.47
		FALSE	High	Mascot (A6)	Unambiguous	[K].AKTDHGAEIVYK.[S]		14	F1LST4	A0A8I6ABX0; A0JN25; F1LST4; D3ZKD9; A0A8I5ZN17; A0A8K1TMD4; A0A8J8XUY4; A0A8K1TN53; A0A8I5YBN3; A0A8I6ARL1; A0A8K1WG57; D4A1Q2; P19332; A0A8K1WHA3	1	3	0.75	0	1	1	444.57	1331.7	1331.7	0.88	0.00039	HCD (High Energy Collision Dissociation)	28	MS2	18.7555	110	15.3123	4055	20230602_9r.raw	F9		52	1	51	44	0.00876298	0.001873	0.001457	666140	15.33
		FALSE	High	Mascot (A6)	Unambiguous	[K].AKTDHGAEIVYK.[S]		14	F1LST4	A0A8I6ABX0; A0JN25; F1LST4; D3ZKD9; A0A8I5ZN17; A0A8K1TMD4; A0A8J8XUY4; A0A8K1TN53; A0A8I5YBN3; A0A8I6ARL1; A0A8K1WG57; D4A1Q2; P19332; A0A8K1WHA3	1	3	0.7381	0	1	1	444.571	1331.7	1331.7	1.3	0.00058	HCD (High Energy Collision Dissociation)	28	MS2	28.969	110	15.4281	4245	20230602_4r.raw	F4		42	1	52	45	0.10708	0.001873	0.04646	332364	15.44
		FALSE	High	Mascot (A6)	Unambiguous	[K].AKTDHGAEIVYK.[S]		14	F1LST4	A0A8I6ABX0; A0JN25; F1LST4; D3ZKD9; A0A8I5ZN17; A0A8K1TMD4; A0A8J8XUY4; A0A8K1TN53; A0A8I5YBN3; A0A8I6ARL1; A0A8K1WG57; D4A1Q2; P19332; A0A8K1WHA3	1	3	0.7547	0	1	1	444.571	1331.7	1331.7	1.85	0.00082	HCD (High Energy Collision Dissociation)	28	MS2	38.5112	110	15.407	4318	20230602_8r.raw	F8		53	1	52	45	0.00892618	0.001873	0.01767	502272	15.47
		FALSE	High	Mascot (A6)	Unambiguous	[K].AKTDHGAEIVYK.[S]		14	F1LST4	A0A8I6ABX0; A0JN25; F1LST4; D3ZKD9; A0A8I5ZN17; A0A8K1TMD4; A0A8J8XUY4; A0A8K1TN53; A0A8I5YBN3; A0A8I6ARL1; A0A8K1WG57; D4A1Q2; P19332; A0A8K1WHA3	1	3	0.6667	0	1	1	444.571	1331.7	1331.7	1.91	0.00085	HCD (High Energy Collision Dissociation)	28	MS2	39.9386	110	15.3927	4232	20230602_7r.raw	F7		42	1	52	45	0.112116	0.001873	0.02843	609672	15.46
		FALSE	High	Mascot (A6)	Unambiguous	[K].AKTDHGAEIVYK.[S]		14	F1LST4	A0A8I6ABX0; A0JN25; F1LST4; D3ZKD9; A0A8I5ZN17; A0A8K1TMD4; A0A8J8XUY4; A0A8K1TN53; A0A8I5YBN3; A0A8I6ARL1; A0A8K1WG57; D4A1Q2; P19332; A0A8K1WHA3	1	3	0.6296	0	1	1	444.571	1331.7	1331.7	1.98	0.00088	HCD (High Energy Collision Dissociation)	28	MS2	35.8017	110	15.396	3978	20230602_6r.raw	F6		27	1	52	45	3.07436	0.006865	0.1686	221873	15.39
		FALSE	High	Mascot (A6)	Unambiguous	[K].AKTDHGAEIVYK.[S]		14	F1LST4	A0A8I6ABX0; A0JN25; F1LST4; D3ZKD9; A0A8I5ZN17; A0A8K1TMD4; A0A8J8XUY4; A0A8K1TN53; A0A8I5YBN3; A0A8I6ARL1; A0A8K1WG57; D4A1Q2; P19332; A0A8K1WHA3	1	3	0.7273	0	1	1	444.571	1331.7	1331.7	1.98	0.00088	HCD (High Energy Collision Dissociation)	28	MS2	31.6884	110	15.3326	4443	20230602_1r.raw	F1		44	1	52	45	0.066032	0.001873	0.01793	229158	15.41
		FALSE	High	Mascot (A6)	Unambiguous	[K].AKTDHGAEIVYK.[S]		14	F1LST4	A0A8I6ABX0; A0JN25; F1LST4; D3ZKD9; A0A8I5ZN17; A0A8K1TMD4; A0A8J8XUY4; A0A8K1TN53; A0A8I5YBN3; A0A8I6ARL1; A0A8K1WG57; D4A1Q2; P19332; A0A8K1WHA3	1	3	0.7059	0	1	1	444.571	1331.7	1331.7	2.05	0.00091	HCD (High Energy Collision Dissociation)	28	MS2	34.6226	110	15.6288	4333	20230602_10r.raw	F10		34	1	52	45	0.707912	0.004603	0.166	291769	15.6
		FALSE	High	Mascot (A6)	Unambiguous	[K].AKTDHGAEIVYK.[S]		14	F1LST4	A0A8I6ABX0; A0JN25; F1LST4; D3ZKD9; A0A8I5ZN17; A0A8K1TMD4; A0A8J8XUY4; A0A8K1TN53; A0A8I5YBN3; A0A8I6ARL1; A0A8K1WG57; D4A1Q2; P19332; A0A8K1WHA3	1	3	0.5185	0	1	1	444.571	1331.7	1331.7	2.4	0.00106	HCD (High Energy Collision Dissociation)	28	MS2	48.6107	110	15.5414	4285	20230602_7r.raw	F7		27	1	52	45	3.3447	0.003135	0.07663	609672	15.46
		FALSE	High	Mascot (A6)	Unambiguous	[K].AKTDHGAEIVYK.[S]		14	F1LST4	A0A8I6ABX0; A0JN25; F1LST4; D3ZKD9; A0A8I5ZN17; A0A8K1TMD4; A0A8J8XUY4; A0A8K1TN53; A0A8I5YBN3; A0A8I6ARL1; A0A8K1WG57; D4A1Q2; P19332; A0A8K1WHA3	1	3	0.7436	0	1	1	444.571	1331.7	1331.7	2.81	0.00125	HCD (High Energy Collision Dissociation)	28	MS2	28.7308	110	15.2944	4167	20230602_2r.raw	F2		39	1	52	45	0.207301	0.001873	0.02575	288359	15.31
	FALSE	High	[K].KLDLSNVQSK.[C]		0.0345711	0.00681623	1	11	3	F1LST4	F1LST4 [592-601]		1	1131.64		High	High	High	Not Found	Peak Found	Not Found	Peak Found	Not Found	Peak Found	Peak Found	Peak Found	Peak Found	High	0.001873	0.01072	68	21.03	Used	Used	K.KLDLSNVQSK.C	[592-601]
		Checked	Confidence	Identifying Node	PSM Ambiguity	Annotated Sequence	Modifications	# Proteins	Master Protein Accessions	Protein Accessions	# Missed Cleavages	Charge	DeltaScore	DeltaCn	Rank	Search Engine Rank	m/z [Da]	MH+ [Da]	Theo. MH+ [Da]	DeltaM [ppm]	Deltam/z [Da]	Activation Type	NCE [%]	MS Order	Isolation Interference [%]	Ion Inject Time [ms]	RT [min]	First Scan	Spectrum File	File ID	Quan Info	Ions Score	# Protein Groups	Identity Strict	Identity Relaxed	Expectation Value	Percolator q-Value	Percolator PEP	Precursor Abundance	Apex RT [min]
		FALSE	High	Mascot (A6)	Unambiguous	[K].KLDLSNVQSK.[C]		11	F1LST4	F1LST4; D3ZKD9; A0A8I5ZN17; A0A8K1TMD4; A0A8K1TN53; A0A8I5YBN3; A0A8I6ARL1; A0A8K1WG57; D4A1Q2; P19332; A0A8K1WHA3	1	2	0.5735	0	1	1	566.323	1131.64	1131.64	1.58	0.00089	HCD (High Energy Collision Dissociation)	28	MS2	0	110	20.8686	6111	20230602_3r.raw	F3		68	1	50	43	0.000162636	0.001873	0.01072	400628	20.87
		FALSE	High	Mascot (A6)	Unambiguous	[K].KLDLSNVQSK.[C]		11	F1LST4	F1LST4; D3ZKD9; A0A8I5ZN17; A0A8K1TMD4; A0A8K1TN53; A0A8I5YBN3; A0A8I6ARL1; A0A8K1WG57; D4A1Q2; P19332; A0A8K1WHA3	1	2	0.5238	0	1	1	566.323	1131.64	1131.64	2.12	0.0012	HCD (High Energy Collision Dissociation)	28	MS2	16.5838	110	20.8968	6381	20230602_1r.raw	F1		63	1	50	43	0.000504913	0.001873	0.03514	819305	20.95
		FALSE	High	Mascot (A6)	Unambiguous	[K].KLDLSNVQSK.[C]		11	F1LST4	F1LST4; D3ZKD9; A0A8I5ZN17; A0A8K1TMD4; A0A8K1TN53; A0A8I5YBN3; A0A8I6ARL1; A0A8K1WG57; D4A1Q2; P19332; A0A8K1WHA3	1	2	0.5556	0	1	1	566.324	1131.64	1131.64	2.76	0.00156	HCD (High Energy Collision Dissociation)	28	MS2	19.0446	110	20.8957	6099	20230602_2r.raw	F2		63	1	50	43	0.000539409	0.001873	0.01807	418564	20.91
	FALSE	High	[K].IGSLDNITHVPGGGNK.[K]		0.00290352	0.00681623	1	14	8	F1LST4	F1LST4 [665-680]		0	1578.82		High	High	Peak Found	High	Peak Found	Peak Found	High	High	Peak Found	High	Peak Found	Peak Found	High	0.001873	0.0005152	48	28.99	Used	Used	K.IGSLDNITHVPGGGNK.K	[665-680]
		Checked	Confidence	Identifying Node	PSM Ambiguity	Annotated Sequence	Modifications	# Proteins	Master Protein Accessions	Protein Accessions	# Missed Cleavages	Charge	DeltaScore	DeltaCn	Rank	Search Engine Rank	m/z [Da]	MH+ [Da]	Theo. MH+ [Da]	DeltaM [ppm]	Deltam/z [Da]	Activation Type	NCE [%]	MS Order	Isolation Interference [%]	Ion Inject Time [ms]	RT [min]	First Scan	Spectrum File	File ID	Quan Info	Ions Score	# Protein Groups	Identity Strict	Identity Relaxed	Expectation Value	Percolator q-Value	Percolator PEP	Precursor Abundance	Apex RT [min]
		FALSE	High	Mascot (A6)	Unambiguous	[K].IGSLDNITHVPGGGNK.[K]		14	F1LST4	A0A8I6ABX0; A0JN25; F1LST4; D3ZKD9; A0A8I5ZN17; A0A8K1TMD4; A0A8J8XUY4; A0A8K1TN53; A0A8I5YBN3; A0A8I6ARL1; A0A8K1WG57; D4A1Q2; P19332; A0A8K1WHA3	0	3	0.7143	0	1	1	526.947	1578.83	1578.82	2.17	0.00114	HCD (High Energy Collision Dissociation)	28	MS2	15.5169	110	29.0988	8352	20230602_10r.raw	F10		21	1	51	44	11.7881	0.003484	0.08897	216300	29.16
		FALSE	High	Mascot (A6)	Unambiguous	[K].IGSLDNITHVPGGGNK.[K]		14	F1LST4	A0A8I6ABX0; A0JN25; F1LST4; D3ZKD9; A0A8I5ZN17; A0A8K1TMD4; A0A8J8XUY4; A0A8K1TN53; A0A8I5YBN3; A0A8I6ARL1; A0A8K1WG57; D4A1Q2; P19332; A0A8K1WHA3	0	3	0.3636	0	1	1	526.947	1578.83	1578.82	2.52	0.00133	HCD (High Energy Collision Dissociation)	28	MS2	82.9096	110	28.9443	8981	20230602_1r.raw	F1		22	1	51	44	9.39457	0.003484	0.1173	1.5181e+06	28.74
		FALSE	High	Mascot (A6)	Unambiguous	[K].IGSLDNITHVPGGGNK.[K]		14	F1LST4	A0A8I6ABX0; A0JN25; F1LST4; D3ZKD9; A0A8I5ZN17; A0A8K1TMD4; A0A8J8XUY4; A0A8K1TN53; A0A8I5YBN3; A0A8I6ARL1; A0A8K1WG57; D4A1Q2; P19332; A0A8K1WHA3	0	3	0.7708	0	1	1	526.948	1578.83	1578.82	2.87	0.00151	HCD (High Energy Collision Dissociation)	28	MS2	6.59782	101.729	28.7848	8926	20230602_1r.raw	F1		48	1	51	44	0.0231833	0.001873	0.0005152	1.5181e+06	28.74
		FALSE	High	Mascot (A6)	Unambiguous	[K].IGSLDNITHVPGGGNK.[K]		14	F1LST4	A0A8I6ABX0; A0JN25; F1LST4; D3ZKD9; A0A8I5ZN17; A0A8K1TMD4; A0A8J8XUY4; A0A8K1TN53; A0A8I5YBN3; A0A8I6ARL1; A0A8K1WG57; D4A1Q2; P19332; A0A8K1WHA3	0	3	0.6667	0	1	1	526.948	1578.83	1578.82	3.1	0.00163	HCD (High Energy Collision Dissociation)	28	MS2	24.0336	110	28.8649	8350	20230602_4r.raw	F4		33	1	51	44	0.620449	0.001873	0.04799	188153	28.88
		FALSE	High	Mascot (A6)	Unambiguous	[K].IGSLDNITHVPGGGNK.[K]		14	F1LST4	A0A8I6ABX0; A0JN25; F1LST4; D3ZKD9; A0A8I5ZN17; A0A8K1TMD4; A0A8J8XUY4; A0A8K1TN53; A0A8I5YBN3; A0A8I6ARL1; A0A8K1WG57; D4A1Q2; P19332; A0A8K1WHA3	0	3	0.6	0	1	1	526.948	1578.83	1578.82	3.1	0.00163	HCD (High Energy Collision Dissociation)	28	MS2	37.0145	110	28.7978	8619	20230602_2r.raw	F2		30	1	51	44	1.39542	0.001873	0.0447	550092	28.7
		FALSE	High	Mascot (A6)	Unambiguous	[K].IGSLDNITHVPGGGNK.[K]		14	F1LST4	A0A8I6ABX0; A0JN25; F1LST4; D3ZKD9; A0A8I5ZN17; A0A8K1TMD4; A0A8J8XUY4; A0A8K1TN53; A0A8I5YBN3; A0A8I6ARL1; A0A8K1WG57; D4A1Q2; P19332; A0A8K1WHA3	0	3	0.6786	0	1	1	526.948	1578.83	1578.82	3.45	0.00182	HCD (High Energy Collision Dissociation)	28	MS2	21.2681	110	28.8217	8489	20230602_7r.raw	F7		28	1	51	44	2.30365	0.003135	0.08139	279892	28.87
		FALSE	High	Mascot (A6)	Unambiguous	[K].IGSLDNITHVPGGGNK.[K]		14	F1LST4	A0A8I6ABX0; A0JN25; F1LST4; D3ZKD9; A0A8I5ZN17; A0A8K1TMD4; A0A8J8XUY4; A0A8K1TN53; A0A8I5YBN3; A0A8I6ARL1; A0A8K1WG57; D4A1Q2; P19332; A0A8K1WHA3	0	3	0.5556	0	1	1	526.948	1578.83	1578.82	3.57	0.00188	HCD (High Energy Collision Dissociation)	28	MS2	11.4427	110	28.7838	8241	20230602_8r.raw	F8		18	1	51	44	19.6776	0.001873	0.02283	263685	28.83
		FALSE	High	Mascot (A6)	Unambiguous	[K].IGSLDNITHVPGGGNK.[K]		14	F1LST4	A0A8I6ABX0; A0JN25; F1LST4; D3ZKD9; A0A8I5ZN17; A0A8K1TMD4; A0A8J8XUY4; A0A8K1TN53; A0A8I5YBN3; A0A8I6ARL1; A0A8K1WG57; D4A1Q2; P19332; A0A8K1WHA3	0	3	0.6571	0	1	1	526.948	1578.83	1578.82	4.15	0.00218	HCD (High Energy Collision Dissociation)	28	MS2	27.9991	110	28.6139	8866	20230602_1r.raw	F1		35	1	51	44	0.439518	0.003135	0.07917	1.5181e+06	28.74
	FALSE	High	[R].LQTAPVPMPDLK.[N]		0.0277266	0.00681623	1	14	9	F1LST4	F1LST4 [554-565]		0	1309.72		High	High	High	High	Peak Found	Peak Found	Not Found	Peak Found	Peak Found	High	Peak Found	Peak Found	High	0.001873	0.008151	60	36.82	Used	Used	R.LQTAPVPMPDLK.N	[554-565]
		Checked	Confidence	Identifying Node	PSM Ambiguity	Annotated Sequence	Modifications	# Proteins	Master Protein Accessions	Protein Accessions	# Missed Cleavages	Charge	DeltaScore	DeltaCn	Rank	Search Engine Rank	m/z [Da]	MH+ [Da]	Theo. MH+ [Da]	DeltaM [ppm]	Deltam/z [Da]	Activation Type	NCE [%]	MS Order	Isolation Interference [%]	Ion Inject Time [ms]	RT [min]	First Scan	Spectrum File	File ID	Quan Info	Ions Score	# Protein Groups	Identity Strict	Identity Relaxed	Expectation Value	Percolator q-Value	Percolator PEP	Precursor Abundance	Apex RT [min]
		FALSE	High	Mascot (A6)	Unambiguous	[R].LQTAPVPMPDLK.[N]		14	F1LST4	A0A8I6ABX0; A0JN25; F1LST4; D3ZKD9; A0A8I5ZN17; A0A8K1TMD4; A0A8J8XUY4; A0A8K1TN53; A0A8I5YBN3; A0A8I6ARL1; A0A8K1WG57; D4A1Q2; P19332; A0A8K1WHA3	0	2	0.6774	0	1	1	655.365	1309.72	1309.72	2.7	0.00177	HCD (High Energy Collision Dissociation)	28	MS2	0	110	36.5899	10775	20230602_2r.raw	F2		62	1	49	42	0.000640151	0.001873	0.01716	2143259	36.66
		FALSE	High	Mascot (A6)	Unambiguous	[R].LQTAPVPMPDLK.[N]		14	F1LST4	A0A8I6ABX0; A0JN25; F1LST4; D3ZKD9; A0A8I5ZN17; A0A8K1TMD4; A0A8J8XUY4; A0A8K1TN53; A0A8I5YBN3; A0A8I6ARL1; A0A8K1WG57; D4A1Q2; P19332; A0A8K1WHA3	0	2	0.7101	0	1	1	655.364	1309.72	1309.72	2.42	0.00159	HCD (High Energy Collision Dissociation)	28	MS2	0	89.144	36.5929	11161	20230602_1r.raw	F1		69	1	49	42	0.000128745	0.001873	0.01937	3.05576e+06	36.67
		FALSE	High	Mascot (A6)	Unambiguous	[R].LQTAPVPMPDLK.[N]		14	F1LST4	A0A8I6ABX0; A0JN25; F1LST4; D3ZKD9; A0A8I5ZN17; A0A8K1TMD4; A0A8J8XUY4; A0A8K1TN53; A0A8I5YBN3; A0A8I6ARL1; A0A8K1WG57; D4A1Q2; P19332; A0A8K1WHA3	0	2	0.6909	0	1	1	655.364	1309.72	1309.72	2.33	0.00152	HCD (High Energy Collision Dissociation)	28	MS2	0	110	36.6391	10397	20230602_3r.raw	F3		55	1	49	42	0.0033623	0.003484	0.08667	756374	36.69
		FALSE	High	Mascot (A6)	Unambiguous	[R].LQTAPVPMPDLK.[N]		14	F1LST4	A0A8I6ABX0; A0JN25; F1LST4; D3ZKD9; A0A8I5ZN17; A0A8K1TMD4; A0A8J8XUY4; A0A8K1TN53; A0A8I5YBN3; A0A8I6ARL1; A0A8K1WG57; D4A1Q2; P19332; A0A8K1WHA3	0	2	0.7455	0	1	1	655.364	1309.72	1309.72	2.23	0.00146	HCD (High Energy Collision Dissociation)	28	MS2	6.05356	110	36.7569	10300	20230602_4r.raw	F4		55	1	49	42	0.00283468	0.001873	0.01224	231757	36.73
		FALSE	High	Mascot (A6)	Unambiguous	[R].LQTAPVPMPDLK.[N]		14	F1LST4	A0A8I6ABX0; A0JN25; F1LST4; D3ZKD9; A0A8I5ZN17; A0A8K1TMD4; A0A8J8XUY4; A0A8K1TN53; A0A8I5YBN3; A0A8I6ARL1; A0A8K1WG57; D4A1Q2; P19332; A0A8K1WHA3	0	2	0.7101	0	1	1	655.364	1309.72	1309.72	1.68	0.0011	HCD (High Energy Collision Dissociation)	28	MS2	2.58349	96.273	36.7389	10823	20230602_2r.raw	F2		69	1	49	42	0.000132935	0.001873	0.02225	2143259	36.66
		FALSE	High	Mascot (A6)	Unambiguous	[R].LQTAPVPMPDLK.[N]		14	F1LST4	A0A8I6ABX0; A0JN25; F1LST4; D3ZKD9; A0A8I5ZN17; A0A8K1TMD4; A0A8J8XUY4; A0A8K1TN53; A0A8I5YBN3; A0A8I6ARL1; A0A8K1WG57; D4A1Q2; P19332; A0A8K1WHA3	0	2	0.6957	0	1	1	655.364	1309.72	1309.72	1.58	0.00104	HCD (High Energy Collision Dissociation)	28	MS2	0	66.042	36.7479	11212	20230602_1r.raw	F1		69	1	49	42	0.000129168	0.001873	0.02304	3.05576e+06	36.67
		FALSE	High	Mascot (A6)	Unambiguous	[R].LQTAPVPMPDLK.[N]		14	F1LST4	A0A8I6ABX0; A0JN25; F1LST4; D3ZKD9; A0A8I5ZN17; A0A8K1TMD4; A0A8J8XUY4; A0A8K1TN53; A0A8I5YBN3; A0A8I6ARL1; A0A8K1WG57; D4A1Q2; P19332; A0A8K1WHA3	0	2	0.6486	0	1	1	655.363	1309.72	1309.72	0.65	0.00043	HCD (High Energy Collision Dissociation)	28	MS2	0	110	36.4399	11114	20230602_1r.raw	F1		37	1	49	42	0.170185	0.004603	0.1662	3.05576e+06	36.67
		FALSE	High	Mascot (A6)	Unambiguous	[R].LQTAPVPMPDLK.[N]		14	F1LST4	A0A8I6ABX0; A0JN25; F1LST4; D3ZKD9; A0A8I5ZN17; A0A8K1TMD4; A0A8J8XUY4; A0A8K1TN53; A0A8I5YBN3; A0A8I6ARL1; A0A8K1WG57; D4A1Q2; P19332; A0A8K1WHA3	0	2	0.7451	0	1	1	655.363	1309.72	1309.72	-0.47	-0.00031	HCD (High Energy Collision Dissociation)	28	MS2	0	110	36.7898	10368	20230602_10r.raw	F10		51	1	49	42	0.00777808	0.003484	0.1071	145208	36.82
		FALSE	High	Mascot (A6)	Unambiguous	[R].LQTAPVPMPDLK.[N]		14	F1LST4	A0A8I6ABX0; A0JN25; F1LST4; D3ZKD9; A0A8I5ZN17; A0A8K1TMD4; A0A8J8XUY4; A0A8K1TN53; A0A8I5YBN3; A0A8I6ARL1; A0A8K1WG57; D4A1Q2; P19332; A0A8K1WHA3	0	2	0.7833	0	1	1	655.364	1309.72	1309.72	1.12	0.00073	HCD (High Energy Collision Dissociation)	28	MS2	0	110	36.7836	10435	20230602_3r.raw	F3		60	1	49	42	0.00096144	0.001873	0.008151	756374	36.69
	FALSE	High	[R].SGYSSPGSPGTPGSR.[S]		0.00854723	0.00681623	1	14	17	F1LST4	F1LST4 [506-520]		0	1393.63		High	High	High	High	High	High	High	High	High	High	High	High	High	0.001873	0.001932	94	17.77	Used	Used	R.SGYSSPGSPGTPGSR.S	[506-520]
		Checked	Confidence	Identifying Node	PSM Ambiguity	Annotated Sequence	Modifications	# Proteins	Master Protein Accessions	Protein Accessions	# Missed Cleavages	Charge	DeltaScore	DeltaCn	Rank	Search Engine Rank	m/z [Da]	MH+ [Da]	Theo. MH+ [Da]	DeltaM [ppm]	Deltam/z [Da]	Activation Type	NCE [%]	MS Order	Isolation Interference [%]	Ion Inject Time [ms]	RT [min]	First Scan	Spectrum File	File ID	Quan Info	Ions Score	# Protein Groups	Identity Strict	Identity Relaxed	Expectation Value	Percolator q-Value	Percolator PEP	Precursor Abundance	Apex RT [min]
		FALSE	High	Mascot (A6)	Unambiguous	[R].SGYSSPGSPGTPGSR.[S]		14	F1LST4	A0A8I6ABX0; A0JN25; F1LST4; D3ZKD9; A0A8I5ZN17; A0A8K1TMD4; A0A8J8XUY4; A0A8K1TN53; A0A8I5YBN3; A0A8I6ARL1; A0A8K1WG57; D4A1Q2; P19332; A0A8K1WHA3	0	2	0.7692	0	1	1	697.32	1393.63	1393.63	-0.47	-0.00033	HCD (High Energy Collision Dissociation)	28	MS2	0	110	17.7875	4319	20230602_5r.raw	F5		52	1	48	41	0.00451928	0.003484	0.1129	464675	17.86
		FALSE	High	Mascot (A6)	Unambiguous	[R].SGYSSPGSPGTPGSR.[S]		14	F1LST4	A0A8I6ABX0; A0JN25; F1LST4; D3ZKD9; A0A8I5ZN17; A0A8K1TMD4; A0A8J8XUY4; A0A8K1TN53; A0A8I5YBN3; A0A8I6ARL1; A0A8K1WG57; D4A1Q2; P19332; A0A8K1WHA3	0	2	0.9077	0	1	1	697.323	1393.64	1393.63	3.73	0.0026	HCD (High Energy Collision Dissociation)	28	MS2	0	110	17.6983	4997	20230602_7r.raw	F7		65	1	48	41	0.000269948	0.001873	0.004853	403627	17.77
		FALSE	High	Mascot (A6)	Unambiguous	[R].SGYSSPGSPGTPGSR.[S]		14	F1LST4	A0A8I6ABX0; A0JN25; F1LST4; D3ZKD9; A0A8I5ZN17; A0A8K1TMD4; A0A8J8XUY4; A0A8K1TN53; A0A8I5YBN3; A0A8I6ARL1; A0A8K1WG57; D4A1Q2; P19332; A0A8K1WHA3	0	2	0.8293	0	1	1	697.323	1393.64	1393.63	3.56	0.00248	HCD (High Energy Collision Dissociation)	28	MS2	0	110	18.1243	4703	20230602_11r.raw	F11		41	1	48	41	0.0631364	0.003484	0.1376	492394	17.96
		FALSE	High	Mascot (A6)	Unambiguous	[R].SGYSSPGSPGTPGSR.[S]		14	F1LST4	A0A8I6ABX0; A0JN25; F1LST4; D3ZKD9; A0A8I5ZN17; A0A8K1TMD4; A0A8J8XUY4; A0A8K1TN53; A0A8I5YBN3; A0A8I6ARL1; A0A8K1WG57; D4A1Q2; P19332; A0A8K1WHA3	0	2	0.8525	0	1	1	697.323	1393.64	1393.63	2.68	0.00187	HCD (High Energy Collision Dissociation)	28	MS2	0	110	17.8289	5051	20230602_10r.raw	F10		61	1	48	41	0.000533697	0.001873	0.003035	376934	17.77
		FALSE	High	Mascot (A6)	Unambiguous	[R].SGYSSPGSPGTPGSR.[S]		14	F1LST4	A0A8I6ABX0; A0JN25; F1LST4; D3ZKD9; A0A8I5ZN17; A0A8K1TMD4; A0A8J8XUY4; A0A8K1TN53; A0A8I5YBN3; A0A8I6ARL1; A0A8K1WG57; D4A1Q2; P19332; A0A8K1WHA3	0	2	0.8909	0	1	1	697.322	1393.64	1393.63	2.42	0.00169	HCD (High Energy Collision Dissociation)	28	MS2	0	110	17.6615	4668	20230602_6r.raw	F6		55	1	48	41	0.00242519	0.001873	0.05508	1.31628e+06	17.78
		FALSE	High	Mascot (A6)	Unambiguous	[R].SGYSSPGSPGTPGSR.[S]		14	F1LST4	A0A8I6ABX0; A0JN25; F1LST4; D3ZKD9; A0A8I5ZN17; A0A8K1TMD4; A0A8J8XUY4; A0A8K1TN53; A0A8I5YBN3; A0A8I6ARL1; A0A8K1WG57; D4A1Q2; P19332; A0A8K1WHA3	0	2	0.8714	0	1	1	697.322	1393.64	1393.63	2.16	0.0015	HCD (High Energy Collision Dissociation)	28	MS2	0	110	17.5864	4930	20230602_4r.raw	F4		70	1	48	41	8.02996e-05	0.001873	0.00628	1.03224e+06	17.62
		FALSE	High	Mascot (A6)	Unambiguous	[R].SGYSSPGSPGTPGSR.[S]		14	F1LST4	A0A8I6ABX0; A0JN25; F1LST4; D3ZKD9; A0A8I5ZN17; A0A8K1TMD4; A0A8J8XUY4; A0A8K1TN53; A0A8I5YBN3; A0A8I6ARL1; A0A8K1WG57; D4A1Q2; P19332; A0A8K1WHA3	0	2	0.8615	0	1	1	697.322	1393.64	1393.63	2.07	0.00144	HCD (High Energy Collision Dissociation)	28	MS2	3.79572	66.845	17.8233	5057	20230602_3r.raw	F3		65	1	48	41	0.00024815	0.001873	0.01443	2.41387e+06	17.77
		FALSE	High	Mascot (A6)	Unambiguous	[R].SGYSSPGSPGTPGSR.[S]		14	F1LST4	A0A8I6ABX0; A0JN25; F1LST4; D3ZKD9; A0A8I5ZN17; A0A8K1TMD4; A0A8J8XUY4; A0A8K1TN53; A0A8I5YBN3; A0A8I6ARL1; A0A8K1WG57; D4A1Q2; P19332; A0A8K1WHA3	0	2	0.8519	0	1	1	697.322	1393.64	1393.63	1.98	0.00138	HCD (High Energy Collision Dissociation)	28	MS2	10.0638	110	17.58	5195	20230602_1r.raw	F1		54	1	48	41	0.00284914	0.001873	0.02492	1085211	17.62
		FALSE	High	Mascot (A6)	Unambiguous	[R].SGYSSPGSPGTPGSR.[S]		14	F1LST4	A0A8I6ABX0; A0JN25; F1LST4; D3ZKD9; A0A8I5ZN17; A0A8K1TMD4; A0A8J8XUY4; A0A8K1TN53; A0A8I5YBN3; A0A8I6ARL1; A0A8K1WG57; D4A1Q2; P19332; A0A8K1WHA3	0	2	0.8475	0	1	1	697.322	1393.64	1393.63	1.98	0.00138	HCD (High Energy Collision Dissociation)	28	MS2	0	110	17.9046	5122	20230602_8r.raw	F8		59	1	48	41	0.000926219	0.001873	0.006335	693520	17.83
		FALSE	High	Mascot (A6)	Unambiguous	[R].SGYSSPGSPGTPGSR.[S]		14	F1LST4	A0A8I6ABX0; A0JN25; F1LST4; D3ZKD9; A0A8I5ZN17; A0A8K1TMD4; A0A8J8XUY4; A0A8K1TN53; A0A8I5YBN3; A0A8I6ARL1; A0A8K1WG57; D4A1Q2; P19332; A0A8K1WHA3	0	2	0.863	0	1	1	697.322	1393.64	1393.63	1.81	0.00126	HCD (High Energy Collision Dissociation)	28	MS2	2.38601	110	17.8132	4716	20230602_6r.raw	F6		73	1	48	41	4.06338e-05	0.001873	0.007307	1.31628e+06	17.78
		FALSE	High	Mascot (A6)	Unambiguous	[R].SGYSSPGSPGTPGSR.[S]		14	F1LST4	A0A8I6ABX0; A0JN25; F1LST4; D3ZKD9; A0A8I5ZN17; A0A8K1TMD4; A0A8J8XUY4; A0A8K1TN53; A0A8I5YBN3; A0A8I6ARL1; A0A8K1WG57; D4A1Q2; P19332; A0A8K1WHA3	0	2	0.9041	0	1	1	697.322	1393.64	1393.63	1.72	0.0012	HCD (High Energy Collision Dissociation)	28	MS2	0	110	17.9498	4654	20230602_12r.raw	F12		73	1	48	41	3.80967e-05	0.001873	0.01359	992819	17.91
		FALSE	High	Mascot (A6)	Unambiguous	[R].SGYSSPGSPGTPGSR.[S]		14	F1LST4	A0A8I6ABX0; A0JN25; F1LST4; D3ZKD9; A0A8I5ZN17; A0A8K1TMD4; A0A8J8XUY4; A0A8K1TN53; A0A8I5YBN3; A0A8I6ARL1; A0A8K1WG57; D4A1Q2; P19332; A0A8K1WHA3	0	2	0.9149	0	1	1	697.322	1393.64	1393.63	1.72	0.0012	HCD (High Energy Collision Dissociation)	28	MS2	2.92951	110	17.7215	4854	20230602_9r.raw	F9		94	1	48	41	3.34108e-07	0.001873	0.001932	1000297	17.69
		FALSE	High	Mascot (A6)	Unambiguous	[R].SGYSSPGSPGTPGSR.[S]		14	F1LST4	A0A8I6ABX0; A0JN25; F1LST4; D3ZKD9; A0A8I5ZN17; A0A8K1TMD4; A0A8J8XUY4; A0A8K1TN53; A0A8I5YBN3; A0A8I6ARL1; A0A8K1WG57; D4A1Q2; P19332; A0A8K1WHA3	0	2	0.8718	0	1	1	697.322	1393.64	1393.63	1.63	0.00114	HCD (High Energy Collision Dissociation)	28	MS2	3.18511	110	17.9638	4649	20230602_11r.raw	F11		78	1	48	41	1.28792e-05	0.001873	0.007201	492394	17.96
		FALSE	High	Mascot (A6)	Unambiguous	[R].SGYSSPGSPGTPGSR.[S]		14	F1LST4	A0A8I6ABX0; A0JN25; F1LST4; D3ZKD9; A0A8I5ZN17; A0A8K1TMD4; A0A8J8XUY4; A0A8K1TN53; A0A8I5YBN3; A0A8I6ARL1; A0A8K1WG57; D4A1Q2; P19332; A0A8K1WHA3	0	2	0.8039	0	1	1	697.322	1393.64	1393.63	1.19	0.00083	HCD (High Energy Collision Dissociation)	28	MS2	0	110	17.8037	4597	20230602_11r.raw	F11		51	1	48	41	0.0057848	0.003484	0.1067	492394	17.96
		FALSE	High	Mascot (A6)	Unambiguous	[R].SGYSSPGSPGTPGSR.[S]		14	F1LST4	A0A8I6ABX0; A0JN25; F1LST4; D3ZKD9; A0A8I5ZN17; A0A8K1TMD4; A0A8J8XUY4; A0A8K1TN53; A0A8I5YBN3; A0A8I6ARL1; A0A8K1WG57; D4A1Q2; P19332; A0A8K1WHA3	0	2	0.8816	0	1	1	697.321	1393.63	1393.63	0.32	0.00022	HCD (High Energy Collision Dissociation)	28	MS2	0	110	17.9336	4355	20230602_5r.raw	F5		76	1	48	41	1.61778e-05	0.001873	0.008702	464675	17.86
		FALSE	High	Mascot (A6)	Unambiguous	[R].SGYSSPGSPGTPGSR.[S]		14	F1LST4	A0A8I6ABX0; A0JN25; F1LST4; D3ZKD9; A0A8I5ZN17; A0A8K1TMD4; A0A8J8XUY4; A0A8K1TN53; A0A8I5YBN3; A0A8I6ARL1; A0A8K1WG57; D4A1Q2; P19332; A0A8K1WHA3	0	2	0.8689	0	1	1	697.321	1393.63	1393.63	-0.12	-8e-05	HCD (High Energy Collision Dissociation)	28	MS2	16.7406	110	17.5703	4914	20230602_2r.raw	F2		61	1	48	41	0.000501137	0.001873	0.006773	2.6668e+06	17.62
		FALSE	High	Mascot (A6)	Unambiguous	[R].SGYSSPGSPGTPGSR.[S]		14	F1LST4	A0A8I6ABX0; A0JN25; F1LST4; D3ZKD9; A0A8I5ZN17; A0A8K1TMD4; A0A8J8XUY4; A0A8K1TN53; A0A8I5YBN3; A0A8I6ARL1; A0A8K1WG57; D4A1Q2; P19332; A0A8K1WHA3	0	2	0.88	0	1	1	697.324	1393.64	1393.63	4.7	0.00327	HCD (High Energy Collision Dissociation)	28	MS2	0	110	17.8782	5062	20230602_7r.raw	F7		50	1	48	41	0.00714214	0.001873	0.03533	403627	17.77
	FALSE	High	[K].SPVVSGDTSPR.[H]		0.0125607	0.00681623	1	14	13	F1LST4	F1LST4 [707-717]		0	1101.55		High	High	High	Peak Found	High	Peak Found	High	High	High	High	High	High	High	0.001873	0.00309	77	16.6	Used	Used	K.SPVVSGDTSPR.H	[707-717]
		Checked	Confidence	Identifying Node	PSM Ambiguity	Annotated Sequence	Modifications	# Proteins	Master Protein Accessions	Protein Accessions	# Missed Cleavages	Charge	DeltaScore	DeltaCn	Rank	Search Engine Rank	m/z [Da]	MH+ [Da]	Theo. MH+ [Da]	DeltaM [ppm]	Deltam/z [Da]	Activation Type	NCE [%]	MS Order	Isolation Interference [%]	Ion Inject Time [ms]	RT [min]	First Scan	Spectrum File	File ID	Quan Info	Ions Score	# Protein Groups	Identity Strict	Identity Relaxed	Expectation Value	Percolator q-Value	Percolator PEP	Precursor Abundance	Apex RT [min]
		FALSE	High	Mascot (A6)	Unambiguous	[K].SPVVSGDTSPR.[H]		14	F1LST4	A0A8I6ABX0; A0JN25; F1LST4; D3ZKD9; A0A8I5ZN17; A0A8K1TMD4; A0A8J8XUY4; A0A8K1TN53; A0A8I5YBN3; A0A8I6ARL1; A0A8K1WG57; D4A1Q2; P19332; A0A8K1WHA3	0	2	0.7463	0	1	1	551.28	1101.55	1101.55	-0.96	-0.00053	HCD (High Energy Collision Dissociation)	28	MS2	0	48.673	16.6115	4239	20230602_11r.raw	F11		67	1	50	43	0.000213571	0.001873	0.02064	2.20252e+06	16.58
		FALSE	High	Mascot (A6)	Unambiguous	[K].SPVVSGDTSPR.[H]		14	F1LST4	A0A8I6ABX0; A0JN25; F1LST4; D3ZKD9; A0A8I5ZN17; A0A8K1TMD4; A0A8J8XUY4; A0A8K1TN53; A0A8I5YBN3; A0A8I6ARL1; A0A8K1WG57; D4A1Q2; P19332; A0A8K1WHA3	0	2	0.62	0	1	1	551.282	1101.56	1101.55	2.25	0.00124	HCD (High Energy Collision Dissociation)	28	MS2	15.8972	110	16.3723	4426	20230602_9r.raw	F9		50	1	50	43	0.0123883	0.001873	0.01843	2.76719e+06	16.45
		FALSE	High	Mascot (A6)	Unambiguous	[K].SPVVSGDTSPR.[H]		14	F1LST4	A0A8I6ABX0; A0JN25; F1LST4; D3ZKD9; A0A8I5ZN17; A0A8K1TMD4; A0A8J8XUY4; A0A8K1TN53; A0A8I5YBN3; A0A8I6ARL1; A0A8K1WG57; D4A1Q2; P19332; A0A8K1WHA3	0	2	0.7015	0	1	1	551.281	1101.56	1101.55	1.58	0.00087	HCD (High Energy Collision Dissociation)	28	MS2	0	22.957	16.7386	4945	20230602_1r.raw	F1		67	1	50	43	0.000242864	0.001873	0.0162	4.32577e+06	16.72
		FALSE	High	Mascot (A6)	Unambiguous	[K].SPVVSGDTSPR.[H]		14	F1LST4	A0A8I6ABX0; A0JN25; F1LST4; D3ZKD9; A0A8I5ZN17; A0A8K1TMD4; A0A8J8XUY4; A0A8K1TN53; A0A8I5YBN3; A0A8I6ARL1; A0A8K1WG57; D4A1Q2; P19332; A0A8K1WHA3	0	2	0.625	0	1	1	551.281	1101.55	1101.55	0.92	0.00051	HCD (High Energy Collision Dissociation)	28	MS2	0	110	16.677	4658	20230602_10r.raw	F10		40	1	50	43	0.118479	0.001873	0.03176	1.33452e+06	16.57
		FALSE	High	Mascot (A6)	Unambiguous	[K].SPVVSGDTSPR.[H]		14	F1LST4	A0A8I6ABX0; A0JN25; F1LST4; D3ZKD9; A0A8I5ZN17; A0A8K1TMD4; A0A8J8XUY4; A0A8K1TN53; A0A8I5YBN3; A0A8I6ARL1; A0A8K1WG57; D4A1Q2; P19332; A0A8K1WHA3	0	2	0.7273	0	1	1	551.281	1101.55	1101.55	0.92	0.00051	HCD (High Energy Collision Dissociation)	28	MS2	0	110	16.5901	4633	20230602_7r.raw	F7		66	1	50	43	0.000318891	0.001873	0.02394	988186	16.6
		FALSE	High	Mascot (A6)	Unambiguous	[K].SPVVSGDTSPR.[H]		14	F1LST4	A0A8I6ABX0; A0JN25; F1LST4; D3ZKD9; A0A8I5ZN17; A0A8K1TMD4; A0A8J8XUY4; A0A8K1TN53; A0A8I5YBN3; A0A8I6ARL1; A0A8K1WG57; D4A1Q2; P19332; A0A8K1WHA3	0	2	0.7097	0	1	1	551.281	1101.55	1101.55	0.37	0.0002	HCD (High Energy Collision Dissociation)	28	MS2	0	110	16.7629	4682	20230602_2r.raw	F2		62	1	50	43	0.000728861	0.001873	0.01879	1.41666e+06	16.72
		FALSE	High	Mascot (A6)	Unambiguous	[K].SPVVSGDTSPR.[H]		14	F1LST4	A0A8I6ABX0; A0JN25; F1LST4; D3ZKD9; A0A8I5ZN17; A0A8K1TMD4; A0A8J8XUY4; A0A8K1TN53; A0A8I5YBN3; A0A8I6ARL1; A0A8K1WG57; D4A1Q2; P19332; A0A8K1WHA3	0	2	0.6552	0	1	1	551.281	1101.55	1101.55	0.37	0.0002	HCD (High Energy Collision Dissociation)	28	MS2	9.2838	110	16.5891	4041	20230602_5r.raw	F5		58	1	50	43	0.00208759	0.003484	0.1376	376150	16.58
		FALSE	High	Mascot (A6)	Unambiguous	[K].SPVVSGDTSPR.[H]		14	F1LST4	A0A8I6ABX0; A0JN25; F1LST4; D3ZKD9; A0A8I5ZN17; A0A8K1TMD4; A0A8J8XUY4; A0A8K1TN53; A0A8I5YBN3; A0A8I6ARL1; A0A8K1WG57; D4A1Q2; P19332; A0A8K1WHA3	0	2	0.7	0	1	1	551.28	1101.55	1101.55	0.03	2e-05	HCD (High Energy Collision Dissociation)	28	MS2	0	110	16.5381	4620	20230602_10r.raw	F10		60	1	49	42	0.000933256	0.001873	0.01881	1.33452e+06	16.57
		FALSE	High	Mascot (A6)	Unambiguous	[K].SPVVSGDTSPR.[H]		14	F1LST4	A0A8I6ABX0; A0JN25; F1LST4; D3ZKD9; A0A8I5ZN17; A0A8K1TMD4; A0A8J8XUY4; A0A8K1TN53; A0A8I5YBN3; A0A8I6ARL1; A0A8K1WG57; D4A1Q2; P19332; A0A8K1WHA3	0	2	0.6053	0	1	1	551.28	1101.55	1101.55	0.03	2e-05	HCD (High Energy Collision Dissociation)	28	MS2	0	110	16.6356	4719	20230602_8r.raw	F8		77	1	49	42	2.19786e-05	0.001873	0.00309	801600	16.63
		FALSE	High	Mascot (A6)	Unambiguous	[K].SPVVSGDTSPR.[H]		14	F1LST4	A0A8I6ABX0; A0JN25; F1LST4; D3ZKD9; A0A8I5ZN17; A0A8K1TMD4; A0A8J8XUY4; A0A8K1TN53; A0A8I5YBN3; A0A8I6ARL1; A0A8K1WG57; D4A1Q2; P19332; A0A8K1WHA3	0	2	0.6591	0	1	1	551.28	1101.55	1101.55	0.03	2e-05	HCD (High Energy Collision Dissociation)	28	MS2	0	110	16.4676	4641	20230602_3r.raw	F3		44	1	49	42	0.0391743	0.001873	0.01886	622952	16.54
		FALSE	High	Mascot (A6)	Unambiguous	[K].SPVVSGDTSPR.[H]		14	F1LST4	A0A8I6ABX0; A0JN25; F1LST4; D3ZKD9; A0A8I5ZN17; A0A8K1TMD4; A0A8J8XUY4; A0A8K1TN53; A0A8I5YBN3; A0A8I6ARL1; A0A8K1WG57; D4A1Q2; P19332; A0A8K1WHA3	0	2	0.6825	0	1	1	551.28	1101.55	1101.55	-0.08	-4e-05	HCD (High Energy Collision Dissociation)	28	MS2	0	40.312	16.5233	4237	20230602_12r.raw	F12		63	1	49	42	0.00044361	0.001873	0.0126	2.70423e+06	16.49
		FALSE	High	Mascot (A6)	Unambiguous	[K].SPVVSGDTSPR.[H]		14	F1LST4	A0A8I6ABX0; A0JN25; F1LST4; D3ZKD9; A0A8I5ZN17; A0A8K1TMD4; A0A8J8XUY4; A0A8K1TN53; A0A8I5YBN3; A0A8I6ARL1; A0A8K1WG57; D4A1Q2; P19332; A0A8K1WHA3	0	2	0.6949	0	1	1	551.281	1101.55	1101.55	0.25	0.00014	HCD (High Energy Collision Dissociation)	28	MS2	0	41.728	16.5215	4475	20230602_9r.raw	F9		59	1	50	43	0.00155563	0.001873	0.02646	2.76719e+06	16.45
		FALSE	High	Mascot (A6)	Unambiguous	[K].SPVVSGDTSPR.[H]		14	F1LST4	A0A8I6ABX0; A0JN25; F1LST4; D3ZKD9; A0A8I5ZN17; A0A8K1TMD4; A0A8J8XUY4; A0A8K1TN53; A0A8I5YBN3; A0A8I6ARL1; A0A8K1WG57; D4A1Q2; P19332; A0A8K1WHA3	0	2	0.6491	0	1	1	551.282	1101.56	1101.55	2.91	0.00161	HCD (High Energy Collision Dissociation)	28	MS2	0	110	16.6121	4629	20230602_2r.raw	F2		57	1	50	43	0.00204225	0.001873	0.04409	1.41666e+06	16.72
	FALSE	High	[K].TDHGAEIVYK.[S]		0.0436505	0.00681623	1	14	1	F1LST4	F1LST4 [697-706]		0	1132.56		High	Peak Found	Peak Found	Not Found	Peak Found	Peak Found	Peak Found	Peak Found	Peak Found	Peak Found	Peak Found	Peak Found	High	0.001873	0.01425	66	18.28	Used	Used	K.TDHGAEIVYK.S	[697-706]
		Checked	Confidence	Identifying Node	PSM Ambiguity	Annotated Sequence	Modifications	# Proteins	Master Protein Accessions	Protein Accessions	# Missed Cleavages	Charge	DeltaScore	DeltaCn	Rank	Search Engine Rank	m/z [Da]	MH+ [Da]	Theo. MH+ [Da]	DeltaM [ppm]	Deltam/z [Da]	Activation Type	NCE [%]	MS Order	Isolation Interference [%]	Ion Inject Time [ms]	RT [min]	First Scan	Spectrum File	File ID	Quan Info	Ions Score	# Protein Groups	Identity Strict	Identity Relaxed	Expectation Value	Percolator q-Value	Percolator PEP	Precursor Abundance	Apex RT [min]
		FALSE	High	Mascot (A6)	Unambiguous	[K].TDHGAEIVYK.[S]		14	F1LST4	A0A8I6ABX0; A0JN25; F1LST4; D3ZKD9; A0A8I5ZN17; A0A8K1TMD4; A0A8J8XUY4; A0A8K1TN53; A0A8I5YBN3; A0A8I6ARL1; A0A8K1WG57; D4A1Q2; P19332; A0A8K1WHA3	0	2	0.7273	0	1	1	566.788	1132.57	1132.56	4.71	0.00267	HCD (High Energy Collision Dissociation)	28	MS2	7.83956	110	18.0732	5373	20230602_1r.raw	F1		66	1	52	45	0.000457804	0.001873	0.01425	434980	18.11
	FALSE	High	[R].TPSLPTPPTREPK.[K]		0.0524762	0.00681623	1	14	38	F1LST4	F1LST4 [523-535]		1	1420.78		High	High	High	High	Peak Found	High	High	High	High	High	High	High	High	0.001873	0.01792	45	25.15	Used	Used	R.TPSLPTPPTREPK.K	[523-535]
		Checked	Confidence	Identifying Node	PSM Ambiguity	Annotated Sequence	Modifications	# Proteins	Master Protein Accessions	Protein Accessions	# Missed Cleavages	Charge	DeltaScore	DeltaCn	Rank	Search Engine Rank	m/z [Da]	MH+ [Da]	Theo. MH+ [Da]	DeltaM [ppm]	Deltam/z [Da]	Activation Type	NCE [%]	MS Order	Isolation Interference [%]	Ion Inject Time [ms]	RT [min]	First Scan	Spectrum File	File ID	Quan Info	Ions Score	# Protein Groups	Identity Strict	Identity Relaxed	Expectation Value	Percolator q-Value	Percolator PEP	Precursor Abundance	Apex RT [min]
		FALSE	High	Mascot (A6)	Unambiguous	[R].TPSLPTPPTREPK.[K]		14	F1LST4	A0A8I6ABX0; A0JN25; F1LST4; D3ZKD9; A0A8I5ZN17; A0A8K1TMD4; A0A8J8XUY4; A0A8K1TN53; A0A8I5YBN3; A0A8I6ARL1; A0A8K1WG57; D4A1Q2; P19332; A0A8K1WHA3	1	3	0.5484	0	1	1	474.264	1420.78	1420.78	-1.01	-0.00048	HCD (High Energy Collision Dissociation)	28	MS2	0	110	25.5967	6683	20230602_12r.raw	F12		31	1	50	43	1.01045	0.001873	0.04916	642587	25.63
		FALSE	High	Mascot (A6)	Unambiguous	[R].TPSLPTPPTREPK.[K]		14	F1LST4	A0A8I6ABX0; A0JN25; F1LST4; D3ZKD9; A0A8I5ZN17; A0A8K1TMD4; A0A8J8XUY4; A0A8K1TN53; A0A8I5YBN3; A0A8I6ARL1; A0A8K1WG57; D4A1Q2; P19332; A0A8K1WHA3	1	3	0.8333	0	1	1	474.266	1420.78	1420.78	1.95	0.00093	HCD (High Energy Collision Dissociation)	28	MS2	4.84466	15.138	24.8929	7432	20230602_2r.raw	F2		54	1	50	43	0.00469254	0.001873	0.0361	10922530	24.99
		FALSE	High	Mascot (A6)	Unambiguous	[R].TPSLPTPPTREPK.[K]		14	F1LST4	A0A8I6ABX0; A0JN25; F1LST4; D3ZKD9; A0A8I5ZN17; A0A8K1TMD4; A0A8J8XUY4; A0A8K1TN53; A0A8I5YBN3; A0A8I6ARL1; A0A8K1WG57; D4A1Q2; P19332; A0A8K1WHA3	1	3	0.871	0	1	1	474.266	1420.78	1420.78	1.95	0.00093	HCD (High Energy Collision Dissociation)	28	MS2	18.2556	110	25.1541	7461	20230602_3r.raw	F3		31	1	50	43	0.982672	0.003135	0.06425	4.04404e+06	24.91
		FALSE	High	Mascot (A6)	Unambiguous	[R].TPSLPTPPTREPK.[K]		14	F1LST4	A0A8I6ABX0; A0JN25; F1LST4; D3ZKD9; A0A8I5ZN17; A0A8K1TMD4; A0A8J8XUY4; A0A8K1TN53; A0A8I5YBN3; A0A8I6ARL1; A0A8K1WG57; D4A1Q2; P19332; A0A8K1WHA3	1	3	0.7419	0	1	1	474.266	1420.78	1420.78	2.08	0.00099	HCD (High Energy Collision Dissociation)	28	MS2	5.73231	34.727	24.8847	7379	20230602_3r.raw	F3		31	1	49	42	0.736882	0.003484	0.1515	4.04404e+06	24.91
		FALSE	High	Mascot (A6)	Unambiguous	[R].TPSLPTPPTREPK.[K]		14	F1LST4	A0A8I6ABX0; A0JN25; F1LST4; D3ZKD9; A0A8I5ZN17; A0A8K1TMD4; A0A8J8XUY4; A0A8K1TN53; A0A8I5YBN3; A0A8I6ARL1; A0A8K1WG57; D4A1Q2; P19332; A0A8K1WHA3	1	3	0.6562	0	1	1	474.266	1420.78	1420.78	2.15	0.00102	HCD (High Energy Collision Dissociation)	28	MS2	32.9058	110	25.0096	7250	20230602_10r.raw	F10		32	1	49	42	0.635484	0.003135	0.06778	923546	25.16
		FALSE	High	Mascot (A6)	Unambiguous	[R].TPSLPTPPTREPK.[K]		14	F1LST4	A0A8I6ABX0; A0JN25; F1LST4; D3ZKD9; A0A8I5ZN17; A0A8K1TMD4; A0A8J8XUY4; A0A8K1TN53; A0A8I5YBN3; A0A8I6ARL1; A0A8K1WG57; D4A1Q2; P19332; A0A8K1WHA3	1	3	0.75	0	1	1	474.266	1420.78	1420.78	2.28	0.00108	HCD (High Energy Collision Dissociation)	28	MS2	0	110	25.9075	6755	20230602_12r.raw	F12		40	1	49	42	0.0922794	0.001873	0.05334	594186	25.75
		FALSE	High	Mascot (A6)	Unambiguous	[R].TPSLPTPPTREPK.[K]		14	F1LST4	A0A8I6ABX0; A0JN25; F1LST4; D3ZKD9; A0A8I5ZN17; A0A8K1TMD4; A0A8J8XUY4; A0A8K1TN53; A0A8I5YBN3; A0A8I6ARL1; A0A8K1WG57; D4A1Q2; P19332; A0A8K1WHA3	1	3	0.7188	0	1	1	474.266	1420.78	1420.78	2.28	0.00108	HCD (High Energy Collision Dissociation)	28	MS2	27.9565	89.056	25.2789	6899	20230602_9r.raw	F9		32	1	49	42	0.626765	0.001873	0.04394	1.74079e+06	25.35
		FALSE	High	Mascot (A6)	Unambiguous	[R].TPSLPTPPTREPK.[K]		14	F1LST4	A0A8I6ABX0; A0JN25; F1LST4; D3ZKD9; A0A8I5ZN17; A0A8K1TMD4; A0A8J8XUY4; A0A8K1TN53; A0A8I5YBN3; A0A8I6ARL1; A0A8K1WG57; D4A1Q2; P19332; A0A8K1WHA3	1	3	0.75	0	1	1	474.266	1420.78	1420.78	2.34	0.00111	HCD (High Energy Collision Dissociation)	28	MS2	1.18888	92.762	25.0507	7425	20230602_7r.raw	F7		36	1	49	42	0.243279	0.003135	0.06013	1.43429e+06	25.03
		FALSE	High	Mascot (A6)	Unambiguous	[R].TPSLPTPPTREPK.[K]		14	F1LST4	A0A8I6ABX0; A0JN25; F1LST4; D3ZKD9; A0A8I5ZN17; A0A8K1TMD4; A0A8J8XUY4; A0A8K1TN53; A0A8I5YBN3; A0A8I6ARL1; A0A8K1WG57; D4A1Q2; P19332; A0A8K1WHA3	1	3	0.75	0	1	1	474.266	1420.78	1420.78	2.4	0.00114	HCD (High Energy Collision Dissociation)	28	MS2	9.81969	36.023	24.8184	7700	20230602_1r.raw	F1		32	1	49	42	0.598556	0.003135	0.06403	6.13823e+06	25
		FALSE	High	Mascot (A6)	Unambiguous	[R].TPSLPTPPTREPK.[K]		14	F1LST4	A0A8I6ABX0; A0JN25; F1LST4; D3ZKD9; A0A8I5ZN17; A0A8K1TMD4; A0A8J8XUY4; A0A8K1TN53; A0A8I5YBN3; A0A8I6ARL1; A0A8K1WG57; D4A1Q2; P19332; A0A8K1WHA3	1	3	0.8667	0	1	1	474.266	1420.78	1420.78	2.47	0.00117	HCD (High Energy Collision Dissociation)	28	MS2	12.9546	69.924	24.7276	7326	20230602_3r.raw	F3		30	1	49	42	0.910133	0.001873	0.05389	4.04404e+06	24.91
		FALSE	High	Mascot (A6)	Unambiguous	[R].TPSLPTPPTREPK.[K]		14	F1LST4	A0A8I6ABX0; A0JN25; F1LST4; D3ZKD9; A0A8I5ZN17; A0A8K1TMD4; A0A8J8XUY4; A0A8K1TN53; A0A8I5YBN3; A0A8I6ARL1; A0A8K1WG57; D4A1Q2; P19332; A0A8K1WHA3	1	2	0.7949	0	1	1	710.895	1420.78	1420.78	2.5	0.00178	HCD (High Energy Collision Dissociation)	28	MS2	0	110	25.0261	7423	20230602_3r.raw	F3		39	1	49	42	0.116441	0.009698	0.1942	281858	24.99
		FALSE	High	Mascot (A6)	Unambiguous	[R].TPSLPTPPTREPK.[K]		14	F1LST4	A0A8I6ABX0; A0JN25; F1LST4; D3ZKD9; A0A8I5ZN17; A0A8K1TMD4; A0A8J8XUY4; A0A8K1TN53; A0A8I5YBN3; A0A8I6ARL1; A0A8K1WG57; D4A1Q2; P19332; A0A8K1WHA3	1	3	0.5714	0	1	1	474.266	1420.78	1420.78	2.6	0.00123	HCD (High Energy Collision Dissociation)	28	MS2	0	110	25.7284	6770	20230602_11r.raw	F11		35	1	49	42	0.278679	0.001873	0.02758	801991	25.66
		FALSE	High	Mascot (A6)	Unambiguous	[R].TPSLPTPPTREPK.[K]		14	F1LST4	A0A8I6ABX0; A0JN25; F1LST4; D3ZKD9; A0A8I5ZN17; A0A8K1TMD4; A0A8J8XUY4; A0A8K1TN53; A0A8I5YBN3; A0A8I6ARL1; A0A8K1WG57; D4A1Q2; P19332; A0A8K1WHA3	1	2	0.7143	0	1	1	710.895	1420.78	1420.78	2.67	0.0019	HCD (High Energy Collision Dissociation)	28	MS2	0	110	25.0317	7477	20230602_2r.raw	F2		42	1	49	42	0.0537161	0.007928	0.1727	684445	24.98
		FALSE	High	Mascot (A6)	Unambiguous	[R].TPSLPTPPTREPK.[K]		14	F1LST4	A0A8I6ABX0; A0JN25; F1LST4; D3ZKD9; A0A8I5ZN17; A0A8K1TMD4; A0A8J8XUY4; A0A8K1TN53; A0A8I5YBN3; A0A8I6ARL1; A0A8K1WG57; D4A1Q2; P19332; A0A8K1WHA3	1	3	0.7742	0	1	1	474.266	1420.78	1420.78	2.73	0.00129	HCD (High Energy Collision Dissociation)	28	MS2	15.6974	110	25.0779	6746	20230602_6r.raw	F6		31	1	49	42	0.680183	0.003135	0.05651	1.16565e+06	24.95
		FALSE	High	Mascot (A6)	Unambiguous	[R].TPSLPTPPTREPK.[K]		14	F1LST4	A0A8I6ABX0; A0JN25; F1LST4; D3ZKD9; A0A8I5ZN17; A0A8K1TMD4; A0A8J8XUY4; A0A8K1TN53; A0A8I5YBN3; A0A8I6ARL1; A0A8K1WG57; D4A1Q2; P19332; A0A8K1WHA3	1	3	0.7812	0	1	1	474.266	1420.78	1420.78	3.18	0.0015	HCD (High Energy Collision Dissociation)	28	MS2	16.2769	110	25.1586	7315	20230602_8r.raw	F8		32	1	49	42	0.567198	0.001873	0.02717	1.61446e+06	24.99
		FALSE	High	Mascot (A6)	Unambiguous	[R].TPSLPTPPTREPK.[K]		14	F1LST4	A0A8I6ABX0; A0JN25; F1LST4; D3ZKD9; A0A8I5ZN17; A0A8K1TMD4; A0A8J8XUY4; A0A8K1TN53; A0A8I5YBN3; A0A8I6ARL1; A0A8K1WG57; D4A1Q2; P19332; A0A8K1WHA3	1	3	0.6538	0	1	1	474.266	1420.78	1420.78	3.31	0.00157	HCD (High Energy Collision Dissociation)	28	MS2	31.1683	110	25.266	7852	20230602_1r.raw	F1		26	1	49	42	2.16638	0.003484	0.1152	6.13823e+06	25
		FALSE	High	Mascot (A6)	Unambiguous	[R].TPSLPTPPTREPK.[K]		14	F1LST4	A0A8I6ABX0; A0JN25; F1LST4; D3ZKD9; A0A8I5ZN17; A0A8K1TMD4; A0A8J8XUY4; A0A8K1TN53; A0A8I5YBN3; A0A8I6ARL1; A0A8K1WG57; D4A1Q2; P19332; A0A8K1WHA3	1	3	0.6667	0	1	1	474.266	1420.78	1420.78	3.37	0.0016	HCD (High Energy Collision Dissociation)	28	MS2	19.6875	110	25.1778	7334	20230602_4r.raw	F4		30	1	49	42	0.884576	0.001873	0.04809	1.5068e+06	24.89
		FALSE	High	Mascot (A6)	Unambiguous	[R].TPSLPTPPTREPK.[K]		14	F1LST4	A0A8I6ABX0; A0JN25; F1LST4; D3ZKD9; A0A8I5ZN17; A0A8K1TMD4; A0A8J8XUY4; A0A8K1TN53; A0A8I5YBN3; A0A8I6ARL1; A0A8K1WG57; D4A1Q2; P19332; A0A8K1WHA3	1	3	0.8529	0	1	1	474.267	1420.78	1420.78	3.89	0.00184	HCD (High Energy Collision Dissociation)	28	MS2	14.0727	110	25.2134	7478	20230602_7r.raw	F7		34	1	49	42	0.379823	0.001873	0.03303	1.43429e+06	25.03
		FALSE	High	Mascot (A6)	Unambiguous	[R].TPSLPTPPTREPK.[K]		14	F1LST4	A0A8I6ABX0; A0JN25; F1LST4; D3ZKD9; A0A8I5ZN17; A0A8K1TMD4; A0A8J8XUY4; A0A8K1TN53; A0A8I5YBN3; A0A8I6ARL1; A0A8K1WG57; D4A1Q2; P19332; A0A8K1WHA3	1	3	0.7778	0	1	1	474.267	1420.78	1420.78	3.89	0.00184	HCD (High Energy Collision Dissociation)	28	MS2	35.4684	105.743	25.2013	7536	20230602_2r.raw	F2		36	1	49	42	0.242427	0.001873	0.03229	10922530	24.99
		FALSE	High	Mascot (A6)	Unambiguous	[R].TPSLPTPPTREPK.[K]		14	F1LST4	A0A8I6ABX0; A0JN25; F1LST4; D3ZKD9; A0A8I5ZN17; A0A8K1TMD4; A0A8J8XUY4; A0A8K1TN53; A0A8I5YBN3; A0A8I6ARL1; A0A8K1WG57; D4A1Q2; P19332; A0A8K1WHA3	1	3	0.8333	0	1	1	474.266	1420.78	1420.78	1.89	0.00089	HCD (High Energy Collision Dissociation)	28	MS2	10.8367	97.177	25.0084	7272	20230602_8r.raw	F8		30	1	50	43	1.10512	0.003484	0.1187	1.61446e+06	24.99
		FALSE	High	Mascot (A6)	Unambiguous	[R].TPSLPTPPTREPK.[K]		14	F1LST4	A0A8I6ABX0; A0JN25; F1LST4; D3ZKD9; A0A8I5ZN17; A0A8K1TMD4; A0A8J8XUY4; A0A8K1TN53; A0A8I5YBN3; A0A8I6ARL1; A0A8K1WG57; D4A1Q2; P19332; A0A8K1WHA3	1	3	0.8333	0	1	1	474.267	1420.79	1420.78	3.95	0.00187	HCD (High Energy Collision Dissociation)	28	MS2	46.1799	110	24.4279	7270	20230602_2r.raw	F2		12	1	49	42	55.0276	0.003484	0.1342	10922530	24.99
		FALSE	High	Mascot (A6)	Unambiguous	[R].TPSLPTPPTREPK.[K]		14	F1LST4	A0A8I6ABX0; A0JN25; F1LST4; D3ZKD9; A0A8I5ZN17; A0A8K1TMD4; A0A8J8XUY4; A0A8K1TN53; A0A8I5YBN3; A0A8I6ARL1; A0A8K1WG57; D4A1Q2; P19332; A0A8K1WHA3	1	3	0.8095	0	1	1	474.265	1420.78	1420.78	1.7	0.0008	HCD (High Energy Collision Dissociation)	28	MS2	3.78236	30.386	24.7467	7381	20230602_2r.raw	F2		42	1	50	43	0.0702115	0.003135	0.06246	10922530	24.99
		FALSE	High	Mascot (A6)	Unambiguous	[R].TPSLPTPPTREPK.[K]		14	F1LST4	A0A8I6ABX0; A0JN25; F1LST4; D3ZKD9; A0A8I5ZN17; A0A8K1TMD4; A0A8J8XUY4; A0A8K1TN53; A0A8I5YBN3; A0A8I6ARL1; A0A8K1WG57; D4A1Q2; P19332; A0A8K1WHA3	1	3	0.7857	0	1	1	474.265	1420.78	1420.78	1.7	0.0008	HCD (High Energy Collision Dissociation)	28	MS2	1.49851	15.567	25.0487	7483	20230602_2r.raw	F2		42	1	50	43	0.0667434	0.001873	0.04586	10922530	24.99
		FALSE	High	Mascot (A6)	Unambiguous	[R].TPSLPTPPTREPK.[K]		14	F1LST4	A0A8I6ABX0; A0JN25; F1LST4; D3ZKD9; A0A8I5ZN17; A0A8K1TMD4; A0A8J8XUY4; A0A8K1TN53; A0A8I5YBN3; A0A8I6ARL1; A0A8K1WG57; D4A1Q2; P19332; A0A8K1WHA3	1	2	0.7358	0	1	1	710.893	1420.78	1420.78	-0.94	-0.00067	HCD (High Energy Collision Dissociation)	28	MS2	50.3437	110	24.7227	7324	20230602_3r.raw	F3		53	1	50	43	0.00636083	0.003484	0.1324	281858	24.99
		FALSE	High	Mascot (A6)	Unambiguous	[R].TPSLPTPPTREPK.[K]		14	F1LST4	A0A8I6ABX0; A0JN25; F1LST4; D3ZKD9; A0A8I5ZN17; A0A8K1TMD4; A0A8J8XUY4; A0A8K1TN53; A0A8I5YBN3; A0A8I6ARL1; A0A8K1WG57; D4A1Q2; P19332; A0A8K1WHA3	1	2	0.619	0	1	1	710.893	1420.78	1420.78	-0.76	-0.00054	HCD (High Energy Collision Dissociation)	28	MS2	0	110	24.8667	7717	20230602_1r.raw	F1		42	1	50	43	0.06719	0.003484	0.1111	394984	24.99
		FALSE	High	Mascot (A6)	Unambiguous	[R].TPSLPTPPTREPK.[K]		14	F1LST4	A0A8I6ABX0; A0JN25; F1LST4; D3ZKD9; A0A8I5ZN17; A0A8K1TMD4; A0A8J8XUY4; A0A8K1TN53; A0A8I5YBN3; A0A8I6ARL1; A0A8K1WG57; D4A1Q2; P19332; A0A8K1WHA3	1	2	0.75	0	1	1	710.893	1420.78	1420.78	0.01	1e-05	HCD (High Energy Collision Dissociation)	28	MS2	0	110	24.8727	7375	20230602_3r.raw	F3		40	1	50	43	0.11652	0.003484	0.1315	281858	24.99
		FALSE	High	Mascot (A6)	Unambiguous	[R].TPSLPTPPTREPK.[K]		14	F1LST4	A0A8I6ABX0; A0JN25; F1LST4; D3ZKD9; A0A8I5ZN17; A0A8K1TMD4; A0A8J8XUY4; A0A8K1TN53; A0A8I5YBN3; A0A8I6ARL1; A0A8K1WG57; D4A1Q2; P19332; A0A8K1WHA3	1	3	0.6667	0	1	1	474.265	1420.78	1420.78	0.34	0.00016	HCD (High Energy Collision Dissociation)	28	MS2	0	110	25.7409	6716	20230602_12r.raw	F12		33	1	50	43	0.539437	0.003135	0.0732	594186	25.75
		FALSE	High	Mascot (A6)	Unambiguous	[R].TPSLPTPPTREPK.[K]		14	F1LST4	A0A8I6ABX0; A0JN25; F1LST4; D3ZKD9; A0A8I5ZN17; A0A8K1TMD4; A0A8J8XUY4; A0A8K1TN53; A0A8I5YBN3; A0A8I6ARL1; A0A8K1WG57; D4A1Q2; P19332; A0A8K1WHA3	1	3	0.6667	0	1	1	474.265	1420.78	1420.78	0.47	0.00022	HCD (High Energy Collision Dissociation)	28	MS2	28.1106	107.824	25.4391	6935	20230602_9r.raw	F9		27	1	50	43	2.09865	0.003484	0.1026	1.74079e+06	25.35
		FALSE	High	Mascot (A6)	Unambiguous	[R].TPSLPTPPTREPK.[K]		14	F1LST4	A0A8I6ABX0; A0JN25; F1LST4; D3ZKD9; A0A8I5ZN17; A0A8K1TMD4; A0A8J8XUY4; A0A8K1TN53; A0A8I5YBN3; A0A8I6ARL1; A0A8K1WG57; D4A1Q2; P19332; A0A8K1WHA3	1	3	0.6154	0	1	1	474.265	1420.78	1420.78	0.54	0.00025	HCD (High Energy Collision Dissociation)	28	MS2	6.37841	110	25.5806	6735	20230602_11r.raw	F11		39	1	50	43	0.145191	0.003135	0.0777	801991	25.66
		FALSE	High	Mascot (A6)	Unambiguous	[R].TPSLPTPPTREPK.[K]		14	F1LST4	A0A8I6ABX0; A0JN25; F1LST4; D3ZKD9; A0A8I5ZN17; A0A8K1TMD4; A0A8J8XUY4; A0A8K1TN53; A0A8I5YBN3; A0A8I6ARL1; A0A8K1WG57; D4A1Q2; P19332; A0A8K1WHA3	1	2	0.7381	0	1	1	710.894	1420.78	1420.78	0.7	0.00049	HCD (High Energy Collision Dissociation)	28	MS2	0	110	25.0137	7767	20230602_1r.raw	F1		42	1	50	43	0.0627972	0.003135	0.0804	394984	24.99
		FALSE	High	Mascot (A6)	Unambiguous	[R].TPSLPTPPTREPK.[K]		14	F1LST4	A0A8I6ABX0; A0JN25; F1LST4; D3ZKD9; A0A8I5ZN17; A0A8K1TMD4; A0A8J8XUY4; A0A8K1TN53; A0A8I5YBN3; A0A8I6ARL1; A0A8K1WG57; D4A1Q2; P19332; A0A8K1WHA3	1	2	0.6842	0	1	1	710.894	1420.78	1420.78	1.04	0.00074	HCD (High Energy Collision Dissociation)	28	MS2	0	110	24.7376	7378	20230602_2r.raw	F2		39	1	50	43	0.163431	0.003135	0.07693	684445	24.98
		FALSE	High	Mascot (A6)	Unambiguous	[R].TPSLPTPPTREPK.[K]		14	F1LST4	A0A8I6ABX0; A0JN25; F1LST4; D3ZKD9; A0A8I5ZN17; A0A8K1TMD4; A0A8J8XUY4; A0A8K1TN53; A0A8I5YBN3; A0A8I6ARL1; A0A8K1WG57; D4A1Q2; P19332; A0A8K1WHA3	1	3	0.5778	0	1	1	474.265	1420.78	1420.78	1.18	0.00056	HCD (High Energy Collision Dissociation)	28	MS2	0	110	25.8783	6807	20230602_11r.raw	F11		45	1	50	43	0.032909	0.001873	0.01792	801991	25.66
		FALSE	High	Mascot (A6)	Unambiguous	[R].TPSLPTPPTREPK.[K]		14	F1LST4	A0A8I6ABX0; A0JN25; F1LST4; D3ZKD9; A0A8I5ZN17; A0A8K1TMD4; A0A8J8XUY4; A0A8K1TN53; A0A8I5YBN3; A0A8I6ARL1; A0A8K1WG57; D4A1Q2; P19332; A0A8K1WHA3	1	3	0.75	0	1	1	474.265	1420.78	1420.78	1.18	0.00056	HCD (High Energy Collision Dissociation)	28	MS2	30.0164	110	25.4469	6650	20230602_12r.raw	F12		24	1	50	43	4.51143	0.003484	0.08941	642587	25.63
		FALSE	High	Mascot (A6)	Unambiguous	[R].TPSLPTPPTREPK.[K]		14	F1LST4	A0A8I6ABX0; A0JN25; F1LST4; D3ZKD9; A0A8I5ZN17; A0A8K1TMD4; A0A8J8XUY4; A0A8K1TN53; A0A8I5YBN3; A0A8I6ARL1; A0A8K1WG57; D4A1Q2; P19332; A0A8K1WHA3	1	3	0.6757	0	1	1	474.265	1420.78	1420.78	1.31	0.00062	HCD (High Energy Collision Dissociation)	28	MS2	6.57333	110	25.1612	7292	20230602_10r.raw	F10		37	1	50	43	0.208111	0.001873	0.02915	923546	25.16
		FALSE	High	Mascot (A6)	Unambiguous	[R].TPSLPTPPTREPK.[K]		14	F1LST4	A0A8I6ABX0; A0JN25; F1LST4; D3ZKD9; A0A8I5ZN17; A0A8K1TMD4; A0A8J8XUY4; A0A8K1TN53; A0A8I5YBN3; A0A8I6ARL1; A0A8K1WG57; D4A1Q2; P19332; A0A8K1WHA3	1	2	0.6279	0	1	1	710.894	1420.78	1420.78	1.55	0.0011	HCD (High Energy Collision Dissociation)	28	MS2	4.52805	110	24.8811	7428	20230602_2r.raw	F2		43	1	50	43	0.0643153	0.003135	0.06252	684445	24.98
		FALSE	High	Mascot (A6)	Unambiguous	[R].TPSLPTPPTREPK.[K]		14	F1LST4	A0A8I6ABX0; A0JN25; F1LST4; D3ZKD9; A0A8I5ZN17; A0A8K1TMD4; A0A8J8XUY4; A0A8K1TN53; A0A8I5YBN3; A0A8I6ARL1; A0A8K1WG57; D4A1Q2; P19332; A0A8K1WHA3	1	3	0.7097	0	1	1	474.265	1420.78	1420.78	1.57	0.00074	HCD (High Energy Collision Dissociation)	28	MS2	6.20597	22.164	24.9727	7753	20230602_1r.raw	F1		31	1	50	43	0.951294	0.001873	0.03666	6.13823e+06	25
		FALSE	High	Mascot (A6)	Unambiguous	[R].TPSLPTPPTREPK.[K]		14	F1LST4	A0A8I6ABX0; A0JN25; F1LST4; D3ZKD9; A0A8I5ZN17; A0A8K1TMD4; A0A8J8XUY4; A0A8K1TN53; A0A8I5YBN3; A0A8I6ARL1; A0A8K1WG57; D4A1Q2; P19332; A0A8K1WHA3	1	3	0.7674	0	1	1	474.265	1420.78	1420.78	1.7	0.0008	HCD (High Energy Collision Dissociation)	28	MS2	2.39561	38.447	25.1211	7803	20230602_1r.raw	F1		43	1	50	43	0.0646262	0.001873	0.0396	6.13823e+06	25
		FALSE	High	Mascot (A6)	Unambiguous	[R].TPSLPTPPTREPK.[K]		14	F1LST4	A0A8I6ABX0; A0JN25; F1LST4; D3ZKD9; A0A8I5ZN17; A0A8K1TMD4; A0A8J8XUY4; A0A8K1TN53; A0A8I5YBN3; A0A8I6ARL1; A0A8K1WG57; D4A1Q2; P19332; A0A8K1WHA3	1	3	0.8261	0	1	1	474.268	1420.79	1420.78	8.08	0.00382	HCD (High Energy Collision Dissociation)	28	MS2	61.2227	110	24.5017	7250	20230602_3r.raw	F3		23	1	49	42	4.8231	0.003484	0.1422	4.04404e+06	24.91
FALSE	Master Protein	P00762	Serine protease 1 OS=Rattus norvegicus OX=10116 GN=Prss1 PE=1 SV=1	12	2	47	2	246	25.9	4.89	1641	2	9.49038e+06	1.08964e+07	3.09615e+06	334154			579585	489510	105488	173472	26472.6		9.75062e+06	1.08964e+07	4.47432e+06	2.45374e+06			3.56817e+06	4.44011e+06	1.1175e+06	1.83975e+06	463080		2	2	2	1			1	1	1	1	1		High
	Checked	Confidence	Annotated Sequence	Modifications	Qvality PEP	Qvality q-value	# Protein Groups	# Proteins	# PSMs	Master Protein Accessions	Positions in Master Proteins	Modifications in Master Proteins	# Missed Cleavages	Theo. MH+ [Da]	Quan Info	Found in Sample: [S1] F1: Sample	Found in Sample: [S2] F2: Sample	Found in Sample: [S3] F3: Sample	Found in Sample: [S4] F4: Sample	Found in Sample: [S5] F5: Sample	Found in Sample: [S6] F6: Sample	Found in Sample: [S7] F7: Sample	Found in Sample: [S8] F8: Sample	Found in Sample: [S9] F9: Sample	Found in Sample: [S10] F10: Sample	Found in Sample: [S11] F11: Sample	Found in Sample: [S12] F12: Sample	Confidence (by Search Engine): Mascot	Percolator q-Value (by Search Engine): Mascot	Percolator PEP (by Search Engine): Mascot	Ions Score (by Search Engine): Mascot	Top Apex RT [min]	Quan Usage	Quan Ratio Usage	Sequence in Protein	Positions in Proteins
	FALSE	High	[R].LGEHNINVLEGDEQFINAAK.[I]		0.00018601	0.00681623	1	1	41	P00762	P00762 [73-92]		0	2211.1		High	High	High	High	Not Found	Not Found	High	High	High	High	Peak Found	Not Found	High	0.001873	1.78e-05	81	39.16	Used	Used	R.LGEHNINVLEGDEQFINAAK.I	[73-92]
		Checked	Confidence	Identifying Node	PSM Ambiguity	Annotated Sequence	Modifications	# Proteins	Master Protein Accessions	Protein Accessions	# Missed Cleavages	Charge	DeltaScore	DeltaCn	Rank	Search Engine Rank	m/z [Da]	MH+ [Da]	Theo. MH+ [Da]	DeltaM [ppm]	Deltam/z [Da]	Activation Type	NCE [%]	MS Order	Isolation Interference [%]	Ion Inject Time [ms]	RT [min]	First Scan	Spectrum File	File ID	Quan Info	Ions Score	# Protein Groups	Identity Strict	Identity Relaxed	Expectation Value	Percolator q-Value	Percolator PEP	Precursor Abundance	Apex RT [min]
		FALSE	High	Mascot (A6)	Unambiguous	[R].LGEHNINVLEGDEQFINAAK.[I]		1	P00762	P00762	0	2	0.9043	0	1	1	1106.05	2211.09	2211.1	-5.51	-0.0061	HCD (High Energy Collision Dissociation)	28	MS2	0	110	39.677	12055	20230602_1r.raw	F1		94	1	51	44	4.91104e-07	0.001873	0.001014	33354.9	39.65
		FALSE	High	Mascot (A6)	Unambiguous	[R].LGEHNINVLEGDEQFINAAK.[I]		1	P00762	P00762	0	3	0.8353	0	1	1	737.707	2211.11	2211.1	1.38	0.00102	HCD (High Energy Collision Dissociation)	28	MS2	0	75.112	40.0838	12178	20230602_1r.raw	F1		85	1	50	43	4.23298e-06	0.001873	0.0001021	2682380	39.89
		FALSE	High	Mascot (A6)	Unambiguous	[R].LGEHNINVLEGDEQFINAAK.[I]		1	P00762	P00762	0	3	0.8243	0	1	1	737.707	2211.11	2211.1	1.46	0.00108	HCD (High Energy Collision Dissociation)	28	MS2	0	87.298	39.7802	12085	20230602_1r.raw	F1		74	1	50	43	4.77351e-05	0.001873	0.0003113	2682380	39.89
		FALSE	High	Mascot (A6)	Unambiguous	[R].LGEHNINVLEGDEQFINAAK.[I]		1	P00762	P00762	0	3	0.859	0	1	1	737.707	2211.11	2211.1	1.55	0.00114	HCD (High Energy Collision Dissociation)	28	MS2	0	110	40.9894	12452	20230602_1r.raw	F1		78	1	50	43	1.96318e-05	0.001873	5.808e-05	1.06223e+06	41.06
		FALSE	High	Mascot (A6)	Unambiguous	[R].LGEHNINVLEGDEQFINAAK.[I]		1	P00762	P00762	0	3	0.8571	0	1	1	737.707	2211.11	2211.1	1.55	0.00114	HCD (High Energy Collision Dissociation)	28	MS2	0	58.243	39.9331	12131	20230602_1r.raw	F1		84	1	50	43	5.32059e-06	0.001873	2.977e-05	2682380	39.89
		FALSE	High	Mascot (A6)	Unambiguous	[R].LGEHNINVLEGDEQFINAAK.[I]		1	P00762	P00762	0	3	0.8415	0	1	1	737.707	2211.11	2211.1	1.63	0.0012	HCD (High Energy Collision Dissociation)	28	MS2	0	110	40.5268	12315	20230602_1r.raw	F1		82	1	50	43	8.78518e-06	0.001873	9.565e-05	2.0979e+06	40.41
		FALSE	High	Mascot (A6)	Unambiguous	[R].LGEHNINVLEGDEQFINAAK.[I]		1	P00762	P00762	0	3	0.7105	0	1	1	737.707	2211.11	2211.1	1.71	0.00126	HCD (High Energy Collision Dissociation)	28	MS2	0	110	38.0439	10435	20230602_8r.raw	F8		38	1	50	43	0.209327	0.001873	0.0251	252294	38.01
		FALSE	High	Mascot (A6)	Unambiguous	[R].LGEHNINVLEGDEQFINAAK.[I]		1	P00762	P00762	0	3	0.7692	0	1	1	737.707	2211.11	2211.1	1.71	0.00126	HCD (High Energy Collision Dissociation)	28	MS2	0	110	38.4935	11699	20230602_1r.raw	F1		65	1	50	43	0.000425426	0.001873	0.0004898	267547	38.44
		FALSE	High	Mascot (A6)	Unambiguous	[R].LGEHNINVLEGDEQFINAAK.[I]		1	P00762	P00762	0	3	0.7895	0	1	1	737.708	2211.11	2211.1	1.8	0.00132	HCD (High Energy Collision Dissociation)	28	MS2	52.73	110	42.2749	12832	20230602_1r.raw	F1		57	1	50	43	0.0025104	0.001873	0.000408	362861	41.4
		FALSE	High	Mascot (A6)	Unambiguous	[R].LGEHNINVLEGDEQFINAAK.[I]		1	P00762	P00762	0	3	0.8395	0	1	1	737.708	2211.11	2211.1	1.8	0.00132	HCD (High Energy Collision Dissociation)	28	MS2	0	87.362	40.3781	12269	20230602_1r.raw	F1		81	1	50	43	9.17789e-06	0.001873	1.78e-05	2.0979e+06	40.41
		FALSE	High	Mascot (A6)	Unambiguous	[R].LGEHNINVLEGDEQFINAAK.[I]		1	P00762	P00762	0	3	0.8448	0	1	1	737.708	2211.11	2211.1	1.88	0.00138	HCD (High Energy Collision Dissociation)	28	MS2	52.748	110	39.127	11021	20230602_3r.raw	F3		58	1	50	43	0.00194869	0.001873	0.001527	1.66846e+06	38.98
		FALSE	High	Mascot (A6)	Unambiguous	[R].LGEHNINVLEGDEQFINAAK.[I]		1	P00762	P00762	0	3	0.6875	0	1	1	737.708	2211.11	2211.1	1.88	0.00138	HCD (High Energy Collision Dissociation)	28	MS2	0	68.022	40.2315	12224	20230602_1r.raw	F1		80	1	50	43	1.18507e-05	0.001873	8.544e-05	2682380	39.89
		FALSE	High	Mascot (A6)	Unambiguous	[R].LGEHNINVLEGDEQFINAAK.[I]		1	P00762	P00762	0	3	0.8438	0	1	1	737.708	2211.11	2211.1	1.96	0.00145	HCD (High Energy Collision Dissociation)	28	MS2	11.8225	110	41.7381	12676	20230602_1r.raw	F1		64	1	50	43	0.00048385	0.001873	0.0006156	362861	41.4
		FALSE	High	Mascot (A6)	Unambiguous	[R].LGEHNINVLEGDEQFINAAK.[I]		1	P00762	P00762	0	3	0.8537	0	1	1	737.708	2211.11	2211.1	2.04	0.00151	HCD (High Energy Collision Dissociation)	28	MS2	56.5481	110	37.8188	11105	20230602_2r.raw	F2		41	1	50	43	0.108247	0.001873	0.009087	382312	37.9
		FALSE	High	Mascot (A6)	Unambiguous	[R].LGEHNINVLEGDEQFINAAK.[I]		1	P00762	P00762	0	3	0.8077	0	1	1	737.708	2211.11	2211.1	2.21	0.00163	HCD (High Energy Collision Dissociation)	28	MS2	0	110	40.8333	12401	20230602_1r.raw	F1		78	1	50	43	2.08844e-05	0.001873	0.0002123	1608337	40.74
		FALSE	High	Mascot (A6)	Unambiguous	[R].LGEHNINVLEGDEQFINAAK.[I]		1	P00762	P00762	0	3	0.7727	0	1	1	737.708	2211.11	2211.1	2.29	0.00169	HCD (High Energy Collision Dissociation)	28	MS2	67.4395	110	37.9752	11156	20230602_2r.raw	F2		44	1	50	43	0.0485606	0.001873	0.01385	382312	37.9
		FALSE	High	Mascot (A6)	Unambiguous	[R].LGEHNINVLEGDEQFINAAK.[I]		1	P00762	P00762	0	2	0.9216	0	1	1	1106.06	2211.11	2211.1	2.55	0.00282	HCD (High Energy Collision Dissociation)	28	MS2	0	110	38.8991	11419	20230602_2r.raw	F2		102	1	50	43	8.60571e-08	0.001873	0.001564	151475	38.96
		FALSE	High	Mascot (A6)	Unambiguous	[R].LGEHNINVLEGDEQFINAAK.[I]		1	P00762	P00762	0	3	0.8684	0	1	1	737.708	2211.11	2211.1	2.79	0.00206	HCD (High Energy Collision Dissociation)	28	MS2	0	110	41.441	12585	20230602_1r.raw	F1		76	1	50	43	3.14041e-05	0.001873	0.0003295	362861	41.4
		FALSE	High	Mascot (A6)	Unambiguous	[R].LGEHNINVLEGDEQFINAAK.[I]		1	P00762	P00762	0	3	0.8551	0	1	1	737.707	2211.11	2211.1	1.3	0.00096	HCD (High Energy Collision Dissociation)	28	MS2	11.2773	110	42.0361	12764	20230602_1r.raw	F1		69	1	50	43	0.000156909	0.001873	0.0008353	362861	41.4
		FALSE	High	Mascot (A6)	Unambiguous	[R].LGEHNINVLEGDEQFINAAK.[I]		1	P00762	P00762	0	3	0.8219	0	1	1	737.707	2211.11	2211.1	1.22	0.0009	HCD (High Energy Collision Dissociation)	28	MS2	0.107948	15.902	38.9632	11440	20230602_2r.raw	F2		73	1	50	43	6.526e-05	0.001873	0.0001177	8436977	38.98
		FALSE	High	Mascot (A6)	Unambiguous	[R].LGEHNINVLEGDEQFINAAK.[I]		1	P00762	P00762	0	3	0.8889	0	1	1	737.707	2211.11	2211.1	1.22	0.0009	HCD (High Energy Collision Dissociation)	28	MS2	0	110	38.1739	9876	20230602_9r.raw	F9		9	1	50	43	170.47	0.004603	0.1659	105488	38.21
		FALSE	High	Mascot (A6)	Unambiguous	[R].LGEHNINVLEGDEQFINAAK.[I]		1	P00762	P00762	0	2	0.9255	0	1	1	1106.05	2211.1	2211.1	-1.98	-0.00219	HCD (High Energy Collision Dissociation)	28	MS2	0	110	39.9264	12129	20230602_1r.raw	F1		94	1	51	44	4.53719e-07	0.001873	0.0002126	43726.3	40.03
		FALSE	High	Mascot (A6)	Unambiguous	[R].LGEHNINVLEGDEQFINAAK.[I]		1	P00762	P00762	0	3	0.6389	0	1	1	737.706	2211.1	2211.1	-0.94	-0.00069	HCD (High Energy Collision Dissociation)	28	MS2	0	110	39.1298	10930	20230602_10r.raw	F10		36	1	51	44	0.327121	0.003135	0.07401	56197.4	39.12
		FALSE	High	Mascot (A6)	Unambiguous	[R].LGEHNINVLEGDEQFINAAK.[I]		1	P00762	P00762	0	3	0.4667	0	1	1	737.706	2211.1	2211.1	-0.61	-0.00045	HCD (High Energy Collision Dissociation)	28	MS2	14.2238	110	37.8491	10940	20230602_7r.raw	F7		15	1	51	44	37.7244	0.003484	0.125	290447	37.95
		FALSE	High	Mascot (A6)	Unambiguous	[R].LGEHNINVLEGDEQFINAAK.[I]		1	P00762	P00762	0	2	0.9157	0	1	1	1106.06	2211.1	2211.1	-0.32	-0.00036	HCD (High Energy Collision Dissociation)	28	MS2	0	110	38.9926	10990	20230602_3r.raw	F3		83	1	51	44	6.34739e-06	0.001873	0.008997
		FALSE	High	Mascot (A6)	Unambiguous	[R].LGEHNINVLEGDEQFINAAK.[I]		1	P00762	P00762	0	3	0.9231	0	1	1	737.706	2211.1	2211.1	-0.28	-0.0002	HCD (High Energy Collision Dissociation)	28	MS2	58.3514	110	39.7934	11673	20230602_2r.raw	F2		39	1	51	44	0.15689	0.003135	0.07798	8436977	38.98
		FALSE	High	Mascot (A6)	Unambiguous	[R].LGEHNINVLEGDEQFINAAK.[I]		1	P00762	P00762	0	3	0.8116	0	1	1	737.706	2211.1	2211.1	-0.11	-8e-05	HCD (High Energy Collision Dissociation)	28	MS2	0	110	41.2876	12541	20230602_1r.raw	F1		69	1	50	43	0.000153626	0.001873	9.587e-05	362861	41.4
		FALSE	High	Mascot (A6)	Unambiguous	[R].LGEHNINVLEGDEQFINAAK.[I]		1	P00762	P00762	0	3	0.95	0	1	1	737.706	2211.1	2211.1	0.3	0.00022	HCD (High Energy Collision Dissociation)	28	MS2	0	110	38.9768	10662	20230602_8r.raw	F8		40	1	51	44	0.134082	0.001873	0.01989	237217	39.04
		FALSE	High	Mascot (A6)	Unambiguous	[R].LGEHNINVLEGDEQFINAAK.[I]		1	P00762	P00762	0	3	0.8395	0	1	1	737.707	2211.11	2211.1	0.55	0.00041	HCD (High Energy Collision Dissociation)	28	MS2	0	110	39.1076	11480	20230602_2r.raw	F2		81	1	50	43	9.01411e-06	0.001873	0.0001068	8436977	38.98
		FALSE	High	Mascot (A6)	Unambiguous	[R].LGEHNINVLEGDEQFINAAK.[I]		1	P00762	P00762	0	3	0.7586	0	1	1	737.708	2211.11	2211.1	3.04	0.00224	HCD (High Energy Collision Dissociation)	28	MS2	0	110	42.5742	12928	20230602_1r.raw	F1		29	1	50	43	1.63165	0.007928	0.1721	47526.1	42.51
		FALSE	High	Mascot (A6)	Unambiguous	[R].LGEHNINVLEGDEQFINAAK.[I]		1	P00762	P00762	0	3	0.8608	0	1	1	737.707	2211.11	2211.1	0.55	0.00041	HCD (High Energy Collision Dissociation)	28	MS2	0	83.213	38.9802	10987	20230602_3r.raw	F3		79	1	50	43	1.40904e-05	0.001873	5.114e-05	1.66846e+06	38.98
		FALSE	High	Mascot (A6)	Unambiguous	[R].LGEHNINVLEGDEQFINAAK.[I]		1	P00762	P00762	0	3	0.8025	0	1	1	737.707	2211.11	2211.1	0.64	0.00047	HCD (High Energy Collision Dissociation)	28	MS2	0	110	39.3123	11943	20230602_1r.raw	F1		81	1	50	43	9.98739e-06	0.001873	3.69e-05	2682380	39.89
		FALSE	High	Mascot (A6)	Unambiguous	[R].LGEHNINVLEGDEQFINAAK.[I]		1	P00762	P00762	0	3	0.8276	0	1	1	737.707	2211.11	2211.1	0.8	0.00059	HCD (High Energy Collision Dissociation)	28	MS2	26.003	110	41.8856	12721	20230602_1r.raw	F1		58	1	50	43	0.00208408	0.001873	0.001409	362861	41.4
		FALSE	High	Mascot (A6)	Unambiguous	[R].LGEHNINVLEGDEQFINAAK.[I]		1	P00762	P00762	0	3	0.8182	0	1	1	737.707	2211.11	2211.1	0.8	0.00059	HCD (High Energy Collision Dissociation)	28	MS2	0	110	41.1358	12499	20230602_1r.raw	F1		77	1	50	43	2.40389e-05	0.001873	0.0002324	1.06223e+06	41.06
		FALSE	High	Mascot (A6)	Unambiguous	[R].LGEHNINVLEGDEQFINAAK.[I]		1	P00762	P00762	0	3	0.7692	0	1	1	737.707	2211.11	2211.1	0.88	0.00065	HCD (High Energy Collision Dissociation)	28	MS2	0	110	39.461	11986	20230602_1r.raw	F1		78	1	50	43	2.00169e-05	0.001873	5.138e-05	2682380	39.89
		FALSE	High	Mascot (A6)	Unambiguous	[R].LGEHNINVLEGDEQFINAAK.[I]		1	P00762	P00762	0	3	0.8507	0	1	1	737.707	2211.11	2211.1	0.97	0.00071	HCD (High Energy Collision Dissociation)	28	MS2	1.75349	110	40.6752	12356	20230602_1r.raw	F1		67	1	50	43	0.00021797	0.001873	2.829e-05	1608337	40.74
		FALSE	High	Mascot (A6)	Unambiguous	[R].LGEHNINVLEGDEQFINAAK.[I]		1	P00762	P00762	0	2	0.9118	0	1	1	1106.06	2211.11	2211.1	1	0.00111	HCD (High Energy Collision Dissociation)	28	MS2	0	110	40.3324	12254	20230602_1r.raw	F1		102	1	50	43	6.95661e-08	0.001873	0.0001285	34223.6	40.41
		FALSE	High	Mascot (A6)	Unambiguous	[R].LGEHNINVLEGDEQFINAAK.[I]		1	P00762	P00762	0	3	0.7297	0	1	1	737.707	2211.11	2211.1	1.05	0.00077	HCD (High Energy Collision Dissociation)	28	MS2	0	110	38.0441	10621	20230602_4r.raw	F4		37	1	50	43	0.258941	0.001873	0.04887	186856	37.98
		FALSE	High	Mascot (A6)	Unambiguous	[R].LGEHNINVLEGDEQFINAAK.[I]		1	P00762	P00762	0	3	0.8056	0	1	1	737.707	2211.11	2211.1	1.05	0.00077	HCD (High Energy Collision Dissociation)	28	MS2	0	110	39.6221	12038	20230602_1r.raw	F1		72	1	50	43	7.13184e-05	0.001873	5.838e-05	2682380	39.89
		FALSE	High	Mascot (A6)	Unambiguous	[R].LGEHNINVLEGDEQFINAAK.[I]		1	P00762	P00762	0	3	0.8286	0	1	1	737.707	2211.11	2211.1	0.64	0.00047	HCD (High Energy Collision Dissociation)	28	MS2	14.4969	110	41.5877	12627	20230602_1r.raw	F1		70	1	50	43	0.000125734	0.001873	0.0003154	362861	41.4
		FALSE	High	Mascot (A6)	Unambiguous	[R].LGEHNINVLEGDEQFINAAK.[I]		1	P00762	P00762	0	3	0.7419	0	1	1	737.709	2211.11	2211.1	3.29	0.00242	HCD (High Energy Collision Dissociation)	28	MS2	60.5284	110	38.0027	10984	20230602_7r.raw	F7		31	1	50	43	0.942843	0.001873	0.03134	290447	37.95
	FALSE	High	[K].LSSPVKLNAR.[V]		0.0511158	0.00681623	1	7	6	P00762	P00762 [113-122]		1	1084.65		High	High	High	Not Found	Not Found	Not Found	Not Found	Not Found	Not Found	Not Found	Not Found	Not Found	High	0.001873	0.0173	56	23.49	Used	Used	K.LSSPVKLNAR.V	[113-122]
		Checked	Confidence	Identifying Node	PSM Ambiguity	Annotated Sequence	Modifications	# Proteins	Master Protein Accessions	Protein Accessions	# Missed Cleavages	Charge	DeltaScore	DeltaCn	Rank	Search Engine Rank	m/z [Da]	MH+ [Da]	Theo. MH+ [Da]	DeltaM [ppm]	Deltam/z [Da]	Activation Type	NCE [%]	MS Order	Isolation Interference [%]	Ion Inject Time [ms]	RT [min]	First Scan	Spectrum File	File ID	Quan Info	Ions Score	# Protein Groups	Identity Strict	Identity Relaxed	Expectation Value	Percolator q-Value	Percolator PEP	Precursor Abundance	Apex RT [min]
		FALSE	High	Mascot (A6)	Unambiguous	[K].LSSPVKLNAR.[V]		7	P00762	A0A096P6M7; D3ZQV0; W4VSR6; A0A8I5ZW48; P00763; A0A8I5Y5M6; P00762	1	2	0.5357	0	1	1	542.827	1084.65	1084.65	-0.28	-0.00015	HCD (High Energy Collision Dissociation)	28	MS2	0	71.785	23.5302	6949	20230602_3r.raw	F3		56	1	47	40	0.00151329	0.001873	0.0173	1.31471e+06	23.48
		FALSE	High	Mascot (A6)	Unambiguous	[K].LSSPVKLNAR.[V]		7	P00762	A0A096P6M7; D3ZQV0; W4VSR6; A0A8I5ZW48; P00763; A0A8I5Y5M6; P00762	1	2	0.5	0	1	1	542.827	1084.65	1084.65	0.18	9e-05	HCD (High Energy Collision Dissociation)	28	MS2	11.183	81.598	23.548	7261	20230602_1r.raw	F1		58	1	47	40	0.000974817	0.001873	0.04691	1.37577e+06	23.53
		FALSE	High	Mascot (A6)	Unambiguous	[K].LSSPVKLNAR.[V]		7	P00762	A0A096P6M7; D3ZQV0; W4VSR6; A0A8I5ZW48; P00763; A0A8I5Y5M6; P00762	1	2	0.4186	0	1	1	542.828	1084.65	1084.65	0.51	0.00028	HCD (High Energy Collision Dissociation)	28	MS2	22.0429	110	23.7069	7313	20230602_1r.raw	F1		43	1	48	41	0.0346581	0.003484	0.1312	1.37577e+06	23.53
		FALSE	High	Mascot (A6)	Unambiguous	[K].LSSPVKLNAR.[V]		7	P00762	A0A096P6M7; D3ZQV0; W4VSR6; A0A8I5ZW48; P00763; A0A8I5Y5M6; P00762	1	2	0.5	0	1	1	542.828	1084.65	1084.65	0.85	0.00046	HCD (High Energy Collision Dissociation)	28	MS2	0	81.691	23.5156	6972	20230602_2r.raw	F2		58	1	48	41	0.0010588	0.003135	0.056	1.92564e+06	23.47
		FALSE	High	Mascot (A6)	Unambiguous	[K].LSSPVKLNAR.[V]		7	P00762	A0A096P6M7; D3ZQV0; W4VSR6; A0A8I5ZW48; P00763; A0A8I5Y5M6; P00762	1	2	0.4468	0	1	1	542.828	1084.65	1084.65	2.09	0.00113	HCD (High Energy Collision Dissociation)	28	MS2	32.4507	110	23.3664	6921	20230602_2r.raw	F2		47	1	47	40	0.0139014	0.001873	0.02218	1.92564e+06	23.47
		FALSE	High	Mascot (A6)	Unambiguous	[K].LSSPVKLNAR.[V]		7	P00762	A0A096P6M7; D3ZQV0; W4VSR6; A0A8I5ZW48; P00763; A0A8I5Y5M6; P00762	1	2	0.4091	0	1	1	542.829	1084.65	1084.65	2.31	0.00125	HCD (High Energy Collision Dissociation)	28	MS2	43.7264	110	23.3941	7210	20230602_1r.raw	F1		44	1	47	40	0.0243815	0.008782	0.179	1.37577e+06	23.53
FALSE	Master Protein	D3ZFG3	Chymotrypsin like elastase 3B OS=Rattus norvegicus OX=10116 GN=Cela3b PE=4 SV=2	17	3	31	3	283	30.5	5.54	1559	3	4.7044e+06	3.94872e+06	1.32378e+06	184297		237269	315298	160564	103943	103895			4.8334e+06	3.94872e+06	1.91302e+06	1.35332e+06		1.43025e+06	1.94111e+06	1.4564e+06	1.10114e+06	1.10185e+06			3	3	3	2		1	2	2	1	2			High
	Checked	Confidence	Annotated Sequence	Modifications	Qvality PEP	Qvality q-value	# Protein Groups	# Proteins	# PSMs	Master Protein Accessions	Positions in Master Proteins	Modifications in Master Proteins	# Missed Cleavages	Theo. MH+ [Da]	Quan Info	Found in Sample: [S1] F1: Sample	Found in Sample: [S2] F2: Sample	Found in Sample: [S3] F3: Sample	Found in Sample: [S4] F4: Sample	Found in Sample: [S5] F5: Sample	Found in Sample: [S6] F6: Sample	Found in Sample: [S7] F7: Sample	Found in Sample: [S8] F8: Sample	Found in Sample: [S9] F9: Sample	Found in Sample: [S10] F10: Sample	Found in Sample: [S11] F11: Sample	Found in Sample: [S12] F12: Sample	Confidence (by Search Engine): Mascot	Percolator q-Value (by Search Engine): Mascot	Percolator PEP (by Search Engine): Mascot	Ions Score (by Search Engine): Mascot	Top Apex RT [min]	Quan Usage	Quan Ratio Usage	Sequence in Protein	Positions in Proteins
	FALSE	High	[R].GVEEGPEQVIPVNAGDLFVHPK.[W]		0.000347136	0.00681623	1	1	11	D3ZFG3	D3ZFG3 [90-111]		0	2331.2		High	High	High	Peak Found	Not Found	Not Found	High	Peak Found	Not Found	Peak Found	Not Found	Not Found	High	0.001873	3.811e-05	88	43.69	Used	Used	R.GVEEGPEQVIPVNAGDLFVHPK.W	[90-111]
		Checked	Confidence	Identifying Node	PSM Ambiguity	Annotated Sequence	Modifications	# Proteins	Master Protein Accessions	Protein Accessions	# Missed Cleavages	Charge	DeltaScore	DeltaCn	Rank	Search Engine Rank	m/z [Da]	MH+ [Da]	Theo. MH+ [Da]	DeltaM [ppm]	Deltam/z [Da]	Activation Type	NCE [%]	MS Order	Isolation Interference [%]	Ion Inject Time [ms]	RT [min]	First Scan	Spectrum File	File ID	Quan Info	Ions Score	# Protein Groups	Identity Strict	Identity Relaxed	Expectation Value	Percolator q-Value	Percolator PEP	Precursor Abundance	Apex RT [min]
		FALSE	High	Mascot (A6)	Unambiguous	[R].GVEEGPEQVIPVNAGDLFVHPK.[W]		1	D3ZFG3	D3ZFG3	0	3	0.8831	0	1	1	777.736	2331.19	2331.2	-1.35	-0.00105	HCD (High Energy Collision Dissociation)	28	MS2	0	110	44.0664	13389	20230602_1r.raw	F1		77	1	50	43	2.0064e-05	0.001873	0.0005635	463093	44.35
		FALSE	High	Mascot (A6)	Unambiguous	[R].GVEEGPEQVIPVNAGDLFVHPK.[W]		1	D3ZFG3	D3ZFG3	0	3	0.8523	0	1	1	777.737	2331.2	2331.2	-0.8	-0.00062	HCD (High Energy Collision Dissociation)	28	MS2	0	110	44.6649	13559	20230602_1r.raw	F1		88	1	50	43	1.58615e-06	0.001873	3.811e-05	463093	44.35
		FALSE	High	Mascot (A6)	Unambiguous	[R].GVEEGPEQVIPVNAGDLFVHPK.[W]		1	D3ZFG3	D3ZFG3	0	3	0.859	0	1	1	777.737	2331.2	2331.2	-0.48	-0.00037	HCD (High Energy Collision Dissociation)	28	MS2	0	110	44.3666	13477	20230602_1r.raw	F1		78	1	50	43	1.61408e-05	0.001873	0.0002333	463093	44.35
		FALSE	High	Mascot (A6)	Unambiguous	[R].GVEEGPEQVIPVNAGDLFVHPK.[W]		1	D3ZFG3	D3ZFG3	0	3	0.8846	0	1	1	777.737	2331.2	2331.2	-0.4	-0.00031	HCD (High Energy Collision Dissociation)	28	MS2	0	110	44.5161	13515	20230602_1r.raw	F1		78	1	50	43	1.74968e-05	0.001873	0.0003186	463093	44.35
		FALSE	High	Mascot (A6)	Unambiguous	[R].GVEEGPEQVIPVNAGDLFVHPK.[W]		1	D3ZFG3	D3ZFG3	0	3	0.8974	0	1	1	777.737	2331.2	2331.2	-0.17	-0.00013	HCD (High Energy Collision Dissociation)	28	MS2	0	110	43.402	12676	20230602_2r.raw	F2		78	1	50	43	1.55003e-05	0.001873	0.000438	850556	43.48
		FALSE	High	Mascot (A6)	Unambiguous	[R].GVEEGPEQVIPVNAGDLFVHPK.[W]		1	D3ZFG3	D3ZFG3	0	3	0.8493	0	1	1	777.737	2331.2	2331.2	-0.01	-1e-05	HCD (High Energy Collision Dissociation)	28	MS2	0	110	44.2202	13436	20230602_1r.raw	F1		73	1	50	43	5.55586e-05	0.001873	0.000207	463093	44.35
		FALSE	High	Mascot (A6)	Unambiguous	[R].GVEEGPEQVIPVNAGDLFVHPK.[W]		1	D3ZFG3	D3ZFG3	0	3	0.9706	0	1	1	777.738	2331.2	2331.2	0.15	0.00011	HCD (High Energy Collision Dissociation)	28	MS2	46.6164	110	43.4496	12027	20230602_3r.raw	F3		34	1	50	43	0.397682	0.003484	0.09299	104494	43.5
		FALSE	High	Mascot (A6)	Unambiguous	[R].GVEEGPEQVIPVNAGDLFVHPK.[W]		1	D3ZFG3	D3ZFG3	0	3	0.8684	0	1	1	777.738	2331.2	2331.2	1.01	0.00078	HCD (High Energy Collision Dissociation)	28	MS2	0	110	43.5535	12722	20230602_2r.raw	F2		76	1	49	42	2.75952e-05	0.001873	0.0001675	850556	43.48
		FALSE	High	Mascot (A6)	Unambiguous	[R].GVEEGPEQVIPVNAGDLFVHPK.[W]		1	D3ZFG3	D3ZFG3	0	3	0.9851	0	1	1	777.739	2331.2	2331.2	2.27	0.00176	HCD (High Energy Collision Dissociation)	28	MS2	0	110	43.6027	12568	20230602_7r.raw	F7		67	1	49	42	0.000186009	0.001873	0.0006992	152304	43.58
		FALSE	High	Mascot (A6)	Unambiguous	[R].GVEEGPEQVIPVNAGDLFVHPK.[W]		1	D3ZFG3	D3ZFG3	0	3	0.9385	0	1	1	777.739	2331.2	2331.2	2.42	0.00188	HCD (High Energy Collision Dissociation)	28	MS2	26.4499	110	44.9513	13638	20230602_1r.raw	F1		65	1	49	42	0.000332425	0.001873	0.0009503	463093	44.35
		FALSE	High	Mascot (A6)	Unambiguous	[R].GVEEGPEQVIPVNAGDLFVHPK.[W]		1	D3ZFG3	D3ZFG3	0	3	0.8333	0	1	1	777.74	2331.21	2331.2	3.29	0.00255	HCD (High Energy Collision Dissociation)	28	MS2	9.151	110	45.1041	13684	20230602_1r.raw	F1		60	1	49	42	0.000975401	0.001873	0.01037	463093	44.35
	FALSE	High	[R].TYQVVLGEFER.[G]		0.053872	0.00681623	1	1	6	D3ZFG3	D3ZFG3 [79-89]		0	1340.68		High	High	High	Not Found	Not Found	Not Found	Not Found	Not Found	Not Found	Not Found	Not Found	Not Found	High	0.001873	0.01847	55	39.11	Used	Used	R.TYQVVLGEFER.G	[79-89]
		Checked	Confidence	Identifying Node	PSM Ambiguity	Annotated Sequence	Modifications	# Proteins	Master Protein Accessions	Protein Accessions	# Missed Cleavages	Charge	DeltaScore	DeltaCn	Rank	Search Engine Rank	m/z [Da]	MH+ [Da]	Theo. MH+ [Da]	DeltaM [ppm]	Deltam/z [Da]	Activation Type	NCE [%]	MS Order	Isolation Interference [%]	Ion Inject Time [ms]	RT [min]	First Scan	Spectrum File	File ID	Quan Info	Ions Score	# Protein Groups	Identity Strict	Identity Relaxed	Expectation Value	Percolator q-Value	Percolator PEP	Precursor Abundance	Apex RT [min]
		FALSE	High	Mascot (A6)	Unambiguous	[R].TYQVVLGEFER.[G]		1	D3ZFG3	D3ZFG3	0	2	0.7	0	1	1	670.845	1340.68	1340.68	-0.73	-0.00049	HCD (High Energy Collision Dissociation)	28	MS2	33.1761	110	39.1586	11028	20230602_3r.raw	F3		60	1	51	44	0.00144308	0.001873	0.02887	408907	39.11
		FALSE	High	Mascot (A6)	Unambiguous	[R].TYQVVLGEFER.[G]		1	D3ZFG3	D3ZFG3	0	2	0.6512	0	1	1	670.846	1340.68	1340.68	0.28	0.00019	HCD (High Energy Collision Dissociation)	28	MS2	19.9991	110	38.9807	11446	20230602_2r.raw	F2		43	1	50	43	0.0613113	0.003484	0.1188	919341	39.09
		FALSE	High	Mascot (A6)	Unambiguous	[R].TYQVVLGEFER.[G]		1	D3ZFG3	D3ZFG3	0	2	0.7273	0	1	1	670.846	1340.69	1340.68	0.55	0.00037	HCD (High Energy Collision Dissociation)	28	MS2	4.61957	110	39.285	11934	20230602_1r.raw	F1		55	1	50	43	0.00370137	0.001873	0.01847	1.41723e+06	39.14
		FALSE	High	Mascot (A6)	Unambiguous	[R].TYQVVLGEFER.[G]		1	D3ZFG3	D3ZFG3	0	2	0.7119	0	1	1	670.846	1340.69	1340.68	0.55	0.00037	HCD (High Energy Collision Dissociation)	28	MS2	0	109.326	39.1251	11891	20230602_1r.raw	F1		59	1	50	43	0.00154654	0.001873	0.02625	1.41723e+06	39.14
		FALSE	High	Mascot (A6)	Unambiguous	[R].TYQVVLGEFER.[G]		1	D3ZFG3	D3ZFG3	0	2	0.7193	0	1	1	670.846	1340.69	1340.68	0.64	0.00043	HCD (High Energy Collision Dissociation)	28	MS2	0	110	39.1261	11485	20230602_2r.raw	F2		57	1	50	43	0.00219463	0.001873	0.0225	919341	39.09
		FALSE	High	Mascot (A6)	Unambiguous	[R].TYQVVLGEFER.[G]		1	D3ZFG3	D3ZFG3	0	2	0.7083	0	1	1	670.848	1340.69	1340.68	2.46	0.00165	HCD (High Energy Collision Dissociation)	28	MS2	0	110	39.2727	11521	20230602_2r.raw	F2		48	1	51	44	0.0206695	0.003484	0.1362	919341	39.09
	FALSE	High	[K].WNSNCVSCGNDIALVK.[L]	2xCarbamidomethyl [C5; C8]	3.89816e-05	0.00681623	1	1	14	D3ZFG3	D3ZFG3 [112-127]		0	1836.84		High	High	High	High	Not Found	Peak Found	High	High	Peak Found	High	Not Found	Not Found	High	0.00187266	2.61845e-06	125	33.9	Used	Used	K.WNSNCVSCGNDIALVK.L	[112-127]
		Checked	Confidence	Identifying Node	PSM Ambiguity	Annotated Sequence	Modifications	# Proteins	Master Protein Accessions	Protein Accessions	# Missed Cleavages	Charge	DeltaScore	DeltaCn	Rank	Search Engine Rank	m/z [Da]	MH+ [Da]	Theo. MH+ [Da]	DeltaM [ppm]	Deltam/z [Da]	Activation Type	NCE [%]	MS Order	Isolation Interference [%]	Ion Inject Time [ms]	RT [min]	First Scan	Spectrum File	File ID	Quan Info	Ions Score	# Protein Groups	Identity Strict	Identity Relaxed	Expectation Value	Percolator q-Value	Percolator PEP	Precursor Abundance	Apex RT [min]
		FALSE	High	Mascot (A6)	Unambiguous	[K].WNSNcVScGNDIALVK.[L]	C5(Carbamidomethyl); C8(Carbamidomethyl)	1	D3ZFG3	D3ZFG3	0	2	1	0	1	1	918.922	1836.84	1836.84	0.06	6e-05	HCD (High Energy Collision Dissociation)	28	MS2	0	110	33.5864	9673	20230602_3r.raw	F3		92	1	47	40	3.59052e-07	0.001873	0.004893	810376	33.68
		FALSE	High	Mascot (A6)	Unambiguous	[K].WNSNcVScGNDIALVK.[L]	C5(Carbamidomethyl); C8(Carbamidomethyl)	1	D3ZFG3	D3ZFG3	0	2	0.9583	0	1	1	918.924	1836.84	1836.84	1.72	0.00158	HCD (High Energy Collision Dissociation)	28	MS2	21.245	110	34.0487	9659	20230602_10r.raw	F10		96	1	47	40	1.2485e-07	0.001873	3.247e-05	55718.6	34.06
		FALSE	High	Mascot (A6)	Unambiguous	[K].WNSNcVScGNDIALVK.[L]	C5(Carbamidomethyl); C8(Carbamidomethyl)	1	D3ZFG3	D3ZFG3	0	2	1	0	1	1	918.924	1836.84	1836.84	2.05	0.00189	HCD (High Energy Collision Dissociation)	28	MS2	33.7247	110	34.0552	10466	20230602_1r.raw	F1		44	1	47	40	0.0234753	0.003135	0.06406	2.61582e+06	33.74
		FALSE	High	Mascot (A6)	Unambiguous	[K].WNSNcVScGNDIALVK.[L]	C5(Carbamidomethyl); C8(Carbamidomethyl)	1	D3ZFG3	D3ZFG3	0	2	0.984	0	1	1	918.924	1836.84	1836.84	2.05	0.00189	HCD (High Energy Collision Dissociation)	28	MS2	3.66763	110	33.7323	9711	20230602_3r.raw	F3		125	1	47	40	1.79726e-10	0.00187266	2.61845e-06	810376	33.68
		FALSE	High	Mascot (A6)	Unambiguous	[K].WNSNcVScGNDIALVK.[L]	C5(Carbamidomethyl); C8(Carbamidomethyl)	1	D3ZFG3	D3ZFG3	0	2	0.9538	0	1	1	918.924	1836.84	1836.84	2.39	0.00219	HCD (High Energy Collision Dissociation)	28	MS2	0	71.824	33.7336	10016	20230602_2r.raw	F2		130	1	47	40	5.54706e-11	0.001873	7.265e-05	2.00984e+06	33.72
		FALSE	High	Mascot (A6)	Unambiguous	[K].WNSNcVScGNDIALVK.[L]	C5(Carbamidomethyl); C8(Carbamidomethyl)	1	D3ZFG3	D3ZFG3	0	2	0.959	0	1	1	918.924	1836.84	1836.84	2.45	0.00225	HCD (High Energy Collision Dissociation)	28	MS2	1.09129	61.833	33.7367	10361	20230602_1r.raw	F1		122	1	47	40	3.42441e-10	0.001873	4.683e-05	2.61582e+06	33.74
		FALSE	High	Mascot (A6)	Unambiguous	[K].WNSNcVScGNDIALVK.[L]	C5(Carbamidomethyl); C8(Carbamidomethyl)	1	D3ZFG3	D3ZFG3	0	2	0.9762	0	1	1	918.924	1836.84	1836.84	2.72	0.0025	HCD (High Energy Collision Dissociation)	28	MS2	0	110	33.8955	10412	20230602_1r.raw	F1		126	1	47	40	1.49093e-10	0.001873	9.139e-06	2.61582e+06	33.74
		FALSE	High	Mascot (A6)	Unambiguous	[K].WNSNcVScGNDIALVK.[L]	C5(Carbamidomethyl); C8(Carbamidomethyl)	1	D3ZFG3	D3ZFG3	0	3	0.8824	0	1	1	612.952	1836.84	1836.84	2.81	0.00172	HCD (High Energy Collision Dissociation)	28	MS2	36.2486	110	33.7095	10352	20230602_1r.raw	F1		17	1	47	40	12.2202	0.003484	0.104	208255	33.75
		FALSE	High	Mascot (A6)	Unambiguous	[K].WNSNcVScGNDIALVK.[L]	C5(Carbamidomethyl); C8(Carbamidomethyl)	1	D3ZFG3	D3ZFG3	0	2	0.9123	0	1	1	918.925	1836.84	1836.84	3.05	0.0028	HCD (High Energy Collision Dissociation)	28	MS2	35.3579	110	33.8092	9595	20230602_4r.raw	F4		57	1	47	40	0.00125556	0.001873	0.0399	132459	33.86
		FALSE	High	Mascot (A6)	Unambiguous	[K].WNSNcVScGNDIALVK.[L]	C5(Carbamidomethyl); C8(Carbamidomethyl)	1	D3ZFG3	D3ZFG3	0	2	1	0	1	1	918.925	1836.84	1836.84	3.25	0.00299	HCD (High Energy Collision Dissociation)	28	MS2	8.47401	110	33.8431	9834	20230602_7r.raw	F7		86	1	47	40	1.45342e-06	0.001873	0.00107	162994	33.89
		FALSE	High	Mascot (A6)	Unambiguous	[K].WNSNcVScGNDIALVK.[L]	C5(Carbamidomethyl); C8(Carbamidomethyl)	1	D3ZFG3	D3ZFG3	0	2	1	0	1	1	918.926	1836.84	1836.84	3.85	0.00353	HCD (High Energy Collision Dissociation)	28	MS2	0	110	33.5845	9972	20230602_2r.raw	F2		71	1	47	40	5.41987e-05	0.001873	0.007454	2.00984e+06	33.72
		FALSE	High	Mascot (A6)	Unambiguous	[K].WNSNcVScGNDIALVK.[L]	C5(Carbamidomethyl); C8(Carbamidomethyl)	1	D3ZFG3	D3ZFG3	0	2	1	0	1	1	918.926	1836.84	1836.84	3.85	0.00353	HCD (High Energy Collision Dissociation)	28	MS2	19.7102	110	33.8831	10062	20230602_2r.raw	F2		77	1	47	40	1.10151e-05	0.001873	0.002783	2.00984e+06	33.72
		FALSE	High	Mascot (A6)	Unambiguous	[K].WNSNcVScGNDIALVK.[L]	C5(Carbamidomethyl); C8(Carbamidomethyl)	1	D3ZFG3	D3ZFG3	0	2	0.9467	0	1	1	918.926	1836.84	1836.84	4.11	0.00378	HCD (High Energy Collision Dissociation)	28	MS2	0	110	33.5786	10312	20230602_1r.raw	F1		75	1	47	40	1.92391e-05	0.001873	0.003695	2.61582e+06	33.74
		FALSE	High	Mascot (A6)	Unambiguous	[K].WNSNcVScGNDIALVK.[L]	C5(Carbamidomethyl); C8(Carbamidomethyl)	1	D3ZFG3	D3ZFG3	0	2	1	0	1	1	918.927	1836.85	1836.84	5.84	0.00537	HCD (High Energy Collision Dissociation)	28	MS2	14.6276	110	33.8064	9418	20230602_8r.raw	F8		64	1	48	41	0.000269796	0.001873	0.0064	101069	33.85
FALSE	Master Protein	A0A8I5ZY75	Alpha-amylase OS=Rattus norvegicus OX=10116 GN=Amy1 PE=1 SV=1	14	5	46	2	516	58.2	6.42	1120	5	335574	199197	116838	69101.3									344775	199197	168846	507421									1	1	1	1									High
	Checked	Confidence	Annotated Sequence	Modifications	Qvality PEP	Qvality q-value	# Protein Groups	# Proteins	# PSMs	Master Protein Accessions	Positions in Master Proteins	Modifications in Master Proteins	# Missed Cleavages	Theo. MH+ [Da]	Quan Info	Found in Sample: [S1] F1: Sample	Found in Sample: [S2] F2: Sample	Found in Sample: [S3] F3: Sample	Found in Sample: [S4] F4: Sample	Found in Sample: [S5] F5: Sample	Found in Sample: [S6] F6: Sample	Found in Sample: [S7] F7: Sample	Found in Sample: [S8] F8: Sample	Found in Sample: [S9] F9: Sample	Found in Sample: [S10] F10: Sample	Found in Sample: [S11] F11: Sample	Found in Sample: [S12] F12: Sample	Confidence (by Search Engine): Mascot	Percolator q-Value (by Search Engine): Mascot	Percolator PEP (by Search Engine): Mascot	Ions Score (by Search Engine): Mascot	Top Apex RT [min]	Quan Usage	Quan Ratio Usage	Sequence in Protein	Positions in Proteins
	FALSE	High	[R].ALVFVDNHDNQR.[G]		0.0121776	0.00681623	2	8	16	P00689; A0A8I5ZY75	P00689 [304-315]; A0A8I5ZY75 [312-323]		0	1427.7	Shared	High	High	High	High	Peak Found	Peak Found	Not Found	Not Found	Peak Found	Peak Found	High	Peak Found	High	0.001873	0.002971	73	25.71	Not Used	Not Used	R.ALVFVDNHDNQR.G	[312-323]
		Checked	Confidence	Identifying Node	PSM Ambiguity	Annotated Sequence	Modifications	# Proteins	Master Protein Accessions	Protein Accessions	# Missed Cleavages	Charge	DeltaScore	DeltaCn	Rank	Search Engine Rank	m/z [Da]	MH+ [Da]	Theo. MH+ [Da]	DeltaM [ppm]	Deltam/z [Da]	Activation Type	NCE [%]	MS Order	Isolation Interference [%]	Ion Inject Time [ms]	RT [min]	First Scan	Spectrum File	File ID	Quan Info	Ions Score	# Protein Groups	Identity Strict	Identity Relaxed	Expectation Value	Percolator q-Value	Percolator PEP	Precursor Abundance	Apex RT [min]
		FALSE	High	Mascot (A6)	Unambiguous	[R].ALVFVDNHDNQR.[G]		8	P00689; A0A8I5ZY75	P00689; A0A8I5ZY75; A0A8I6AIH1; Q5I0L0; Q99N59; A0A8I5YBI0; A0A8I5ZU41; A0A8I6GAL8	0	2	0.8784	0	1	1	714.353	1427.7	1427.7	-2.93	-0.00209	HCD (High Energy Collision Dissociation)	28	MS2	0	110	25.8636	7656	20230602_3r.raw	F3		74	2	50	43	4.08123e-05	0.001873	0.01275	1.97999e+06	25.68
		FALSE	High	Mascot (A6)	Unambiguous	[R].ALVFVDNHDNQR.[G]		8	P00689; A0A8I5ZY75	P00689; A0A8I5ZY75; A0A8I6AIH1; Q5I0L0; Q99N59; A0A8I5YBI0; A0A8I5ZU41; A0A8I6GAL8	0	3	0.7391	0	1	1	476.573	1427.71	1427.7	2.06	0.00098	HCD (High Energy Collision Dissociation)	28	MS2	50.3783	110	26.5778	8250	20230602_1r.raw	F1		23	2	51	44	7.05383	0.006865	0.1688	260452	26.39
		FALSE	High	Mascot (A6)	Unambiguous	[R].ALVFVDNHDNQR.[G]		8	P00689; A0A8I5ZY75	P00689; A0A8I5ZY75; A0A8I6AIH1; Q5I0L0; Q99N59; A0A8I5YBI0; A0A8I5ZU41; A0A8I6GAL8	0	3	0.9677	0	1	1	476.573	1427.7	1427.7	1.54	0.00074	HCD (High Energy Collision Dissociation)	28	MS2	53.7901	5.624	25.6667	7686	20230602_2r.raw	F2		31	2	51	44	1.04591	0.003484	0.09043	9426854	25.7
		FALSE	High	Mascot (A6)	Unambiguous	[R].ALVFVDNHDNQR.[G]		8	P00689; A0A8I5ZY75	P00689; A0A8I5ZY75; A0A8I6AIH1; Q5I0L0; Q99N59; A0A8I5YBI0; A0A8I5ZU41; A0A8I6GAL8	0	3	0.8462	0	1	1	476.573	1427.7	1427.7	1.42	0.00067	HCD (High Energy Collision Dissociation)	28	MS2	52.2022	110	26.3973	8190	20230602_1r.raw	F1		26	2	51	44	3.03036	0.003484	0.1005	260452	26.39
		FALSE	High	Mascot (A6)	Unambiguous	[R].ALVFVDNHDNQR.[G]		8	P00689; A0A8I5ZY75	P00689; A0A8I5ZY75; A0A8I6AIH1; Q5I0L0; Q99N59; A0A8I5YBI0; A0A8I5ZU41; A0A8I6GAL8	0	3	0.4615	0	1	1	476.573	1427.7	1427.7	1.22	0.00058	HCD (High Energy Collision Dissociation)	28	MS2	56.5568	110	26.7512	8310	20230602_1r.raw	F1		26	2	51	44	3.67686	0.001873	0.03163	260452	26.39
		FALSE	High	Mascot (A6)	Unambiguous	[R].ALVFVDNHDNQR.[G]		8	P00689; A0A8I5ZY75	P00689; A0A8I5ZY75; A0A8I6AIH1; Q5I0L0; Q99N59; A0A8I5YBI0; A0A8I5ZU41; A0A8I6GAL8	0	3	0.68	0	1	1	476.573	1427.7	1427.7	1.22	0.00058	HCD (High Energy Collision Dissociation)	28	MS2	58.5973	110	26.6513	7006	20230602_11r.raw	F11		25	2	51	44	4.34988	0.008782	0.1788	84518.6	26.57
		FALSE	High	Mascot (A6)	Unambiguous	[R].ALVFVDNHDNQR.[G]		8	P00689; A0A8I5ZY75	P00689; A0A8I5ZY75; A0A8I6AIH1; Q5I0L0; Q99N59; A0A8I5YBI0; A0A8I5ZU41; A0A8I6GAL8	0	3	0.8837	0	1	1	476.573	1427.7	1427.7	1.1	0.00052	HCD (High Energy Collision Dissociation)	28	MS2	35.6613	6.235	25.7653	8004	20230602_1r.raw	F1		43	2	51	44	0.0726532	0.001873	0.0314	9352920	25.77
		FALSE	High	Mascot (A6)	Unambiguous	[R].ALVFVDNHDNQR.[G]		8	P00689; A0A8I5ZY75	P00689; A0A8I5ZY75; A0A8I6AIH1; Q5I0L0; Q99N59; A0A8I5YBI0; A0A8I5ZU41; A0A8I6GAL8	0	2	0.8485	0	1	1	714.355	1427.7	1427.7	0.74	0.00053	HCD (High Energy Collision Dissociation)	28	MS2	0	31.633	25.7963	8012	20230602_1r.raw	F1		66	2	51	44	0.000305603	0.001873	0.02099	2.91356e+06	25.77
		FALSE	High	Mascot (A6)	Unambiguous	[R].ALVFVDNHDNQR.[G]		8	P00689; A0A8I5ZY75	P00689; A0A8I5ZY75; A0A8I6AIH1; Q5I0L0; Q99N59; A0A8I5YBI0; A0A8I5ZU41; A0A8I6GAL8	0	2	0.8767	0	1	1	714.355	1427.7	1427.7	0.49	0.00035	HCD (High Energy Collision Dissociation)	28	MS2	0	110	25.648	7972	20230602_1r.raw	F1		73	2	51	44	7.33593e-05	0.001873	0.002971	2.91356e+06	25.77
		FALSE	High	Mascot (A6)	Unambiguous	[R].ALVFVDNHDNQR.[G]		8	P00689; A0A8I5ZY75	P00689; A0A8I5ZY75; A0A8I6AIH1; Q5I0L0; Q99N59; A0A8I5YBI0; A0A8I5ZU41; A0A8I6GAL8	0	2	0.859	0	1	1	714.355	1427.7	1427.7	0.4	0.00029	HCD (High Energy Collision Dissociation)	28	MS2	0	63.448	25.7349	7705	20230602_2r.raw	F2		78	2	51	44	2.16998e-05	0.001873	0.01297	2.39563e+06	25.7
		FALSE	High	Mascot (A6)	Unambiguous	[R].ALVFVDNHDNQR.[G]		8	P00689; A0A8I5ZY75	P00689; A0A8I5ZY75; A0A8I6AIH1; Q5I0L0; Q99N59; A0A8I5YBI0; A0A8I5ZU41; A0A8I6GAL8	0	3	0.931	0	1	1	476.573	1427.7	1427.7	0.39	0.00019	HCD (High Energy Collision Dissociation)	28	MS2	47.8736	30.521	25.8659	7657	20230602_3r.raw	F3		29	2	51	44	1.78458	0.001873	0.02295	7.61286e+06	25.68
		FALSE	High	Mascot (A6)	Unambiguous	[R].ALVFVDNHDNQR.[G]		8	P00689; A0A8I5ZY75	P00689; A0A8I5ZY75; A0A8I6AIH1; Q5I0L0; Q99N59; A0A8I5YBI0; A0A8I5ZU41; A0A8I6GAL8	0	3	0.8667	0	1	1	476.572	1427.7	1427.7	0.07	3e-05	HCD (High Energy Collision Dissociation)	28	MS2	25.64	110	25.8584	7519	20230602_4r.raw	F4		30	2	51	44	1.1596	0.001873	0.02786	465518	25.79
		FALSE	High	Mascot (A6)	Unambiguous	[R].ALVFVDNHDNQR.[G]		8	P00689; A0A8I5ZY75	P00689; A0A8I5ZY75; A0A8I6AIH1; Q5I0L0; Q99N59; A0A8I5YBI0; A0A8I5ZU41; A0A8I6GAL8	0	2	0.8814	0	1	1	714.355	1427.7	1427.7	0.06	4e-05	HCD (High Energy Collision Dissociation)	28	MS2	52.0651	110	25.9455	8054	20230602_1r.raw	F1		59	2	51	44	0.0018294	0.001873	0.02513	2.91356e+06	25.77
		FALSE	High	Mascot (A6)	Unambiguous	[R].ALVFVDNHDNQR.[G]		8	P00689; A0A8I5ZY75	P00689; A0A8I5ZY75; A0A8I6AIH1; Q5I0L0; Q99N59; A0A8I5YBI0; A0A8I5ZU41; A0A8I6GAL8	0	2	0.8732	0	1	1	714.354	1427.7	1427.7	-0.63	-0.00045	HCD (High Energy Collision Dissociation)	28	MS2	0	110	25.5854	7662	20230602_2r.raw	F2		71	2	50	43	8.49944e-05	0.001873	0.007781	2.39563e+06	25.7
		FALSE	High	Mascot (A6)	Unambiguous	[R].ALVFVDNHDNQR.[G]		8	P00689; A0A8I5ZY75	P00689; A0A8I5ZY75; A0A8I6AIH1; Q5I0L0; Q99N59; A0A8I5YBI0; A0A8I5ZU41; A0A8I6GAL8	0	2	0.859	0	1	1	714.356	1427.7	1427.7	0.91	0.00065	HCD (High Energy Collision Dissociation)	28	MS2	0	84.026	25.7135	7620	20230602_3r.raw	F3		78	2	51	44	2.30279e-05	0.001873	0.02292	1.97999e+06	25.68
		FALSE	High	Mascot (A6)	Unambiguous	[R].ALVFVDNHDNQR.[G]		8	P00689; A0A8I5ZY75	P00689; A0A8I5ZY75; A0A8I6AIH1; Q5I0L0; Q99N59; A0A8I5YBI0; A0A8I5ZU41; A0A8I6GAL8	0	2	0.7826	0	1	1	714.358	1427.71	1427.7	3.91	0.00279	HCD (High Energy Collision Dissociation)	28	MS2	0	110	25.5633	7582	20230602_3r.raw	F3		46	2	51	44	0.0365344	0.001873	0.03386	1.97999e+06	25.68
	FALSE	High	[K].EVTINSDSTCGNDWVCEHR.[W]	2xCarbamidomethyl [C10; C16]	0.0125607	0.00681623	1	4	1	A0A8I5ZY75	A0A8I5ZY75 [389-407]		0	2278.95	No Quan Values	High	Not Found	Not Found	Not Found	Not Found	Not Found	Not Found	Not Found	Not Found	Not Found	Not Found	Not Found	High	0.001873	0.003094	39		Not Used	Not Used	K.EVTINSDSTCGNDWVCEHR.W	[389-407]
		Checked	Confidence	Identifying Node	PSM Ambiguity	Annotated Sequence	Modifications	# Proteins	Master Protein Accessions	Protein Accessions	# Missed Cleavages	Charge	DeltaScore	DeltaCn	Rank	Search Engine Rank	m/z [Da]	MH+ [Da]	Theo. MH+ [Da]	DeltaM [ppm]	Deltam/z [Da]	Activation Type	NCE [%]	MS Order	Isolation Interference [%]	Ion Inject Time [ms]	RT [min]	First Scan	Spectrum File	File ID	Quan Info	Ions Score	# Protein Groups	Identity Strict	Identity Relaxed	Expectation Value	Percolator q-Value	Percolator PEP	Precursor Abundance	Apex RT [min]
		FALSE	High	Mascot (A6)	Unambiguous	[K].EVTINSDSTcGNDWVcEHR.[W]	C10(Carbamidomethyl); C16(Carbamidomethyl)	4	A0A8I5ZY75	A0A8I5ZY75; Q5I0L0; Q99N59; A0A8I5ZU41	0	3	1	0	1	1	760.321	2278.95	2278.95	0.85	0.00065	HCD (High Energy Collision Dissociation)	28	MS2	0	110	29.1407	9041	20230602_1r.raw	F1		39	1	38	31	0.00777195	0.001873	0.003094	86955.9	29.17
	FALSE	High	[K].MAVGFMLAHPYGFTR.[V]		0.00850949	0.00681623	2	8	2	P00689; A0A8I5ZY75	P00689 [335-349]; A0A8I5ZY75 [343-357]		0	1697.83	Shared	Peak Found	High	Peak Found	Not Found	Not Found	Not Found	Not Found	Not Found	Not Found	Not Found	Not Found	Not Found	High	0.001873	0.001917	65	42.98	Not Used	Not Used	K.MAVGFMLAHPYGFTR.V	[343-357]
		Checked	Confidence	Identifying Node	PSM Ambiguity	Annotated Sequence	Modifications	# Proteins	Master Protein Accessions	Protein Accessions	# Missed Cleavages	Charge	DeltaScore	DeltaCn	Rank	Search Engine Rank	m/z [Da]	MH+ [Da]	Theo. MH+ [Da]	DeltaM [ppm]	Deltam/z [Da]	Activation Type	NCE [%]	MS Order	Isolation Interference [%]	Ion Inject Time [ms]	RT [min]	First Scan	Spectrum File	File ID	Quan Info	Ions Score	# Protein Groups	Identity Strict	Identity Relaxed	Expectation Value	Percolator q-Value	Percolator PEP	Precursor Abundance	Apex RT [min]
		FALSE	High	Mascot (A6)	Unambiguous	[K].MAVGFMLAHPYGFTR.[V]		8	P00689; A0A8I5ZY75	P00689; A0A8I5ZY75; A0A8I6AIH1; Q5I0L0; Q99N59; A0A8I5YBI0; A0A8I5ZU41; A0A8I6GAL8	0	3	0.7241	0	1	1	566.615	1697.83	1697.83	0.8	0.00045	HCD (High Energy Collision Dissociation)	28	MS2	30.8471	110	42.2223	12357	20230602_2r.raw	F2		29	2	50	43	1.51772	0.003484	0.104	600534	42.31
		FALSE	High	Mascot (A6)	Unambiguous	[K].MAVGFMLAHPYGFTR.[V]		8	P00689; A0A8I5ZY75	P00689; A0A8I5ZY75; A0A8I6AIH1; Q5I0L0; Q99N59; A0A8I5YBI0; A0A8I5ZU41; A0A8I6GAL8	0	3	0.8308	0	1	1	566.616	1697.83	1697.83	2.2	0.00124	HCD (High Energy Collision Dissociation)	28	MS2	3.84285	110	42.369	12399	20230602_2r.raw	F2		65	2	51	44	0.000409834	0.001873	0.001917	600534	42.31
	FALSE	High	[K].MAVGFMLAHPYGFTR.[V]	1xOxidation [M]	0.00832329	0.00681623	2	8	15	P00689; A0A8I5ZY75	P00689 [335-349]; A0A8I5ZY75 [343-357]		0	1713.82	Shared	High	High	High	Peak Found	Not Found	Peak Found	Peak Found	Peak Found	Peak Found	Peak Found	Peak Found	Peak Found	High	0.001873	0.001869	46	39.25	Not Used	Not Used	K.MAVGFMLAHPYGFTR.V	[343-357]
		Checked	Confidence	Identifying Node	PSM Ambiguity	Annotated Sequence	Modifications	# Proteins	Master Protein Accessions	Protein Accessions	# Missed Cleavages	Charge	DeltaScore	DeltaCn	Rank	Search Engine Rank	m/z [Da]	MH+ [Da]	Theo. MH+ [Da]	DeltaM [ppm]	Deltam/z [Da]	Activation Type	NCE [%]	MS Order	Isolation Interference [%]	Ion Inject Time [ms]	RT [min]	First Scan	Spectrum File	File ID	Quan Info	Ions Score	# Protein Groups	Identity Strict	Identity Relaxed	Expectation Value	Percolator q-Value	Percolator PEP	Precursor Abundance	Apex RT [min]
		FALSE	High	Mascot (A6)	Unambiguous	[K].mAVGFMLAHPYGFTR.[V]	M1(Oxidation)	8	P00689; A0A8I5ZY75	P00689; A0A8I5ZY75; A0A8I6AIH1; Q5I0L0; Q99N59; A0A8I5YBI0; A0A8I5ZU41; A0A8I6GAL8	0	2	0.7458	0	1	1	857.42	1713.83	1713.82	5.65	0.00484	HCD (High Energy Collision Dissociation)	28	MS2	0	110	39.3344	11539	20230602_2r.raw	F2		59	2	50	43	0.00133695	0.001873	0.005131	197551	39.11
		FALSE	High	Mascot (A6)	Unambiguous	[K].MAVGFmLAHPYGFTR.[V]	M6(Oxidation)	8	P00689; A0A8I5ZY75	P00689; A0A8I5ZY75; A0A8I6AIH1; Q5I0L0; Q99N59; A0A8I5YBI0; A0A8I5ZU41; A0A8I6GAL8	0	3	0.2581	0	1	1	571.948	1713.83	1713.82	3.83	0.00219	HCD (High Energy Collision Dissociation)	28	MS2	7.88416	110	38.8822	10960	20230602_3r.raw	F3		31	2	50	43	0.922468	0.003135	0.06369	225786	38.81
		FALSE	High	Mascot (A6)	Unambiguous	[K].mAVGFMLAHPYGFTR.[V]	M1(Oxidation)	8	P00689; A0A8I5ZY75	P00689; A0A8I5ZY75; A0A8I6AIH1; Q5I0L0; Q99N59; A0A8I5YBI0; A0A8I5ZU41; A0A8I6GAL8	0	3	0.1351	0	1	1	571.948	1713.83	1713.82	3.61	0.00206	HCD (High Energy Collision Dissociation)	28	MS2	7.62698	110	40.7702	12380	20230602_1r.raw	F1		37	2	50	43	0.202543	0.003135	0.06336	205890	40.55
		FALSE	High	Mascot (A6)	Unambiguous	[K].MAVGFmLAHPYGFTR.[V]	M6(Oxidation)	8	P00689; A0A8I5ZY75	P00689; A0A8I5ZY75; A0A8I6AIH1; Q5I0L0; Q99N59; A0A8I5YBI0; A0A8I5ZU41; A0A8I6GAL8	0	3		0.0263	2	2	571.948	1713.83	1713.82	3.29	0.00188	HCD (High Energy Collision Dissociation)	28	MS2	66.9625	110	40.3189	12249	20230602_1r.raw	F1		37	2	50	43	0.199937	0.001873	0.03872	205890	40.55
		FALSE	High	Mascot (A6)	Unambiguous	[K].mAVGFMLAHPYGFTR.[V]	M1(Oxidation)	8	P00689; A0A8I5ZY75	P00689; A0A8I5ZY75; A0A8I6AIH1; Q5I0L0; Q99N59; A0A8I5YBI0; A0A8I5ZU41; A0A8I6GAL8	0	3	0.25	0	1	1	571.948	1713.83	1713.82	3.19	0.00182	HCD (High Energy Collision Dissociation)	28	MS2	16.9661	110	40.618	12339	20230602_1r.raw	F1		24	2	50	43	4.24515	0.001873	0.04235	205890	40.55
		FALSE	High	Mascot (A6)	Unambiguous	[K].mAVGFMLAHPYGFTR.[V]	M1(Oxidation)	8	P00689; A0A8I5ZY75	P00689; A0A8I5ZY75; A0A8I6AIH1; Q5I0L0; Q99N59; A0A8I5YBI0; A0A8I5ZU41; A0A8I6GAL8	0	3	0.0541	0	1	1	571.948	1713.83	1713.82	3.08	0.00176	HCD (High Energy Collision Dissociation)	28	MS2	0	110	40.165	12204	20230602_1r.raw	F1		37	2	50	43	0.205919	0.003135	0.06741	205890	40.55
		FALSE	High	Mascot (A6)	Unambiguous	[K].MAVGFmLAHPYGFTR.[V]	M6(Oxidation)	8	P00689; A0A8I5ZY75	P00689; A0A8I5ZY75; A0A8I6AIH1; Q5I0L0; Q99N59; A0A8I5YBI0; A0A8I5ZU41; A0A8I6GAL8	0	3	0.5306	0	1	1	571.948	1713.83	1713.82	2.97	0.0017	HCD (High Energy Collision Dissociation)	28	MS2	4.46923	110	38.8434	11400	20230602_2r.raw	F2		49	2	50	43	0.0157361	0.001873	0.006862	878587	38.81
		FALSE	High	Mascot (A6)	Unambiguous	[K].mAVGFMLAHPYGFTR.[V]	M1(Oxidation)	8	P00689; A0A8I5ZY75	P00689; A0A8I5ZY75; A0A8I6AIH1; Q5I0L0; Q99N59; A0A8I5YBI0; A0A8I5ZU41; A0A8I6GAL8	0	3	0.2444	0	1	1	571.948	1713.83	1713.82	2.55	0.00145	HCD (High Energy Collision Dissociation)	28	MS2	15.8494	110	40.4724	12297	20230602_1r.raw	F1		45	2	50	43	0.0358166	0.001873	0.04247	205890	40.55
		FALSE	High	Mascot (A6)	Unambiguous	[K].MAVGFmLAHPYGFTR.[V]	M6(Oxidation)	8	P00689; A0A8I5ZY75	P00689; A0A8I5ZY75; A0A8I6AIH1; Q5I0L0; Q99N59; A0A8I5YBI0; A0A8I5ZU41; A0A8I6GAL8	0	3	0.0606	0	1	1	571.948	1713.83	1713.82	2.33	0.00133	HCD (High Energy Collision Dissociation)	28	MS2	0	110	40.0072	12155	20230602_1r.raw	F1		33	2	50	43	0.54893	0.001873	0.04758	210443	40
		FALSE	High	Mascot (A6)	Unambiguous	[K].MAVGFmLAHPYGFTR.[V]	M6(Oxidation)	8	P00689; A0A8I5ZY75	P00689; A0A8I5ZY75; A0A8I6AIH1; Q5I0L0; Q99N59; A0A8I5YBI0; A0A8I5ZU41; A0A8I6GAL8	0	3	0.16	0	1	1	571.947	1713.83	1713.82	2.23	0.00127	HCD (High Energy Collision Dissociation)	28	MS2	0	110	39.6989	12061	20230602_1r.raw	F1		25	2	50	43	3.7308	0.003135	0.08281	210443	40
		FALSE	High	Mascot (A6)	Unambiguous	[K].MAVGFmLAHPYGFTR.[V]	M6(Oxidation)	8	P00689; A0A8I5ZY75	P00689; A0A8I5ZY75; A0A8I6AIH1; Q5I0L0; Q99N59; A0A8I5YBI0; A0A8I5ZU41; A0A8I6GAL8	0	2	0.5	0	1	1	857.417	1713.83	1713.82	1.38	0.00118	HCD (High Energy Collision Dissociation)	28	MS2	0	110	38.8515	11403	20230602_2r.raw	F2		52	2	50	43	0.00732204	0.001873	0.04696	47328	38.83
		FALSE	High	Mascot (A6)	Unambiguous	[K].mAVGFMLAHPYGFTR.[V]	M1(Oxidation)	8	P00689; A0A8I5ZY75	P00689; A0A8I5ZY75; A0A8I6AIH1; Q5I0L0; Q99N59; A0A8I5YBI0; A0A8I5ZU41; A0A8I6GAL8	0	3	0.4348	0	1	1	571.947	1713.83	1713.82	1.37	0.00078	HCD (High Energy Collision Dissociation)	28	MS2	0	110	39.3494	11544	20230602_2r.raw	F2		46	2	50	43	0.0246036	0.001873	0.001869	669601	39.32
		FALSE	High	Mascot (A6)	Unambiguous	[K].mAVGFMLAHPYGFTR.[V]	M1(Oxidation)	8	P00689; A0A8I5ZY75	P00689; A0A8I5ZY75; A0A8I6AIH1; Q5I0L0; Q99N59; A0A8I5YBI0; A0A8I5ZU41; A0A8I6GAL8	0	3	0.0417	0	1	1	571.947	1713.83	1713.82	0.94	0.00054	HCD (High Energy Collision Dissociation)	28	MS2	26.2783	110	41.1579	12505	20230602_1r.raw	F1		24	2	50	43	3.92581	0.003484	0.1055	121925	41.08
		FALSE	High	Mascot (A6)	Unambiguous	[K].MAVGFmLAHPYGFTR.[V]	M6(Oxidation)	8	P00689; A0A8I5ZY75	P00689; A0A8I5ZY75; A0A8I6AIH1; Q5I0L0; Q99N59; A0A8I5YBI0; A0A8I5ZU41; A0A8I6GAL8	0	3	0.2308	0	1	1	571.947	1713.83	1713.82	0.84	0.00048	HCD (High Energy Collision Dissociation)	28	MS2	61.376	110	39.5449	12014	20230602_1r.raw	F1		26	2	50	43	2.84387	0.003484	0.1035	210443	40
		FALSE	High	Mascot (A6)	Unambiguous	[K].MAVGFmLAHPYGFTR.[V]	M6(Oxidation)	8	P00689; A0A8I5ZY75	P00689; A0A8I5ZY75; A0A8I6AIH1; Q5I0L0; Q99N59; A0A8I5YBI0; A0A8I5ZU41; A0A8I6GAL8	0	3	0.1154	0	1	1	571.948	1713.83	1713.82	2.65	0.00152	HCD (High Energy Collision Dissociation)	28	MS2	25.8331	110	39.8566	12108	20230602_1r.raw	F1		26	2	50	43	2.65341	0.003484	0.1162	210443	40
	FALSE	High	[K].MAVGFMLAHPYGFTR.[V]	2xOxidation [M1; M6]	0.00679041	0.00681623	2	8	3	P00689; A0A8I5ZY75	P00689 [335-349]; A0A8I5ZY75 [343-357]		0	1729.82	Shared	Peak Found	High	High	High	Not Found	Not Found	Not Found	Not Found	Not Found	Not Found	Not Found	Peak Found	High	0.001873	0.001453	49	36.07	Not Used	Not Used	K.MAVGFMLAHPYGFTR.V	[343-357]
		Checked	Confidence	Identifying Node	PSM Ambiguity	Annotated Sequence	Modifications	# Proteins	Master Protein Accessions	Protein Accessions	# Missed Cleavages	Charge	DeltaScore	DeltaCn	Rank	Search Engine Rank	m/z [Da]	MH+ [Da]	Theo. MH+ [Da]	DeltaM [ppm]	Deltam/z [Da]	Activation Type	NCE [%]	MS Order	Isolation Interference [%]	Ion Inject Time [ms]	RT [min]	First Scan	Spectrum File	File ID	Quan Info	Ions Score	# Protein Groups	Identity Strict	Identity Relaxed	Expectation Value	Percolator q-Value	Percolator PEP	Precursor Abundance	Apex RT [min]
		FALSE	High	Mascot (A6)	Unambiguous	[K].mAVGFmLAHPYGFTR.[V]	M1(Oxidation); M6(Oxidation)	8	P00689; A0A8I5ZY75	P00689; A0A8I5ZY75; A0A8I6AIH1; Q5I0L0; Q99N59; A0A8I5YBI0; A0A8I5ZU41; A0A8I6GAL8	0	3	0.9302	0	1	1	577.28	1729.82	1729.82	3.52	0.00203	HCD (High Energy Collision Dissociation)	28	MS2	0	110	36.2604	10682	20230602_2r.raw	F2		43	2	50	43	0.0539831	0.001873	0.01514	522815	36.21
		FALSE	High	Mascot (A6)	Unambiguous	[K].mAVGFmLAHPYGFTR.[V]	M1(Oxidation); M6(Oxidation)	8	P00689; A0A8I5ZY75	P00689; A0A8I5ZY75; A0A8I6AIH1; Q5I0L0; Q99N59; A0A8I5YBI0; A0A8I5ZU41; A0A8I6GAL8	0	3	0.9	0	1	1	577.279	1729.82	1729.82	1.62	0.00093	HCD (High Energy Collision Dissociation)	28	MS2	0	110	36.309	10185	20230602_4r.raw	F4		20	2	49	42	9.8902	0.009698	0.1947	147526	36.34
		FALSE	High	Mascot (A6)	Unambiguous	[K].mAVGFmLAHPYGFTR.[V]	M1(Oxidation); M6(Oxidation)	8	P00689; A0A8I5ZY75	P00689; A0A8I5ZY75; A0A8I6AIH1; Q5I0L0; Q99N59; A0A8I5YBI0; A0A8I5ZU41; A0A8I6GAL8	0	3	0.8571	0	1	1	577.279	1729.82	1729.82	2.04	0.00118	HCD (High Energy Collision Dissociation)	28	MS2	0	110	36.2388	10293	20230602_3r.raw	F3		49	2	50	43	0.0122752	0.001873	0.001453	744928	36.23
	FALSE	High	[K].TGSGGIENYNDAAQVR.[D]		0.000293409	0.00681623	1	4	5	A0A8I5ZY75	A0A8I5ZY75 [163-178]		0	1651.77		High	High	High	Peak Found	Not Found	Not Found	Not Found	Not Found	Not Found	Not Found	Not Found	Not Found	High	0.001873	3.099e-05	99	24.85	Used	Used	K.TGSGGIENYNDAAQVR.D	[163-178]
		Checked	Confidence	Identifying Node	PSM Ambiguity	Annotated Sequence	Modifications	# Proteins	Master Protein Accessions	Protein Accessions	# Missed Cleavages	Charge	DeltaScore	DeltaCn	Rank	Search Engine Rank	m/z [Da]	MH+ [Da]	Theo. MH+ [Da]	DeltaM [ppm]	Deltam/z [Da]	Activation Type	NCE [%]	MS Order	Isolation Interference [%]	Ion Inject Time [ms]	RT [min]	First Scan	Spectrum File	File ID	Quan Info	Ions Score	# Protein Groups	Identity Strict	Identity Relaxed	Expectation Value	Percolator q-Value	Percolator PEP	Precursor Abundance	Apex RT [min]
		FALSE	High	Mascot (A6)	Unambiguous	[K].TGSGGIENYNDAAQVR.[D]		4	A0A8I5ZY75	A0A8I5ZY75; Q5I0L0; Q99N59; A0A8I5ZU41	0	2	0.8716	0	1	1	826.386	1651.76	1651.77	-1.87	-0.00154	HCD (High Energy Collision Dissociation)	28	MS2	0	110	24.8031	7401	20230602_2r.raw	F2		109	1	48	41	9.69353e-09	0.001873	0.0005102	199197	24.86
		FALSE	High	Mascot (A6)	Unambiguous	[K].TGSGGIENYNDAAQVR.[D]		4	A0A8I5ZY75	A0A8I5ZY75; Q5I0L0; Q99N59; A0A8I5ZU41	0	2	0.8037	0	1	1	826.388	1651.77	1651.77	0.5	0.00041	HCD (High Energy Collision Dissociation)	28	MS2	0	110	24.8175	7406	20230602_2r.raw	F2		107	1	48	41	1.63496e-08	0.001873	0.0001201	199197	24.86
		FALSE	High	Mascot (A6)	Unambiguous	[K].TGSGGIENYNDAAQVR.[D]		4	A0A8I5ZY75	A0A8I5ZY75; Q5I0L0; Q99N59; A0A8I5ZU41	0	2	0.8687	0	1	1	826.388	1651.77	1651.77	0.79	0.00065	HCD (High Energy Collision Dissociation)	28	MS2	0	110	24.9661	7751	20230602_1r.raw	F1		99	1	48	41	1.03015e-07	0.001873	3.099e-05	335574	24.88
		FALSE	High	Mascot (A6)	Unambiguous	[K].TGSGGIENYNDAAQVR.[D]		4	A0A8I5ZY75	A0A8I5ZY75; Q5I0L0; Q99N59; A0A8I5ZU41	0	2	0.83	0	1	1	826.388	1651.77	1651.77	1.01	0.00084	HCD (High Energy Collision Dissociation)	28	MS2	0	110	24.8161	7699	20230602_1r.raw	F1		100	1	48	41	7.38799e-08	0.001873	5.228e-05	335574	24.88
		FALSE	High	Mascot (A6)	Unambiguous	[K].TGSGGIENYNDAAQVR.[D]		4	A0A8I5ZY75	A0A8I5ZY75; Q5I0L0; Q99N59; A0A8I5ZU41	0	2	0.8269	0	1	1	826.389	1651.77	1651.77	1.68	0.00139	HCD (High Energy Collision Dissociation)	28	MS2	0	110	24.8021	7351	20230602_3r.raw	F3		104	1	49	42	2.88986e-08	0.001873	4.229e-05	116838	24.82
	FALSE	High	[R].YQPISYKICSR.[S]	1xCarbamidomethyl [C9]	0.0555465	0.00681623	2	8	4	P00689; A0A8I5ZY75	P00689 [77-87]; A0A8I5ZY75 [82-92]		1	1414.71	Shared	High	High	High	Peak Found	Not Found	Not Found	Not Found	Not Found	Not Found	Not Found	Not Found	Not Found	High	0.001873	0.01923	37	26.44	Not Used	Not Used	R.YQPISYKICSR.S	[82-92]
		Checked	Confidence	Identifying Node	PSM Ambiguity	Annotated Sequence	Modifications	# Proteins	Master Protein Accessions	Protein Accessions	# Missed Cleavages	Charge	DeltaScore	DeltaCn	Rank	Search Engine Rank	m/z [Da]	MH+ [Da]	Theo. MH+ [Da]	DeltaM [ppm]	Deltam/z [Da]	Activation Type	NCE [%]	MS Order	Isolation Interference [%]	Ion Inject Time [ms]	RT [min]	First Scan	Spectrum File	File ID	Quan Info	Ions Score	# Protein Groups	Identity Strict	Identity Relaxed	Expectation Value	Percolator q-Value	Percolator PEP	Precursor Abundance	Apex RT [min]
		FALSE	High	Mascot (A6)	Unambiguous	[R].YQPISYKIcSR.[S]	C9(Carbamidomethyl)	8	P00689; A0A8I5ZY75	P00689; A0A8I5ZY75; A0A8I6AIH1; Q5I0L0; Q99N59; A0A8I5YBI0; A0A8I5ZU41; A0A8I6GAL8	1	3	0.4324	0	1	1	472.244	1414.72	1414.71	1.04	0.00049	HCD (High Energy Collision Dissociation)	28	MS2	14.2725	85.049	26.4462	7907	20230602_2r.raw	F2		37	2	50	43	0.203334	0.001873	0.01923	2.32973e+06	26.37
		FALSE	High	Mascot (A6)	Unambiguous	[R].YQPISYKIcSR.[S]	C9(Carbamidomethyl)	8	P00689; A0A8I5ZY75	P00689; A0A8I5ZY75; A0A8I6AIH1; Q5I0L0; Q99N59; A0A8I5YBI0; A0A8I5ZU41; A0A8I6GAL8	1	3	0.5429	0	1	1	472.244	1414.72	1414.71	1.5	0.00071	HCD (High Energy Collision Dissociation)	28	MS2	17.1423	54.7	26.3947	8189	20230602_1r.raw	F1		35	2	50	43	0.385664	0.003484	0.1097	1.38895e+06	26.42
		FALSE	High	Mascot (A6)	Unambiguous	[R].YQPISYKIcSR.[S]	C9(Carbamidomethyl)	8	P00689; A0A8I5ZY75	P00689; A0A8I5ZY75; A0A8I6AIH1; Q5I0L0; Q99N59; A0A8I5YBI0; A0A8I5ZU41; A0A8I6GAL8	1	3	0.32	0	1	1	472.244	1414.72	1414.71	1.75	0.00083	HCD (High Energy Collision Dissociation)	28	MS2	19.7626	110	26.5468	8239	20230602_1r.raw	F1		25	2	50	43	3.36444	0.008782	0.1864	1.38895e+06	26.42
		FALSE	High	Mascot (A6)	Unambiguous	[R].YQPISYKIcSR.[S]	C9(Carbamidomethyl)	8	P00689; A0A8I5ZY75	P00689; A0A8I5ZY75; A0A8I6AIH1; Q5I0L0; Q99N59; A0A8I5YBI0; A0A8I5ZU41; A0A8I6GAL8	1	3	0.5294	0	1	1	472.244	1414.72	1414.71	2.14	0.00101	HCD (High Energy Collision Dissociation)	28	MS2	21.6588	110	26.4892	7841	20230602_3r.raw	F3		34	2	49	42	0.361192	0.003484	0.1006	1.66198e+06	26.42
FALSE	Master Protein	P00774	Chymotrypsin-like elastase family member 2A OS=Rattus norvegicus OX=10116 GN=Cela2a PE=2 SV=1	15	3	36	3	271	28.9	8.6	967	3	2.18785e+07	2.51958e+07	2.55348e+07	998255	270674	819650	557567	572786	460661	184973	131944	138619	2.24785e+07	2.51958e+07	3.6901e+07	7.33033e+06	1.10089e+07	4.94081e+06	3.43262e+06	5.19546e+06	4.88007e+06	1.96172e+06	2.30807e+06	1.49045e+06	3	3	3	2	1	1	1	1	1	1	1	1	High
	Checked	Confidence	Annotated Sequence	Modifications	Qvality PEP	Qvality q-value	# Protein Groups	# Proteins	# PSMs	Master Protein Accessions	Positions in Master Proteins	Modifications in Master Proteins	# Missed Cleavages	Theo. MH+ [Da]	Quan Info	Found in Sample: [S1] F1: Sample	Found in Sample: [S2] F2: Sample	Found in Sample: [S3] F3: Sample	Found in Sample: [S4] F4: Sample	Found in Sample: [S5] F5: Sample	Found in Sample: [S6] F6: Sample	Found in Sample: [S7] F7: Sample	Found in Sample: [S8] F8: Sample	Found in Sample: [S9] F9: Sample	Found in Sample: [S10] F10: Sample	Found in Sample: [S11] F11: Sample	Found in Sample: [S12] F12: Sample	Confidence (by Search Engine): Mascot	Percolator q-Value (by Search Engine): Mascot	Percolator PEP (by Search Engine): Mascot	Ions Score (by Search Engine): Mascot	Top Apex RT [min]	Quan Usage	Quan Ratio Usage	Sequence in Protein	Positions in Proteins
	FALSE	High	[R].HSLSTSESGSLAVQVSK.[L]		0.00719248	0.00681623	1	1	1	P00774	P00774 [90-106]		0	1716.88		Peak Found	High	Peak Found	Not Found	Not Found	Not Found	Not Found	Not Found	Not Found	Not Found	Not Found	Not Found	High	0.001873	0.001566	91	24.62	Used	Used	R.HSLSTSESGSLAVQVSK.L	[90-106]
		Checked	Confidence	Identifying Node	PSM Ambiguity	Annotated Sequence	Modifications	# Proteins	Master Protein Accessions	Protein Accessions	# Missed Cleavages	Charge	DeltaScore	DeltaCn	Rank	Search Engine Rank	m/z [Da]	MH+ [Da]	Theo. MH+ [Da]	DeltaM [ppm]	Deltam/z [Da]	Activation Type	NCE [%]	MS Order	Isolation Interference [%]	Ion Inject Time [ms]	RT [min]	First Scan	Spectrum File	File ID	Quan Info	Ions Score	# Protein Groups	Identity Strict	Identity Relaxed	Expectation Value	Percolator q-Value	Percolator PEP	Precursor Abundance	Apex RT [min]
		FALSE	High	Mascot (A6)	Unambiguous	[R].HSLSTSESGSLAVQVSK.[L]		1	P00774	P00774	0	3	0.8681	0	1	1	572.964	1716.88	1716.88	0.67	0.00038	HCD (High Energy Collision Dissociation)	28	MS2	28.8209	110	24.6296	7341	20230602_2r.raw	F2		91	1	51	44	9.50752e-07	0.001873	0.001566	523401	24.59
	FALSE	High	[K].LASPVALTSK.[I]		0.0412269	0.00681623	1	1	29	P00774	P00774 [129-138]		0	986.588		High	High	High	High	High	High	High	High	High	High	High	Peak Found	High	0.001873	0.01328	77	28.3	Used	Used	K.LASPVALTSK.I	[129-138]
		Checked	Confidence	Identifying Node	PSM Ambiguity	Annotated Sequence	Modifications	# Proteins	Master Protein Accessions	Protein Accessions	# Missed Cleavages	Charge	DeltaScore	DeltaCn	Rank	Search Engine Rank	m/z [Da]	MH+ [Da]	Theo. MH+ [Da]	DeltaM [ppm]	Deltam/z [Da]	Activation Type	NCE [%]	MS Order	Isolation Interference [%]	Ion Inject Time [ms]	RT [min]	First Scan	Spectrum File	File ID	Quan Info	Ions Score	# Protein Groups	Identity Strict	Identity Relaxed	Expectation Value	Percolator q-Value	Percolator PEP	Precursor Abundance	Apex RT [min]
		FALSE	High	Mascot (A6)	Unambiguous	[K].LASPVALTSK.[I]		1	P00774	P00774	0	2	0.5556	0	1	1	493.798	986.588	986.588	0.24	0.00012	HCD (High Energy Collision Dissociation)	28	MS2	0	110	28.369	8353	20230602_7r.raw	F7		63	1	48	41	0.000424957	0.001873	0.03113	557567	28.44
		FALSE	High	Mascot (A6)	Unambiguous	[K].LASPVALTSK.[I]		1	P00774	P00774	0	2	0.6346	0	1	1	493.799	986.591	986.588	3.27	0.00161	HCD (High Energy Collision Dissociation)	28	MS2	5.59931	110	28.4999	7052	20230602_5r.raw	F5		52	1	51	44	0.00912223	0.001873	0.02435	270674	28.58
		FALSE	High	Mascot (A6)	Unambiguous	[K].LASPVALTSK.[I]		1	P00774	P00774	0	2	0.6667	0	1	1	493.799	986.591	986.588	3.14	0.00155	HCD (High Energy Collision Dissociation)	28	MS2	21.572	110	28.6329	8563	20230602_2r.raw	F2		51	1	51	44	0.0104737	0.003135	0.06352	24010190	28.31
		FALSE	High	Mascot (A6)	Unambiguous	[K].LASPVALTSK.[I]		1	P00774	P00774	0	2	0.5957	0	1	1	493.799	986.591	986.588	3.08	0.00152	HCD (High Energy Collision Dissociation)	28	MS2	16.4841	110	28.728	8906	20230602_1r.raw	F1		47	1	51	44	0.029519	0.003135	0.06299	20910904	28.28
		FALSE	High	Mascot (A6)	Unambiguous	[K].LASPVALTSK.[I]		1	P00774	P00774	0	2	0.6607	0	1	1	493.799	986.591	986.588	3.08	0.00152	HCD (High Energy Collision Dissociation)	28	MS2	10.5776	110	28.513	8393	20230602_7r.raw	F7		56	1	51	44	0.00372478	0.001873	0.0365	557567	28.44
		FALSE	High	Mascot (A6)	Unambiguous	[K].LASPVALTSK.[I]		1	P00774	P00774	0	2	0.6623	0	1	1	493.799	986.591	986.588	3.02	0.00149	HCD (High Energy Collision Dissociation)	28	MS2	6.82099	110	28.5732	8852	20230602_1r.raw	F1		77	1	51	44	2.83205e-05	0.001873	0.01328	20910904	28.28
		FALSE	High	Mascot (A6)	Unambiguous	[K].LASPVALTSK.[I]		1	P00774	P00774	0	2	0.5833	0	1	1	493.799	986.591	986.588	3.02	0.00149	HCD (High Energy Collision Dissociation)	28	MS2	2.43592	32.594	28.4593	8504	20230602_2r.raw	F2		72	1	51	44	8.97638e-05	0.001873	0.02395	24010190	28.31
		FALSE	High	Mascot (A6)	Unambiguous	[K].LASPVALTSK.[I]		1	P00774	P00774	0	2	0.7111	0	1	1	493.799	986.591	986.588	2.96	0.00146	HCD (High Energy Collision Dissociation)	28	MS2	24.5113	110	28.8057	8622	20230602_2r.raw	F2		45	1	51	44	0.0492154	0.001873	0.0432	24010190	28.31
		FALSE	High	Mascot (A6)	Unambiguous	[K].LASPVALTSK.[I]		1	P00774	P00774	0	2	0.6981	0	1	1	493.799	986.591	986.588	2.9	0.00143	HCD (High Energy Collision Dissociation)	28	MS2	17.2752	110	28.3405	8132	20230602_8r.raw	F8		53	1	51	44	0.00721276	0.001873	0.02597	572786	28.4
		FALSE	High	Mascot (A6)	Unambiguous	[K].LASPVALTSK.[I]		1	P00774	P00774	0	2	0.5849	0	1	1	493.799	986.591	986.588	2.83	0.0014	HCD (High Energy Collision Dissociation)	28	MS2	10.5284	110	28.4765	8233	20230602_4r.raw	F4		53	1	51	44	0.00680928	0.003135	0.07704	955149	28.41
		FALSE	High	Mascot (A6)	Unambiguous	[K].LASPVALTSK.[I]		1	P00774	P00774	0	2	0.6452	0	1	1	493.799	986.591	986.588	2.77	0.00137	HCD (High Energy Collision Dissociation)	28	MS2	6.37846	23.144	28.4213	8800	20230602_1r.raw	F1		62	1	51	44	0.00100485	0.003135	0.07967	20910904	28.28
		FALSE	High	Mascot (A6)	Unambiguous	[K].LASPVALTSK.[I]		1	P00774	P00774	0	2	0.6415	0	1	1	493.799	986.591	986.588	2.52	0.00125	HCD (High Energy Collision Dissociation)	28	MS2	0	110	28.653	8219	20230602_10r.raw	F10		53	1	51	44	0.0067873	0.001873	0.03162	184973	28.67
		FALSE	High	Mascot (A6)	Unambiguous	[K].LASPVALTSK.[I]		1	P00774	P00774	0	2	0.5439	0	1	1	493.799	986.59	986.588	2.4	0.00118	HCD (High Energy Collision Dissociation)	28	MS2	22.3035	110	28.1391	8421	20230602_2r.raw	F2		57	1	51	44	0.00309526	0.003484	0.08438	24010190	28.31
		FALSE	High	Mascot (A6)	Unambiguous	[K].LASPVALTSK.[I]		1	P00774	P00774	0	2	0.5686	0	1	1	493.799	986.59	986.588	2.4	0.00118	HCD (High Energy Collision Dissociation)	28	MS2	53.8971	110	28.9565	8673	20230602_2r.raw	F2		51	1	51	44	0.0123225	0.003135	0.0663	24010190	28.31
		FALSE	High	Mascot (A6)	Unambiguous	[K].LASPVALTSK.[I]		1	P00774	P00774	0	2	0.6418	0	1	1	493.799	986.59	986.588	2.15	0.00106	HCD (High Energy Collision Dissociation)	28	MS2	1.69597	35.278	28.4616	8357	20230602_3r.raw	F3		67	1	51	44	0.000282291	0.001873	0.0308	24520896	28.3
		FALSE	High	Mascot (A6)	Unambiguous	[K].LASPVALTSK.[I]		1	P00774	P00774	0	2	0.4615	0	1	1	493.799	986.59	986.588	2.09	0.00103	HCD (High Energy Collision Dissociation)	28	MS2	0	110	28.4897	8168	20230602_8r.raw	F8		52	1	51	44	0.00892683	0.001873	0.02289	572786	28.4
		FALSE	High	Mascot (A6)	Unambiguous	[K].LASPVALTSK.[I]		1	P00774	P00774	0	2	0.5741	0	1	1	493.798	986.59	986.588	1.66	0.00082	HCD (High Energy Collision Dissociation)	28	MS2	37.9603	110	28.1215	8720	20230602_1r.raw	F1		54	1	51	44	0.00575039	0.003135	0.07073	20910904	28.28
		FALSE	High	Mascot (A6)	Unambiguous	[K].LASPVALTSK.[I]		1	P00774	P00774	0	2	0.6724	0	1	1	493.798	986.59	986.588	1.6	0.00079	HCD (High Energy Collision Dissociation)	28	MS2	14.6624	110	28.7422	7694	20230602_9r.raw	F9		58	1	51	44	0.0024814	0.001873	0.03848	460661	28.64
		FALSE	High	Mascot (A6)	Unambiguous	[K].LASPVALTSK.[I]		1	P00774	P00774	0	2	0.5735	0	1	1	493.798	986.59	986.588	1.6	0.00079	HCD (High Energy Collision Dissociation)	28	MS2	0	4.905	28.2938	8459	20230602_2r.raw	F2		68	1	51	44	0.000243611	0.003484	0.1323	24010190	28.31
		FALSE	High	Mascot (A6)	Unambiguous	[K].LASPVALTSK.[I]		1	P00774	P00774	0	2	0.5312	0	1	1	493.798	986.59	986.588	1.6	0.00079	HCD (High Energy Collision Dissociation)	28	MS2	0	3.967	28.2983	8461	20230602_2r.raw	F2		64	1	51	44	0.000599373	0.003484	0.1044	24010190	28.31
		FALSE	High	Mascot (A6)	Unambiguous	[K].LASPVALTSK.[I]		1	P00774	P00774	0	2	0.5455	0	1	1	493.798	986.59	986.588	1.6	0.00079	HCD (High Energy Collision Dissociation)	28	MS2	0.716231	5.022	28.2756	8758	20230602_1r.raw	F1		66	1	51	44	0.000395091	0.003135	0.0607	20910904	28.28
		FALSE	High	Mascot (A6)	Unambiguous	[K].LASPVALTSK.[I]		1	P00774	P00774	0	2	0.5469	0	1	1	493.798	986.589	986.588	1.41	0.0007	HCD (High Energy Collision Dissociation)	28	MS2	22.9502	78.492	28.1559	8283	20230602_3r.raw	F3		64	1	51	44	0.000643721	0.001873	0.05071	24520896	28.3
		FALSE	High	Mascot (A6)	Unambiguous	[K].LASPVALTSK.[I]		1	P00774	P00774	0	2	0.6087	0	1	1	493.798	986.589	986.588	1.41	0.0007	HCD (High Energy Collision Dissociation)	28	MS2	45.8721	110	28.5969	7661	20230602_9r.raw	F9		46	1	51	44	0.0353751	0.003135	0.05857	460661	28.64
		FALSE	High	Mascot (A6)	Unambiguous	[K].LASPVALTSK.[I]		1	P00774	P00774	0	2	0.4894	0	1	1	493.798	986.589	986.588	1.23	0.0006	HCD (High Energy Collision Dissociation)	28	MS2	34.2918	110	28.4538	7577	20230602_6r.raw	F6		47	1	48	41	0.0153584	0.001873	0.04169	819650	28.36
		FALSE	High	Mascot (A6)	Unambiguous	[K].LASPVALTSK.[I]		1	P00774	P00774	0	2	0.6143	0	1	1	493.798	986.589	986.588	1.04	0.00051	HCD (High Energy Collision Dissociation)	28	MS2	0	4.405	28.3064	8319	20230602_3r.raw	F3		70	1	48	41	8.73665e-05	0.001873	0.03668	24520896	28.3
		FALSE	High	Mascot (A6)	Unambiguous	[K].LASPVALTSK.[I]		1	P00774	P00774	0	2	0.5536	0	1	1	493.798	986.589	986.588	0.85	0.00042	HCD (High Energy Collision Dissociation)	28	MS2	27.7262	110	28.966	7614	20230602_11r.raw	F11		56	1	48	41	0.00193796	0.003484	0.09987	131944	28.97
		FALSE	High	Mascot (A6)	Unambiguous	[K].LASPVALTSK.[I]		1	P00774	P00774	0	2	0.4894	0	1	1	493.798	986.589	986.588	0.61	0.0003	HCD (High Energy Collision Dissociation)	28	MS2	0	110	28.3115	7547	20230602_6r.raw	F6		47	1	48	41	0.0145997	0.001873	0.04505	819650	28.36
		FALSE	High	Mascot (A6)	Unambiguous	[K].LASPVALTSK.[I]		1	P00774	P00774	0	2	0.5909	0	1	1	493.799	986.591	986.588	3.27	0.00161	HCD (High Energy Collision Dissociation)	28	MS2	28.5295	110	28.6067	8397	20230602_3r.raw	F3		44	1	51	44	0.0570297	0.003135	0.07696	24520896	28.3
		FALSE	High	Mascot (A6)	Unambiguous	[K].LASPVALTSK.[I]		1	P00774	P00774	0	2	0.5397	0	1	1	493.799	986.592	986.588	3.58	0.00176	HCD (High Energy Collision Dissociation)	28	MS2	19.3288	110	28.6471	7089	20230602_5r.raw	F5		63	1	51	44	0.000636742	0.001873	0.02504	270674	28.58
	FALSE	High	[R].LQTNGATPDVLQQGR.[L]		0.000246903	0.00681623	1	1	6	P00774	P00774 [165-179]		0	1597.83		High	High	High	Peak Found	Not Found	Not Found	Not Found	Not Found	Not Found	Not Found	Not Found	Not Found	High	0.001873	2.517e-05	111	27.91	Used	Used	R.LQTNGATPDVLQQGR.L	[165-179]
		Checked	Confidence	Identifying Node	PSM Ambiguity	Annotated Sequence	Modifications	# Proteins	Master Protein Accessions	Protein Accessions	# Missed Cleavages	Charge	DeltaScore	DeltaCn	Rank	Search Engine Rank	m/z [Da]	MH+ [Da]	Theo. MH+ [Da]	DeltaM [ppm]	Deltam/z [Da]	Activation Type	NCE [%]	MS Order	Isolation Interference [%]	Ion Inject Time [ms]	RT [min]	First Scan	Spectrum File	File ID	Quan Info	Ions Score	# Protein Groups	Identity Strict	Identity Relaxed	Expectation Value	Percolator q-Value	Percolator PEP	Precursor Abundance	Apex RT [min]
		FALSE	High	Mascot (A6)	Unambiguous	[R].LQTNGATPDVLQQGR.[L]		1	P00774	P00774	0	2	0.8	0	1	1	799.419	1597.83	1597.83	0.47	0.00037	HCD (High Energy Collision Dissociation)	28	MS2	0	110	27.7974	8180	20230602_3r.raw	F3		70	1	50	43	0.000131347	0.001873	0.02611	734488	27.88
		FALSE	High	Mascot (A6)	Unambiguous	[R].LQTNGATPDVLQQGR.[L]		1	P00774	P00774	0	2	0.8229	0	1	1	799.419	1597.83	1597.83	1.15	0.00092	HCD (High Energy Collision Dissociation)	28	MS2	0	110	27.9367	8664	20230602_1r.raw	F1		96	1	50	43	3.09262e-07	0.001873	0.0004712	627760	27.89
		FALSE	High	Mascot (A6)	Unambiguous	[R].LQTNGATPDVLQQGR.[L]		1	P00774	P00774	0	2	0.866	0	1	1	799.42	1597.83	1597.83	1.77	0.00141	HCD (High Energy Collision Dissociation)	28	MS2	4.53002	110	27.9491	8362	20230602_2r.raw	F2		97	1	50	43	2.21221e-07	0.001873	8.031e-05	612579	27.89
		FALSE	High	Mascot (A6)	Unambiguous	[R].LQTNGATPDVLQQGR.[L]		1	P00774	P00774	0	2	0.8649	0	1	1	799.42	1597.83	1597.83	2.15	0.00172	HCD (High Energy Collision Dissociation)	28	MS2	4.60642	110	27.9417	8224	20230602_3r.raw	F3		111	1	50	43	9.89745e-09	0.001873	2.517e-05	734488	27.88
		FALSE	High	Mascot (A6)	Unambiguous	[R].LQTNGATPDVLQQGR.[L]		1	P00774	P00774	0	2	0.863	0	1	1	799.42	1597.83	1597.83	2.61	0.00208	HCD (High Energy Collision Dissociation)	28	MS2	0	110	27.7765	8609	20230602_1r.raw	F1		73	1	50	43	5.80097e-05	0.001873	0.0003205	627760	27.89
		FALSE	High	Mascot (A6)	Unambiguous	[R].LQTNGATPDVLQQGR.[L]		1	P00774	P00774	0	2	0.8082	0	1	1	799.42	1597.83	1597.83	2.68	0.00214	HCD (High Energy Collision Dissociation)	28	MS2	0	110	27.7913	8310	20230602_2r.raw	F2		73	1	50	43	6.49913e-05	0.001873	0.01326	612579	27.89
FALSE	Master Protein	D3ZJF8	Fc fragment of IgG binding protein OS=Rattus norvegicus OX=10116 GN=Fcgbp PE=1 SV=4	3	5	22	5	2583	274.9	5.08	906	5	569649	327368	91515.7	253043	23643.4		960796	315137	153479	567298	143045		585269	327368	132252	1.85813e+06	961629		5.91507e+06	2.85845e+06	1.6259e+06	6.01645e+06	2.50227e+06		5	4	1	2	1		3	2	2	3	1		High
	Checked	Confidence	Annotated Sequence	Modifications	Qvality PEP	Qvality q-value	# Protein Groups	# Proteins	# PSMs	Master Protein Accessions	Positions in Master Proteins	Modifications in Master Proteins	# Missed Cleavages	Theo. MH+ [Da]	Quan Info	Found in Sample: [S1] F1: Sample	Found in Sample: [S2] F2: Sample	Found in Sample: [S3] F3: Sample	Found in Sample: [S4] F4: Sample	Found in Sample: [S5] F5: Sample	Found in Sample: [S6] F6: Sample	Found in Sample: [S7] F7: Sample	Found in Sample: [S8] F8: Sample	Found in Sample: [S9] F9: Sample	Found in Sample: [S10] F10: Sample	Found in Sample: [S11] F11: Sample	Found in Sample: [S12] F12: Sample	Confidence (by Search Engine): Mascot	Percolator q-Value (by Search Engine): Mascot	Percolator PEP (by Search Engine): Mascot	Ions Score (by Search Engine): Mascot	Top Apex RT [min]	Quan Usage	Quan Ratio Usage	Sequence in Protein	Positions in Proteins
	FALSE	High	[R].AAGCPSGQVCEIQAGVR.[Q]	2xCarbamidomethyl [C4; C10]	0.000710916	0.00681623	1	2	8	D3ZJF8	D3ZJF8 [2388-2404]		0	1759.82		Peak Found	Peak Found	Not Found	High	Peak Found	Not Found	High	High	High	High	Peak Found	Not Found	High	0.001873	9.174e-05	82	26.71	Used	Used	R.AAGCPSGQVCEIQAGVR.Q	[2388-2404]
		Checked	Confidence	Identifying Node	PSM Ambiguity	Annotated Sequence	Modifications	# Proteins	Master Protein Accessions	Protein Accessions	# Missed Cleavages	Charge	DeltaScore	DeltaCn	Rank	Search Engine Rank	m/z [Da]	MH+ [Da]	Theo. MH+ [Da]	DeltaM [ppm]	Deltam/z [Da]	Activation Type	NCE [%]	MS Order	Isolation Interference [%]	Ion Inject Time [ms]	RT [min]	First Scan	Spectrum File	File ID	Quan Info	Ions Score	# Protein Groups	Identity Strict	Identity Relaxed	Expectation Value	Percolator q-Value	Percolator PEP	Precursor Abundance	Apex RT [min]
		FALSE	High	Mascot (A6)	Unambiguous	[R].AAGcPSGQVcEIQAGVR.[Q]	C4(Carbamidomethyl); C10(Carbamidomethyl)	2	D3ZJF8	D3ZJF8; A0A8I5ZQD3	0	2	0.9186	0	1	1	880.413	1759.82	1759.82	-1.22	-0.00108	HCD (High Energy Collision Dissociation)	28	MS2	0	110	26.5306	7831	20230602_7r.raw	F7		86	1	49	42	1.91081e-06	0.001873	0.0004549	727628	26.63
		FALSE	High	Mascot (A6)	Unambiguous	[R].AAGcPSGQVcEIQAGVR.[Q]	C4(Carbamidomethyl); C10(Carbamidomethyl)	2	D3ZJF8	D3ZJF8; A0A8I5ZQD3	0	2	1	0	1	1	880.413	1759.82	1759.82	-1.08	-0.00095	HCD (High Energy Collision Dissociation)	28	MS2	0	110	26.6728	7693	20230602_10r.raw	F10		73	1	49	42	4.02965e-05	0.001873	0.002312	449600	26.75
		FALSE	High	Mascot (A6)	Unambiguous	[R].AAGcPSGQVcEIQAGVR.[Q]	C4(Carbamidomethyl); C10(Carbamidomethyl)	2	D3ZJF8	D3ZJF8; A0A8I5ZQD3	0	2	0.9538	0	1	1	880.414	1759.82	1759.82	0.03	2e-05	HCD (High Energy Collision Dissociation)	28	MS2	0	110	26.8132	7258	20230602_9r.raw	F9		65	1	49	42	0.000245386	0.001873	0.002898	110107	26.86
		FALSE	High	Mascot (A6)	Unambiguous	[R].AAGcPSGQVcEIQAGVR.[Q]	C4(Carbamidomethyl); C10(Carbamidomethyl)	2	D3ZJF8	D3ZJF8; A0A8I5ZQD3	0	2	0.9231	0	1	1	880.415	1759.82	1759.82	0.65	0.00057	HCD (High Energy Collision Dissociation)	28	MS2	0	110	26.5824	7711	20230602_4r.raw	F4		78	1	49	42	1.39366e-05	0.001873	0.003188	202066	26.63
		FALSE	High	Mascot (A6)	Unambiguous	[R].AAGcPSGQVcEIQAGVR.[Q]	C4(Carbamidomethyl); C10(Carbamidomethyl)	2	D3ZJF8	D3ZJF8; A0A8I5ZQD3	0	2	0.9091	0	1	1	880.415	1759.82	1759.82	0.79	0.00069	HCD (High Energy Collision Dissociation)	28	MS2	0	110	26.8224	7739	20230602_10r.raw	F10		66	1	49	42	0.000205934	0.001873	0.001503	449600	26.75
		FALSE	High	Mascot (A6)	Unambiguous	[R].AAGcPSGQVcEIQAGVR.[Q]	C4(Carbamidomethyl); C10(Carbamidomethyl)	2	D3ZJF8	D3ZJF8; A0A8I5ZQD3	0	2	0.9024	0	1	1	880.416	1759.82	1759.82	1.76	0.00155	HCD (High Energy Collision Dissociation)	28	MS2	0	110	26.6852	7880	20230602_7r.raw	F7		82	1	49	42	5.66855e-06	0.001873	9.174e-05	727628	26.63
		FALSE	High	Mascot (A6)	Unambiguous	[R].AAGcPSGQVcEIQAGVR.[Q]	C4(Carbamidomethyl); C10(Carbamidomethyl)	2	D3ZJF8	D3ZJF8; A0A8I5ZQD3	0	2	0.9714	0	1	1	880.416	1759.82	1759.82	1.97	0.00173	HCD (High Energy Collision Dissociation)	28	MS2	0	110	26.6733	7720	20230602_8r.raw	F8		70	1	49	42	7.48425e-05	0.001873	0.002055	239596	26.57
		FALSE	High	Mascot (A6)	Unambiguous	[R].AAGcPSGQVcEIQAGVR.[Q]	C4(Carbamidomethyl); C10(Carbamidomethyl)	2	D3ZJF8	D3ZJF8; A0A8I5ZQD3	0	2	0.918	0	1	1	880.416	1759.83	1759.82	2.18	0.00191	HCD (High Energy Collision Dissociation)	28	MS2	0	110	26.525	7681	20230602_8r.raw	F8		61	1	49	42	0.000586663	0.001873	0.006915	239596	26.57
	FALSE	High	[R].CHCGPGGDSLICK.[S]	3xCarbamidomethyl [C1; C3; C12]	0.0611469	0.00681623	1	4	3	D3ZJF8	D3ZJF8 [1612-1624]		0	1460.61		High	High	High	Not Found	Not Found	Not Found	Not Found	Not Found	Not Found	Not Found	Not Found	Not Found	High	0.001873	0.02163	52	19.74	Used	Used	R.CHCGPGGDSLICK.S	[1612-1624]
		Checked	Confidence	Identifying Node	PSM Ambiguity	Annotated Sequence	Modifications	# Proteins	Master Protein Accessions	Protein Accessions	# Missed Cleavages	Charge	DeltaScore	DeltaCn	Rank	Search Engine Rank	m/z [Da]	MH+ [Da]	Theo. MH+ [Da]	DeltaM [ppm]	Deltam/z [Da]	Activation Type	NCE [%]	MS Order	Isolation Interference [%]	Ion Inject Time [ms]	RT [min]	First Scan	Spectrum File	File ID	Quan Info	Ions Score	# Protein Groups	Identity Strict	Identity Relaxed	Expectation Value	Percolator q-Value	Percolator PEP	Precursor Abundance	Apex RT [min]
		FALSE	High	Mascot (A6)	Unambiguous	[R].cHcGPGGDSLIcK.[S]	C1(Carbamidomethyl); C3(Carbamidomethyl); C12(Carbamidomethyl)	4	D3ZJF8	F7EZQ4; Q499U7; D3ZJF8; A0A8I5ZQD3	0	3	0.7714	0	1	1	487.54	1460.61	1460.61	-1.05	-0.00051	HCD (High Energy Collision Dissociation)	28	MS2	0	110	19.7349	5721	20230602_3r.raw	F3		35	1	41	34	0.0416454	0.003484	0.1578	91515.7	19.71
		FALSE	High	Mascot (A6)	Unambiguous	[R].cHcGPGGDSLIcK.[S]	C1(Carbamidomethyl); C3(Carbamidomethyl); C12(Carbamidomethyl)	4	D3ZJF8	F7EZQ4; Q499U7; D3ZJF8; A0A8I5ZQD3	0	3	0.975	0	1	1	487.542	1460.61	1460.61	1.77	0.00086	HCD (High Energy Collision Dissociation)	28	MS2	22.6131	110	19.7125	5680	20230602_2r.raw	F2		40	1	41	35	0.0171873	0.001873	0.03872	210793	19.73
		FALSE	High	Mascot (A6)	Unambiguous	[R].cHcGPGGDSLIcK.[S]	C1(Carbamidomethyl); C3(Carbamidomethyl); C12(Carbamidomethyl)	4	D3ZJF8	F7EZQ4; Q499U7; D3ZJF8; A0A8I5ZQD3	0	3	0.8462	0	1	1	487.542	1460.61	1460.61	3.34	0.00163	HCD (High Energy Collision Dissociation)	28	MS2	10.1431	110	19.7789	5985	20230602_1r.raw	F1		52	1	42	35	0.00106186	0.001873	0.02163	259769	19.78
	FALSE	High	[R].SCQGSCAALSGLTGCTTR.[C]	3xCarbamidomethyl [C2; C6; C15]	0.000577427	0.00681623	1	2	7	D3ZJF8	D3ZJF8 [2311-2328]		0	1886.82		High	Not Found	Not Found	High	Not Found	Not Found	High	High	High	High	Not Found	Not Found	High	0.001873	7.126e-05	79	30.2	Used	Used	R.SCQGSCAALSGLTGCTTR.C	[2311-2328]
		Checked	Confidence	Identifying Node	PSM Ambiguity	Annotated Sequence	Modifications	# Proteins	Master Protein Accessions	Protein Accessions	# Missed Cleavages	Charge	DeltaScore	DeltaCn	Rank	Search Engine Rank	m/z [Da]	MH+ [Da]	Theo. MH+ [Da]	DeltaM [ppm]	Deltam/z [Da]	Activation Type	NCE [%]	MS Order	Isolation Interference [%]	Ion Inject Time [ms]	RT [min]	First Scan	Spectrum File	File ID	Quan Info	Ions Score	# Protein Groups	Identity Strict	Identity Relaxed	Expectation Value	Percolator q-Value	Percolator PEP	Precursor Abundance	Apex RT [min]
		FALSE	High	Mascot (A6)	Unambiguous	[R].ScQGScAALSGLTGcTTR.[C]	C2(Carbamidomethyl); C6(Carbamidomethyl); C15(Carbamidomethyl)	2	D3ZJF8	D3ZJF8; A0A8I5ZQD3	0	2	0.9853	0	1	1	943.91	1886.81	1886.82	-1.29	-0.00121	HCD (High Energy Collision Dissociation)	28	MS2	0	110	30.3206	8682	20230602_10r.raw	F10		68	1	43	36	3.57384e-05	0.001873	0.00235	85652.1	30.36
		FALSE	High	Mascot (A6)	Unambiguous	[R].ScQGScAALSGLTGcTTR.[C]	C2(Carbamidomethyl); C6(Carbamidomethyl); C15(Carbamidomethyl)	2	D3ZJF8	D3ZJF8; A0A8I5ZQD3	0	2	0.9355	0	1	1	943.91	1886.81	1886.82	-0.9	-0.00085	HCD (High Energy Collision Dissociation)	28	MS2	53.7623	110	30.1223	8678	20230602_4r.raw	F4		31	1	43	36	0.184327	0.001873	0.04295	50977.7	30.15
		FALSE	High	Mascot (A6)	Unambiguous	[R].ScQGScAALSGLTGcTTR.[C]	C2(Carbamidomethyl); C6(Carbamidomethyl); C15(Carbamidomethyl)	2	D3ZJF8	D3ZJF8; A0A8I5ZQD3	0	2	0.9855	0	1	1	943.911	1886.81	1886.82	-0.83	-0.00079	HCD (High Energy Collision Dissociation)	28	MS2	0	110	29.9123	9281	20230602_1r.raw	F1		69	1	43	36	3.05215e-05	0.001873	0.005374	48409.5	29.91
		FALSE	High	Mascot (A6)	Unambiguous	[R].ScQGScAALSGLTGcTTR.[C]	C2(Carbamidomethyl); C6(Carbamidomethyl); C15(Carbamidomethyl)	2	D3ZJF8	D3ZJF8; A0A8I5ZQD3	0	2	0.8444	0	1	1	943.911	1886.81	1886.82	-0.58	-0.00054	HCD (High Energy Collision Dissociation)	28	MS2	0	110	30.0051	8544	20230602_8r.raw	F8		45	1	43	36	0.00645945	0.003135	0.0569	75541	30.07
		FALSE	High	Mascot (A6)	Unambiguous	[R].ScQGScAALSGLTGcTTR.[C]	C2(Carbamidomethyl); C6(Carbamidomethyl); C15(Carbamidomethyl)	2	D3ZJF8	D3ZJF8; A0A8I5ZQD3	0	2	1	0	1	1	943.913	1886.82	1886.82	1.69	0.00159	HCD (High Energy Collision Dissociation)	28	MS2	30.8711	110	30.2222	8894	20230602_7r.raw	F7		79	1	44	37	3.21346e-06	0.001873	7.126e-05	190900	30.16
		FALSE	High	Mascot (A6)	Unambiguous	[R].ScQGScAALSGLTGcTTR.[C]	C2(Carbamidomethyl); C6(Carbamidomethyl); C15(Carbamidomethyl)	2	D3ZJF8	D3ZJF8; A0A8I5ZQD3	0	2	1	0	1	1	943.913	1886.82	1886.82	1.75	0.00165	HCD (High Energy Collision Dissociation)	28	MS2	33.482	110	30.1482	8583	20230602_8r.raw	F8		69	1	44	37	3.42747e-05	0.001873	0.004347	75541	30.07
		FALSE	High	Mascot (A6)	Unambiguous	[R].ScQGScAALSGLTGcTTR.[C]	C2(Carbamidomethyl); C6(Carbamidomethyl); C15(Carbamidomethyl)	2	D3ZJF8	D3ZJF8; A0A8I5ZQD3	0	2	1	0	1	1	943.913	1886.82	1886.82	2.27	0.00214	HCD (High Energy Collision Dissociation)	28	MS2	0	110	30.5818	8098	20230602_9r.raw	F9		45	1	44	37	0.00791278	0.001873	0.04655	43371.8	30.57
	FALSE	High	[R].VLVDGVLQYLPFQAAGGK.[V]		0.0178169	0.00681623	1	2	2	D3ZJF8	D3ZJF8 [526-543]		0	1875.04		High	Peak Found	Not Found	Not Found	Not Found	Not Found	Not Found	Not Found	Not Found	Not Found	Not Found	Not Found	High	0.001873	0.004751	80	52.13	Used	Used	R.VLVDGVLQYLPFQAAGGK.V	[526-543]
		Checked	Confidence	Identifying Node	PSM Ambiguity	Annotated Sequence	Modifications	# Proteins	Master Protein Accessions	Protein Accessions	# Missed Cleavages	Charge	DeltaScore	DeltaCn	Rank	Search Engine Rank	m/z [Da]	MH+ [Da]	Theo. MH+ [Da]	DeltaM [ppm]	Deltam/z [Da]	Activation Type	NCE [%]	MS Order	Isolation Interference [%]	Ion Inject Time [ms]	RT [min]	First Scan	Spectrum File	File ID	Quan Info	Ions Score	# Protein Groups	Identity Strict	Identity Relaxed	Expectation Value	Percolator q-Value	Percolator PEP	Precursor Abundance	Apex RT [min]
		FALSE	High	Mascot (A6)	Unambiguous	[R].VLVDGVLQYLPFQAAGGK.[V]		2	D3ZJF8	D3ZJF8; A0A8I5ZQD3	0	2	0.7875	0	1	1	938.023	1875.04	1875.04	0.29	0.00028	HCD (High Energy Collision Dissociation)	28	MS2	0	110	52.2557	15906	20230602_1r.raw	F1		80	1	47	40	5.95871e-06	0.001873	0.004751	87143.7	52.24
		FALSE	High	Mascot (A6)	Unambiguous	[R].VLVDGVLQYLPFQAAGGK.[V]		2	D3ZJF8	D3ZJF8; A0A8I5ZQD3	0	2	0.7857	0	1	1	938.025	1875.04	1875.04	2.64	0.00247	HCD (High Energy Collision Dissociation)	28	MS2	0	110	52.1028	15858	20230602_1r.raw	F1		42	1	46	39	0.0290315	0.003135	0.06945	87143.7	52.24
	FALSE	High	[R].YYVLGATFYPGPECER.[L]	1xCarbamidomethyl [C14]	0.0385948	0.00681623	1	2	2	D3ZJF8	D3ZJF8 [1978-1993]		0	1921.88		Peak Found	Peak Found	Not Found	Not Found	Not Found	Not Found	High	Not Found	Not Found	High	Not Found	Not Found	High	0.001873	0.01223	50	42.75	Used	Used	R.YYVLGATFYPGPECER.L	[1978-1993]
		Checked	Confidence	Identifying Node	PSM Ambiguity	Annotated Sequence	Modifications	# Proteins	Master Protein Accessions	Protein Accessions	# Missed Cleavages	Charge	DeltaScore	DeltaCn	Rank	Search Engine Rank	m/z [Da]	MH+ [Da]	Theo. MH+ [Da]	DeltaM [ppm]	Deltam/z [Da]	Activation Type	NCE [%]	MS Order	Isolation Interference [%]	Ion Inject Time [ms]	RT [min]	First Scan	Spectrum File	File ID	Quan Info	Ions Score	# Protein Groups	Identity Strict	Identity Relaxed	Expectation Value	Percolator q-Value	Percolator PEP	Precursor Abundance	Apex RT [min]
		FALSE	High	Mascot (A6)	Unambiguous	[R].YYVLGATFYPGPEcER.[L]	C14(Carbamidomethyl)	2	D3ZJF8	D3ZJF8; A0A8I5ZQD3	0	2	0.9434	0	1	1	961.444	1921.88	1921.88	1.23	0.00118	HCD (High Energy Collision Dissociation)	28	MS2	0	110	42.7894	11770	20230602_10r.raw	F10		53	1	48	41	0.00333448	0.001873	0.02358	32045.9	42.85
		FALSE	High	Mascot (A6)	Unambiguous	[R].YYVLGATFYPGPEcER.[L]	C14(Carbamidomethyl)	2	D3ZJF8	D3ZJF8; A0A8I5ZQD3	0	2	0.94	0	1	1	961.445	1921.88	1921.88	2.44	0.00234	HCD (High Energy Collision Dissociation)	28	MS2	21.9957	110	42.6626	12291	20230602_7r.raw	F7		50	1	48	41	0.00713844	0.001873	0.01223	42267.9	42.7
FALSE	Master Protein	A0A0G2K509	Keratin, type II cytoskeletal 1 OS=Rattus norvegicus OX=10116 GN=Krt1 PE=1 SV=2	4	3	25	3	617	63.9	8.21	612	3	1.3108e+06	108668	129052	269026	40112.6	1.07195e+07		363489	224002	372962		2.40599e+06	1.34674e+06	108668	186496	1.9755e+06	1.63147e+06	6.46167e+07		3.29703e+06	2.373e+06	3.95543e+06		2.58696e+07	3	3	1	3	1	3		3	1	3		3	High
	Checked	Confidence	Annotated Sequence	Modifications	Qvality PEP	Qvality q-value	# Protein Groups	# Proteins	# PSMs	Master Protein Accessions	Positions in Master Proteins	Modifications in Master Proteins	# Missed Cleavages	Theo. MH+ [Da]	Quan Info	Found in Sample: [S1] F1: Sample	Found in Sample: [S2] F2: Sample	Found in Sample: [S3] F3: Sample	Found in Sample: [S4] F4: Sample	Found in Sample: [S5] F5: Sample	Found in Sample: [S6] F6: Sample	Found in Sample: [S7] F7: Sample	Found in Sample: [S8] F8: Sample	Found in Sample: [S9] F9: Sample	Found in Sample: [S10] F10: Sample	Found in Sample: [S11] F11: Sample	Found in Sample: [S12] F12: Sample	Confidence (by Search Engine): Mascot	Percolator q-Value (by Search Engine): Mascot	Percolator PEP (by Search Engine): Mascot	Ions Score (by Search Engine): Mascot	Top Apex RT [min]	Quan Usage	Quan Ratio Usage	Sequence in Protein	Positions in Proteins
	FALSE	High	[R].FLEQQNQVLQTK.[W]		0.00300815	0.00681623	1	8	9	A0A0G2K509	A0A0G2K509 [199-210]		0	1475.79		High	High	Not Found	Peak Found	Not Found	High	Not Found	Peak Found	Not Found	High	Not Found	High	High	0.001873	0.0005379	91	28.65	Used	Used	R.FLEQQNQVLQTK.W	[199-210]
		Checked	Confidence	Identifying Node	PSM Ambiguity	Annotated Sequence	Modifications	# Proteins	Master Protein Accessions	Protein Accessions	# Missed Cleavages	Charge	DeltaScore	DeltaCn	Rank	Search Engine Rank	m/z [Da]	MH+ [Da]	Theo. MH+ [Da]	DeltaM [ppm]	Deltam/z [Da]	Activation Type	NCE [%]	MS Order	Isolation Interference [%]	Ion Inject Time [ms]	RT [min]	First Scan	Spectrum File	File ID	Quan Info	Ions Score	# Protein Groups	Identity Strict	Identity Relaxed	Expectation Value	Percolator q-Value	Percolator PEP	Precursor Abundance	Apex RT [min]
		FALSE	High	Mascot (A6)	Unambiguous	[R].FLEQQNQVLQTK.[W]		8	A0A0G2K509	A0A0G2K509; A0A8L2UIP9; A0A0G2JZQ9; A0A0G2JXH6; Q6IG01; Q6IMF3; Q6IG03; A0A0G2JST3	0	2	0.6875	0	1	1	738.395	1475.78	1475.79	-1.12	-0.00083	HCD (High Energy Collision Dissociation)	28	MS2	16.8641	110	29.0966	7537	20230602_12r.raw	F12		64	1	51	44	0.000543504	0.001873	0.01311	251574	29.18
		FALSE	High	Mascot (A6)	Unambiguous	[R].FLEQQNQVLQTK.[W]		8	A0A0G2K509	A0A0G2K509; A0A8L2UIP9; A0A0G2JZQ9; A0A0G2JXH6; Q6IG01; Q6IMF3; Q6IG03; A0A0G2JST3	0	2	0.75	0	1	1	738.397	1475.79	1475.79	0.62	0.00046	HCD (High Energy Collision Dissociation)	28	MS2	0	110	29.2378	7569	20230602_12r.raw	F12		64	1	51	44	0.000471595	0.001873	0.009292	251574	29.18
		FALSE	High	Mascot (A6)	Unambiguous	[R].FLEQQNQVLQTK.[W]		8	A0A0G2K509	A0A0G2K509; A0A8L2UIP9; A0A0G2JZQ9; A0A0G2JXH6; Q6IG01; Q6IMF3; Q6IG03; A0A0G2JST3	0	2	0.7049	0	1	1	738.397	1475.79	1475.79	0.78	0.00058	HCD (High Energy Collision Dissociation)	28	MS2	32.2789	110	28.7944	8259	20230602_10r.raw	F10		61	1	51	44	0.00108473	0.001873	0.004299	54158.3	28.83
		FALSE	High	Mascot (A6)	Unambiguous	[R].FLEQQNQVLQTK.[W]		8	A0A0G2K509	A0A0G2K509; A0A8L2UIP9; A0A0G2JZQ9; A0A0G2JXH6; Q6IG01; Q6IMF3; Q6IG03; A0A0G2JST3	0	2	0.7273	0	1	1	738.397	1475.79	1475.79	0.78	0.00058	HCD (High Energy Collision Dissociation)	28	MS2	0	110	28.7036	7633	20230602_6r.raw	F6		33	1	51	44	0.604394	0.003484	0.1411	1.21014e+06	28.49
		FALSE	High	Mascot (A6)	Unambiguous	[R].FLEQQNQVLQTK.[W]		8	A0A0G2K509	A0A0G2K509; A0A8L2UIP9; A0A0G2JZQ9; A0A0G2JXH6; Q6IG01; Q6IMF3; Q6IG03; A0A0G2JST3	0	2	0.6852	0	1	1	738.397	1475.79	1475.79	1.28	0.00094	HCD (High Energy Collision Dissociation)	28	MS2	0	110	28.4007	7565	20230602_6r.raw	F6		54	1	51	44	0.00552463	0.001873	0.01139	1.21014e+06	28.49
		FALSE	High	Mascot (A6)	Unambiguous	[R].FLEQQNQVLQTK.[W]		8	A0A0G2K509	A0A0G2K509; A0A8L2UIP9; A0A0G2JZQ9; A0A0G2JXH6; Q6IG01; Q6IMF3; Q6IG03; A0A0G2JST3	0	2	0.7015	0	1	1	738.397	1475.79	1475.79	1.53	0.00113	HCD (High Energy Collision Dissociation)	28	MS2	15.6629	110	28.3852	8789	20230602_1r.raw	F1		67	1	51	44	0.000276866	0.001873	0.005801	244802	28.41
		FALSE	High	Mascot (A6)	Unambiguous	[R].FLEQQNQVLQTK.[W]		8	A0A0G2K509	A0A0G2K509; A0A8L2UIP9; A0A0G2JZQ9; A0A0G2JXH6; Q6IG01; Q6IMF3; Q6IG03; A0A0G2JST3	0	2	0.6484	0	1	1	738.398	1475.79	1475.79	1.86	0.00137	HCD (High Energy Collision Dissociation)	28	MS2	0	110	28.5417	7597	20230602_6r.raw	F6		91	1	51	44	1.12394e-06	0.001873	0.0005379	1.21014e+06	28.49
		FALSE	High	Mascot (A6)	Unambiguous	[R].FLEQQNQVLQTK.[W]		8	A0A0G2K509	A0A0G2K509; A0A8L2UIP9; A0A0G2JZQ9; A0A0G2JXH6; Q6IG01; Q6IMF3; Q6IG03; A0A0G2JST3	0	2	0.7833	0	1	1	738.398	1475.79	1475.79	2.19	0.00162	HCD (High Energy Collision Dissociation)	28	MS2	24.3769	110	28.5392	8840	20230602_1r.raw	F1		60	1	51	44	0.00145796	0.001873	0.005338	244802	28.41
		FALSE	High	Mascot (A6)	Unambiguous	[R].FLEQQNQVLQTK.[W]		8	A0A0G2K509	A0A0G2K509; A0A8L2UIP9; A0A0G2JZQ9; A0A0G2JXH6; Q6IG01; Q6IMF3; Q6IG03; A0A0G2JST3	0	2	0.6429	0	1	1	738.399	1475.79	1475.79	3.43	0.00253	HCD (High Energy Collision Dissociation)	28	MS2	0	110	28.4778	8510	20230602_2r.raw	F2		42	1	50	43	0.0821468	0.003484	0.1352	41910.5	28.47
	FALSE	High	[R].TNAENEFVTIK.[K]		0.0572717	0.00681623	1	3	3	A0A0G2K509	A0A0G2K509 [277-287]		0	1265.64		High	Peak Found	Not Found	Peak Found	Not Found	High	Not Found	Peak Found	Not Found	Peak Found	Not Found	Peak Found	High	0.001873	0.0199	69	30.57	Used	Used	R.TNAENEFVTIK.K	[277-287]
		Checked	Confidence	Identifying Node	PSM Ambiguity	Annotated Sequence	Modifications	# Proteins	Master Protein Accessions	Protein Accessions	# Missed Cleavages	Charge	DeltaScore	DeltaCn	Rank	Search Engine Rank	m/z [Da]	MH+ [Da]	Theo. MH+ [Da]	DeltaM [ppm]	Deltam/z [Da]	Activation Type	NCE [%]	MS Order	Isolation Interference [%]	Ion Inject Time [ms]	RT [min]	First Scan	Spectrum File	File ID	Quan Info	Ions Score	# Protein Groups	Identity Strict	Identity Relaxed	Expectation Value	Percolator q-Value	Percolator PEP	Precursor Abundance	Apex RT [min]
		FALSE	High	Mascot (A6)	Unambiguous	[R].TNAENEFVTIK.[K]		3	A0A0G2K509	A0A0G2K509; Q6IMF3; A0A0G2JST3	0	2	0.8205	0	1	1	633.323	1265.64	1265.64	0.91	0.00057	HCD (High Energy Collision Dissociation)	28	MS2	0	110	30.3113	7985	20230602_6r.raw	F6		39	1	52	45	0.181649	0.001873	0.04843	708451	30.44
		FALSE	High	Mascot (A6)	Unambiguous	[R].TNAENEFVTIK.[K]		3	A0A0G2K509	A0A0G2K509; Q6IMF3; A0A0G2JST3	0	2	0.8	0	1	1	633.323	1265.64	1265.64	1.29	0.00082	HCD (High Energy Collision Dissociation)	28	MS2	18.9065	110	30.2971	9400	20230602_1r.raw	F1		45	1	51	44	0.0537008	0.003135	0.05877	178261	30.37
		FALSE	High	Mascot (A6)	Unambiguous	[R].TNAENEFVTIK.[K]		3	A0A0G2K509	A0A0G2K509; Q6IMF3; A0A0G2JST3	0	2	0.6667	0	1	1	633.324	1265.64	1265.64	2.16	0.00137	HCD (High Energy Collision Dissociation)	28	MS2	6.48103	110	30.4516	8018	20230602_6r.raw	F6		69	1	52	45	0.000233284	0.001873	0.0199	708451	30.44
	FALSE	High	[R].TNAENEFVTIKK.[D]		0.019294	0.00681623	1	3	13	A0A0G2K509	A0A0G2K509 [277-288]		1	1393.73		High	Peak Found	Peak Found	High	Peak Found	High	Not Found	High	High	Peak Found	Not Found	High	High	0.001873	0.005232	63	24.59	Used	Used	R.TNAENEFVTIKK.D	[277-288]
		Checked	Confidence	Identifying Node	PSM Ambiguity	Annotated Sequence	Modifications	# Proteins	Master Protein Accessions	Protein Accessions	# Missed Cleavages	Charge	DeltaScore	DeltaCn	Rank	Search Engine Rank	m/z [Da]	MH+ [Da]	Theo. MH+ [Da]	DeltaM [ppm]	Deltam/z [Da]	Activation Type	NCE [%]	MS Order	Isolation Interference [%]	Ion Inject Time [ms]	RT [min]	First Scan	Spectrum File	File ID	Quan Info	Ions Score	# Protein Groups	Identity Strict	Identity Relaxed	Expectation Value	Percolator q-Value	Percolator PEP	Precursor Abundance	Apex RT [min]
		FALSE	High	Mascot (A6)	Unambiguous	[R].TNAENEFVTIKK.[D]		3	A0A0G2K509	A0A0G2K509; Q6IMF3; A0A0G2JST3	1	2	0.803	0	1	1	697.369	1393.73	1393.73	-1.27	-0.00089	HCD (High Energy Collision Dissociation)	28	MS2	0	110	25.5002	6661	20230602_12r.raw	F12		66	1	51	44	0.000345687	0.001873	0.01772	245378	25.59
		FALSE	High	Mascot (A6)	Unambiguous	[R].TNAENEFVTIKK.[D]		3	A0A0G2K509	A0A0G2K509; Q6IMF3; A0A0G2JST3	1	3	0.6579	0	1	1	465.249	1393.73	1393.73	-0.47	-0.00022	HCD (High Energy Collision Dissociation)	28	MS2	44.7747	110	24.7323	7193	20230602_8r.raw	F8		38	1	51	44	0.237604	0.003135	0.07356	286831	24.78
		FALSE	High	Mascot (A6)	Unambiguous	[R].TNAENEFVTIKK.[D]		3	A0A0G2K509	A0A0G2K509; Q6IMF3; A0A0G2JST3	1	3	0.6364	0	1	1	465.25	1393.73	1393.73	1.3	0.0006	HCD (High Energy Collision Dissociation)	28	MS2	61.0932	110	24.8885	7239	20230602_8r.raw	F8		22	1	51	44	9.89899	0.003484	0.09255	286831	24.78
		FALSE	High	Mascot (A6)	Unambiguous	[R].TNAENEFVTIKK.[D]		3	A0A0G2K509	A0A0G2K509; Q6IMF3; A0A0G2JST3	1	3	0.68	0	1	1	465.25	1393.73	1393.73	1.5	0.0007	HCD (High Energy Collision Dissociation)	28	MS2	28.3968	110	24.864	7716	20230602_1r.raw	F1		50	1	51	44	0.016483	0.001873	0.01087	807637	24.77
		FALSE	High	Mascot (A6)	Unambiguous	[R].TNAENEFVTIKK.[D]		3	A0A0G2K509	A0A0G2K509; Q6IMF3; A0A0G2JST3	1	3	0.6458	0	1	1	465.25	1393.73	1393.73	1.69	0.00079	HCD (High Energy Collision Dissociation)	28	MS2	25.1176	110	24.6464	6632	20230602_6r.raw	F6		48	1	51	44	0.0222884	0.001873	0.03141	7652602	24.78
		FALSE	High	Mascot (A6)	Unambiguous	[R].TNAENEFVTIKK.[D]		3	A0A0G2K509	A0A0G2K509; Q6IMF3; A0A0G2JST3	1	3	0.6885	0	1	1	465.25	1393.73	1393.73	1.76	0.00082	HCD (High Energy Collision Dissociation)	28	MS2	4.36708	98.925	24.9349	6707	20230602_6r.raw	F6		61	1	51	44	0.00123049	0.001873	0.007828	7652602	24.78
		FALSE	High	Mascot (A6)	Unambiguous	[R].TNAENEFVTIKK.[D]		3	A0A0G2K509	A0A0G2K509; Q6IMF3; A0A0G2JST3	1	3	0.6875	0	1	1	465.25	1393.73	1393.73	2.02	0.00094	HCD (High Energy Collision Dissociation)	28	MS2	22.454	110	25.1651	6867	20230602_9r.raw	F9		32	1	51	44	0.857913	0.003484	0.1176	224002	25.17
		FALSE	High	Mascot (A6)	Unambiguous	[R].TNAENEFVTIKK.[D]		3	A0A0G2K509	A0A0G2K509; Q6IMF3; A0A0G2JST3	1	2	0.7976	0	1	1	697.371	1393.74	1393.73	2.05	0.00143	HCD (High Energy Collision Dissociation)	28	MS2	0	110	24.8557	6686	20230602_6r.raw	F6		84	1	51	44	5.65514e-06	0.001873	0.008781	1148317	24.79
		FALSE	High	Mascot (A6)	Unambiguous	[R].TNAENEFVTIKK.[D]		3	A0A0G2K509	A0A0G2K509; Q6IMF3; A0A0G2JST3	1	3	0.6545	0	1	1	465.25	1393.74	1393.73	2.29	0.00106	HCD (High Energy Collision Dissociation)	28	MS2	0	110	24.8643	7249	20230602_4r.raw	F4		55	1	51	44	0.00498245	0.001873	0.008594	201754	24.79
		FALSE	High	Mascot (A6)	Unambiguous	[R].TNAENEFVTIKK.[D]		3	A0A0G2K509	A0A0G2K509; Q6IMF3; A0A0G2JST3	1	2	0.7647	0	1	1	697.371	1393.74	1393.73	2.32	0.00161	HCD (High Energy Collision Dissociation)	28	MS2	0	110	24.7055	6649	20230602_6r.raw	F6		68	1	51	44	0.000205799	0.001873	0.009594	1148317	24.79
		FALSE	High	Mascot (A6)	Unambiguous	[R].TNAENEFVTIKK.[D]		3	A0A0G2K509	A0A0G2K509; Q6IMF3; A0A0G2JST3	1	3	0.7143	0	1	1	465.25	1393.74	1393.73	2.61	0.00121	HCD (High Energy Collision Dissociation)	28	MS2	0	11.57	24.7887	6668	20230602_6r.raw	F6		63	1	51	44	0.000634253	0.001873	0.005232	7652602	24.78
		FALSE	High	Mascot (A6)	Unambiguous	[R].TNAENEFVTIKK.[D]		3	A0A0G2K509	A0A0G2K509; Q6IMF3; A0A0G2JST3	1	3	0.5517	0	1	1	465.25	1393.74	1393.73	2.81	0.00131	HCD (High Energy Collision Dissociation)	28	MS2	60.498	110	24.7104	7204	20230602_4r.raw	F4		29	1	51	44	1.93759	0.008782	0.187	201754	24.79
		FALSE	High	Mascot (A6)	Unambiguous	[R].TNAENEFVTIKK.[D]		3	A0A0G2K509	A0A0G2K509; Q6IMF3; A0A0G2JST3	1	3	0.6562	0	1	1	465.25	1393.74	1393.73	2.88	0.00134	HCD (High Energy Collision Dissociation)	28	MS2	7.91011	110	24.7114	7662	20230602_1r.raw	F1		64	1	51	44	0.000562364	0.001873	0.006481	807637	24.77
FALSE	Master Protein	Q09030	Trefoil factor 2 OS=Rattus norvegicus OX=10116 GN=Tff2 PE=2 SV=1	12	1	10	1	129	14.1	5.71	389	1	604821	308860	202194	409155	64862.5	104275				213572			621405	308860	292195	3.00449e+06	2.6381e+06	628566				2.26503e+06			1	1	1	1	1	1				1			High
	Checked	Confidence	Annotated Sequence	Modifications	Qvality PEP	Qvality q-value	# Protein Groups	# Proteins	# PSMs	Master Protein Accessions	Positions in Master Proteins	Modifications in Master Proteins	# Missed Cleavages	Theo. MH+ [Da]	Quan Info	Found in Sample: [S1] F1: Sample	Found in Sample: [S2] F2: Sample	Found in Sample: [S3] F3: Sample	Found in Sample: [S4] F4: Sample	Found in Sample: [S5] F5: Sample	Found in Sample: [S6] F6: Sample	Found in Sample: [S7] F7: Sample	Found in Sample: [S8] F8: Sample	Found in Sample: [S9] F9: Sample	Found in Sample: [S10] F10: Sample	Found in Sample: [S11] F11: Sample	Found in Sample: [S12] F12: Sample	Confidence (by Search Engine): Mascot	Percolator q-Value (by Search Engine): Mascot	Percolator PEP (by Search Engine): Mascot	Ions Score (by Search Engine): Mascot	Top Apex RT [min]	Quan Usage	Quan Ratio Usage	Sequence in Protein	Positions in Proteins
	FALSE	High	[R].ENCGYPGISPEDCASR.[H]	2xCarbamidomethyl [C3; C13]	0.00167738	0.00681623	1	1	10	Q09030	Q09030 [89-104]		0	1811.73		High	High	High	High	Peak Found	Peak Found	Not Found	Not Found	Not Found	High	Not Found	Not Found	High	0.001873	0.0002624	79	26.81	Used	Used	R.ENCGYPGISPEDCASR.H	[89-104]
		Checked	Confidence	Identifying Node	PSM Ambiguity	Annotated Sequence	Modifications	# Proteins	Master Protein Accessions	Protein Accessions	# Missed Cleavages	Charge	DeltaScore	DeltaCn	Rank	Search Engine Rank	m/z [Da]	MH+ [Da]	Theo. MH+ [Da]	DeltaM [ppm]	Deltam/z [Da]	Activation Type	NCE [%]	MS Order	Isolation Interference [%]	Ion Inject Time [ms]	RT [min]	First Scan	Spectrum File	File ID	Quan Info	Ions Score	# Protein Groups	Identity Strict	Identity Relaxed	Expectation Value	Percolator q-Value	Percolator PEP	Precursor Abundance	Apex RT [min]
		FALSE	High	Mascot (A6)	Unambiguous	[R].ENcGYPGISPEDcASR.[H]	C3(Carbamidomethyl); C13(Carbamidomethyl)	1	Q09030	Q09030	0	2	1	0	1	1	906.37	1811.73	1811.73	0.15	0.00013	HCD (High Energy Collision Dissociation)	28	MS2	0	110	26.8851	8354	20230602_1r.raw	F1		33	1	36	29	0.0222253	0.003484	0.1636	604821	26.71
		FALSE	High	Mascot (A6)	Unambiguous	[R].ENcGYPGISPEDcASR.[H]	C3(Carbamidomethyl); C13(Carbamidomethyl)	1	Q09030	Q09030	0	2	1	0	1	1	906.37	1811.73	1811.73	0.22	0.0002	HCD (High Energy Collision Dissociation)	28	MS2	0	110	26.6623	7892	20230602_3r.raw	F3		43	1	36	29	0.00232257	0.003135	0.05926	202194	26.74
		FALSE	High	Mascot (A6)	Unambiguous	[R].ENcGYPGISPEDcASR.[H]	C3(Carbamidomethyl); C13(Carbamidomethyl)	1	Q09030	Q09030	0	2	1	0	1	1	906.371	1811.73	1811.73	1.09	0.00099	HCD (High Energy Collision Dissociation)	28	MS2	70.6745	110	26.8159	7932	20230602_3r.raw	F3		42	1	36	29	0.00276851	0.003484	0.1233	202194	26.74
		FALSE	High	Mascot (A6)	Unambiguous	[R].ENcGYPGISPEDcASR.[H]	C3(Carbamidomethyl); C13(Carbamidomethyl)	1	Q09030	Q09030	0	2	1	0	1	1	906.371	1811.74	1811.73	1.5	0.00135	HCD (High Energy Collision Dissociation)	28	MS2	0	110	26.5884	8254	20230602_1r.raw	F1		76	1	36	29	1.13687e-06	0.001873	0.001519	604821	26.71
		FALSE	High	Mascot (A6)	Unambiguous	[R].ENcGYPGISPEDcASR.[H]	C3(Carbamidomethyl); C13(Carbamidomethyl)	1	Q09030	Q09030	0	2	1	0	1	1	906.371	1811.74	1811.73	1.56	0.00142	HCD (High Energy Collision Dissociation)	28	MS2	0	110	26.9876	7790	20230602_10r.raw	F10		45	1	36	29	0.00144317	0.003135	0.05663	213572	26.92
		FALSE	High	Mascot (A6)	Unambiguous	[R].ENcGYPGISPEDcASR.[H]	C3(Carbamidomethyl); C13(Carbamidomethyl)	1	Q09030	Q09030	0	2	0.9841	0	1	1	906.371	1811.74	1811.73	1.83	0.00166	HCD (High Energy Collision Dissociation)	28	MS2	0	110	26.7405	8007	20230602_2r.raw	F2		63	1	36	29	2.33855e-05	0.001873	0.01063	308860	26.72
		FALSE	High	Mascot (A6)	Unambiguous	[R].ENcGYPGISPEDcASR.[H]	C3(Carbamidomethyl); C13(Carbamidomethyl)	1	Q09030	Q09030	0	2	1	0	1	1	906.372	1811.74	1811.73	1.97	0.00178	HCD (High Energy Collision Dissociation)	28	MS2	0	110	26.8333	7743	20230602_10r.raw	F10		42	1	36	29	0.00311345	0.003135	0.05714	213572	26.92
		FALSE	High	Mascot (A6)	Unambiguous	[R].ENcGYPGISPEDcASR.[H]	C3(Carbamidomethyl); C13(Carbamidomethyl)	1	Q09030	Q09030	0	2	1	0	1	1	906.372	1811.74	1811.73	2.24	0.00203	HCD (High Energy Collision Dissociation)	28	MS2	0	110	26.7406	8306	20230602_1r.raw	F1		79	1	37	30	6.7172e-07	0.001873	0.0002624	604821	26.71
		FALSE	High	Mascot (A6)	Unambiguous	[R].ENcGYPGISPEDcASR.[H]	C3(Carbamidomethyl); C13(Carbamidomethyl)	1	Q09030	Q09030	0	2	1	0	1	1	906.372	1811.74	1811.73	2.78	0.00251	HCD (High Energy Collision Dissociation)	28	MS2	0	110	26.8425	7791	20230602_4r.raw	F4		76	1	37	30	1.47718e-06	0.001873	0.001532	409155	26.82
		FALSE	High	Mascot (A6)	Unambiguous	[R].ENcGYPGISPEDcASR.[H]	C3(Carbamidomethyl); C13(Carbamidomethyl)	1	Q09030	Q09030	0	2	1	0	1	1	906.374	1811.74	1811.73	4.12	0.00374	HCD (High Energy Collision Dissociation)	28	MS2	0	110	26.6907	7744	20230602_4r.raw	F4		32	1	37	30	0.0372115	0.008782	0.1798	409155	26.82
FALSE	Master Protein	A0A845QLW1	Glyceraldehyde-3-phosphate dehydrogenase OS=Anaerotruncus colihominis OX=169435 GN=gap PE=3 SV=1	8	2	19	2	338	36.8	5.73	382	2	2.30105e+06	2.47309e+06	1732903	198870	10314.9		257602	166857	81945.4	280328	69426.7	43632.3	2.36415e+06	2.47309e+06	2.50426e+06	1.46033e+06	419530		1.58591e+06	1.51348e+06	868100	2.973e+06	1.21447e+06	469142	2	2	2	1	1		1	1	1	1	1	1	High
	Checked	Confidence	Annotated Sequence	Modifications	Qvality PEP	Qvality q-value	# Protein Groups	# Proteins	# PSMs	Master Protein Accessions	Positions in Master Proteins	Modifications in Master Proteins	# Missed Cleavages	Theo. MH+ [Da]	Quan Info	Found in Sample: [S1] F1: Sample	Found in Sample: [S2] F2: Sample	Found in Sample: [S3] F3: Sample	Found in Sample: [S4] F4: Sample	Found in Sample: [S5] F5: Sample	Found in Sample: [S6] F6: Sample	Found in Sample: [S7] F7: Sample	Found in Sample: [S8] F8: Sample	Found in Sample: [S9] F9: Sample	Found in Sample: [S10] F10: Sample	Found in Sample: [S11] F11: Sample	Found in Sample: [S12] F12: Sample	Confidence (by Search Engine): Mascot	Percolator q-Value (by Search Engine): Mascot	Percolator PEP (by Search Engine): Mascot	Ions Score (by Search Engine): Mascot	Top Apex RT [min]	Quan Usage	Quan Ratio Usage	Sequence in Protein	Positions in Proteins
	FALSE	High	[R].AGAVNIVPNSTGAAK.[A]		0.0224258	0.00681623	1	13	3	A0A845QLW1	A0A845QLW1 [201-215]		0	1369.74		High	High	High	Not Found	Not Found	Not Found	Not Found	Not Found	Not Found	Not Found	Not Found	Not Found	High	0.001873	0.00629	56	25.41	Used	Used	R.AGAVNIVPNSTGAAK.A	[201-215]
		Checked	Confidence	Identifying Node	PSM Ambiguity	Annotated Sequence	Modifications	# Proteins	Master Protein Accessions	Protein Accessions	# Missed Cleavages	Charge	DeltaScore	DeltaCn	Rank	Search Engine Rank	m/z [Da]	MH+ [Da]	Theo. MH+ [Da]	DeltaM [ppm]	Deltam/z [Da]	Activation Type	NCE [%]	MS Order	Isolation Interference [%]	Ion Inject Time [ms]	RT [min]	First Scan	Spectrum File	File ID	Quan Info	Ions Score	# Protein Groups	Identity Strict	Identity Relaxed	Expectation Value	Percolator q-Value	Percolator PEP	Precursor Abundance	Apex RT [min]
		FALSE	High	Mascot (A6)	Unambiguous	[R].AGAVNIVPNSTGAAK.[A]		13	A0A845QLW1	A0A081SDF3; A0A845QLW1; V8IAP9; A0A1T0C3H1; A0A3R9IS30; A0A943BUE5; A0A1X1IPV2; A0A4V1G4W2; Q68AZ4; Q68AZ2; A0A0F2DRV4; A0A3A9JK83; C6LJF2	0	2	0.5179	0	1	1	685.376	1369.74	1369.74	1.11	0.00076	HCD (High Energy Collision Dissociation)	28	MS2	8.15569	110	25.4397	7549	20230602_3r.raw	F3		56	1	49	42	0.00254585	0.001873	0.00629	661670	25.41
		FALSE	High	Mascot (A6)	Unambiguous	[R].AGAVNIVPNSTGAAK.[A]		13	A0A845QLW1	A0A081SDF3; A0A845QLW1; V8IAP9; A0A1T0C3H1; A0A3R9IS30; A0A943BUE5; A0A1X1IPV2; A0A4V1G4W2; Q68AZ4; Q68AZ2; A0A0F2DRV4; A0A3A9JK83; C6LJF2	0	2	0.525	0	1	1	685.377	1369.75	1369.74	2	0.00137	HCD (High Energy Collision Dissociation)	28	MS2	16.9718	110	25.47	7626	20230602_2r.raw	F2		40	1	50	43	0.0962796	0.001873	0.03221	573451	25.41
		FALSE	High	Mascot (A6)	Unambiguous	[R].AGAVNIVPNSTGAAK.[A]		13	A0A845QLW1	A0A081SDF3; A0A845QLW1; V8IAP9; A0A1T0C3H1; A0A3R9IS30; A0A943BUE5; A0A1X1IPV2; A0A4V1G4W2; Q68AZ4; Q68AZ2; A0A0F2DRV4; A0A3A9JK83; C6LJF2	0	2	0.4828	0	1	1	685.378	1369.75	1369.74	3.25	0.00222	HCD (High Energy Collision Dissociation)	28	MS2	25.8455	110	25.3795	7890	20230602_1r.raw	F1		29	1	49	42	1.16359	0.003135	0.06548	322779	25.42
	FALSE	High	[K].AIGLVIPELDGK.[L]		0.00901335	0.00681623	1	12	32	A0A845QLW1	A0A845QLW1 [216-227]		0	1224.72		High	High	High	High	Peak Found	Not Found	High	Peak Found	Peak Found	High	Peak Found	Peak Found	High	0.001873	0.002065	70	44.4	Used	Used	K.AIGLVIPELDGK.L	[216-227]
		Checked	Confidence	Identifying Node	PSM Ambiguity	Annotated Sequence	Modifications	# Proteins	Master Protein Accessions	Protein Accessions	# Missed Cleavages	Charge	DeltaScore	DeltaCn	Rank	Search Engine Rank	m/z [Da]	MH+ [Da]	Theo. MH+ [Da]	DeltaM [ppm]	Deltam/z [Da]	Activation Type	NCE [%]	MS Order	Isolation Interference [%]	Ion Inject Time [ms]	RT [min]	First Scan	Spectrum File	File ID	Quan Info	Ions Score	# Protein Groups	Identity Strict	Identity Relaxed	Expectation Value	Percolator q-Value	Percolator PEP	Precursor Abundance	Apex RT [min]
		FALSE	High	Mascot (A6)	Unambiguous	[K].AIGLVIPELDGK.[L]		11	A0A845QLW1	A0A3M0PB71; A0A318M2L9; A0A845QLW1; A0A0F4LCG7; A0A3M0NRX7; A0A0F4L958; A0A2Z3HK47; A0A837BSL1; A0A845QMY9; A0A0F4LXM2; A0A0F4L5I5	0	2	0.4792	0	1	1	612.863	1224.72	1224.72	-0.83	-0.00051	HCD (High Energy Collision Dissociation)	28	MS2	0	110	44.2352	12121	20230602_10r.raw	F10		48	1	45	38	0.00540892	0.003135	0.06908	212595	44.3
		FALSE	High	Mascot (A6)	Unambiguous	[K].AIGLVIPELDGK.[L]		11	A0A845QLW1	A0A3M0PB71; A0A318M2L9; A0A845QLW1; A0A0F4LCG7; A0A3M0NRX7; A0A0F4L958; A0A2Z3HK47; A0A837BSL1; A0A845QMY9; A0A0F4LXM2; A0A0F4L5I5	0	2	0.5781	0	1	1	612.865	1224.72	1224.72	1.56	0.00096	HCD (High Energy Collision Dissociation)	28	MS2	21.3138	110	44.0273	13377	20230602_1r.raw	F1		64	1	45	38	0.00015232	0.001873	0.005363	1.40459e+06	44.18
		FALSE	High	Mascot (A6)	Unambiguous	[K].AIGLVLPELDGK.[L]		1		A0A940ANA2	0	2	0.5781	0	1	2	612.865	1224.72	1224.72	1.56	0.00096	HCD (High Energy Collision Dissociation)	28	MS2	21.3138	110	44.0273	13377	20230602_1r.raw	F1		64	1	45	38	0.00015232	0.001873	0.005363	1.40459e+06	44.18
		FALSE	High	Mascot (A6)	Unambiguous	[K].AIGLVIPELDGK.[L]		11	A0A845QLW1	A0A3M0PB71; A0A318M2L9; A0A845QLW1; A0A0F4LCG7; A0A3M0NRX7; A0A0F4L958; A0A2Z3HK47; A0A837BSL1; A0A845QMY9; A0A0F4LXM2; A0A0F4L5I5	0	2	0.7183	0	1	1	612.865	1224.72	1224.72	1.66	0.00102	HCD (High Energy Collision Dissociation)	28	MS2	6.56625	110	44.4909	12969	20230602_2r.raw	F2		71	1	45	38	3.1971e-05	0.001873	0.006996	513357	44.48
		FALSE	High	Mascot (A6)	Unambiguous	[K].AIGLVLPELDGK.[L]		1		A0A940ANA2	0	2	0.7183	0	1	2	612.865	1224.72	1224.72	1.66	0.00102	HCD (High Energy Collision Dissociation)	28	MS2	6.56625	110	44.4909	12969	20230602_2r.raw	F2		71	1	45	38	3.1971e-05	0.001873	0.006996	513357	44.48
		FALSE	High	Mascot (A6)	Unambiguous	[K].AIGLVIPELDGK.[L]		11	A0A845QLW1	A0A3M0PB71; A0A318M2L9; A0A845QLW1; A0A0F4LCG7; A0A3M0NRX7; A0A0F4L958; A0A2Z3HK47; A0A837BSL1; A0A845QMY9; A0A0F4LXM2; A0A0F4L5I5	0	2	0.6757	0	1	1	612.865	1224.72	1224.72	1.66	0.00102	HCD (High Energy Collision Dissociation)	28	MS2	5.68405	110	44.2	12901	20230602_2r.raw	F2		74	1	45	38	1.59131e-05	0.001873	0.006904	1.38628e+06	44.1
		FALSE	High	Mascot (A6)	Unambiguous	[K].AIGLVLPELDGK.[L]		1		A0A940ANA2	0	2	0.6757	0	1	2	612.865	1224.72	1224.72	1.66	0.00102	HCD (High Energy Collision Dissociation)	28	MS2	5.68405	110	44.2	12901	20230602_2r.raw	F2		74	1	45	38	1.59131e-05	0.001873	0.006904	1.38628e+06	44.1
		FALSE	High	Mascot (A6)	Unambiguous	[K].AIGLVIPELDGK.[L]		11	A0A845QLW1	A0A3M0PB71; A0A318M2L9; A0A845QLW1; A0A0F4LCG7; A0A3M0NRX7; A0A0F4L958; A0A2Z3HK47; A0A837BSL1; A0A845QMY9; A0A0F4LXM2; A0A0F4L5I5	0	2	0.5645	0	1	1	612.865	1224.72	1224.72	1.66	0.00102	HCD (High Energy Collision Dissociation)	28	MS2	33.6608	88.059	44.326	13466	20230602_1r.raw	F1		62	1	45	38	0.000225817	0.001873	0.006017	1.40459e+06	44.18
		FALSE	High	Mascot (A6)	Unambiguous	[K].AIGLVLPELDGK.[L]		1		A0A940ANA2	0	2	0.5645	0	1	2	612.865	1224.72	1224.72	1.66	0.00102	HCD (High Energy Collision Dissociation)	28	MS2	33.6608	88.059	44.326	13466	20230602_1r.raw	F1		62	1	45	38	0.000225817	0.001873	0.006017	1.40459e+06	44.18
		FALSE	High	Mascot (A6)	Unambiguous	[K].AIGLVLPELDGK.[L]		1		A0A940ANA2	0	2	0.5455	0	1	2	612.864	1224.72	1224.72	1.46	0.0009	HCD (High Energy Collision Dissociation)	28	MS2	1.10708	110	44.054	12863	20230602_2r.raw	F2		66	1	45	38	8.87461e-05	0.001873	0.004646	1.38628e+06	44.1
		FALSE	High	Mascot (A6)	Unambiguous	[K].AIGLVIPELDGK.[L]		11	A0A845QLW1	A0A3M0PB71; A0A318M2L9; A0A845QLW1; A0A0F4LCG7; A0A3M0NRX7; A0A0F4L958; A0A2Z3HK47; A0A837BSL1; A0A845QMY9; A0A0F4LXM2; A0A0F4L5I5	0	2	0.4762	0	1	1	612.865	1224.72	1224.72	1.96	0.0012	HCD (High Energy Collision Dissociation)	28	MS2	15.7327	110	44.2058	12746	20230602_7r.raw	F7		42	1	44	37	0.0170647	0.008782	0.187	183777	44.2
		FALSE	High	Mascot (A6)	Unambiguous	[K].AIGLVLPELDGK.[L]		1		A0A940ANA2	0	2	0.4762	0	1	2	612.865	1224.72	1224.72	1.96	0.0012	HCD (High Energy Collision Dissociation)	28	MS2	15.7327	110	44.2058	12746	20230602_7r.raw	F7		42	1	44	37	0.0170647	0.008782	0.187	183777	44.2
		FALSE	High	Mascot (A6)	Unambiguous	[K].AIGLVIPELDGK.[L]		11	A0A845QLW1	A0A3M0PB71; A0A318M2L9; A0A845QLW1; A0A0F4LCG7; A0A3M0NRX7; A0A0F4L958; A0A2Z3HK47; A0A837BSL1; A0A845QMY9; A0A0F4LXM2; A0A0F4L5I5	0	2	0.551	0	1	1	612.865	1224.72	1224.72	1.96	0.0012	HCD (High Energy Collision Dissociation)	28	MS2	4.98759	110	44.2009	12200	20230602_3r.raw	F3		49	1	44	37	0.00370764	0.001873	0.02162	796897	44.12
		FALSE	High	Mascot (A6)	Unambiguous	[K].AIGLVLPELDGK.[L]		1		A0A940ANA2	0	2	0.551	0	1	2	612.865	1224.72	1224.72	1.96	0.0012	HCD (High Energy Collision Dissociation)	28	MS2	4.98759	110	44.2009	12200	20230602_3r.raw	F3		49	1	44	37	0.00370764	0.001873	0.02162	796897	44.12
		FALSE	High	Mascot (A6)	Unambiguous	[K].AIGLVIPELDGK.[L]		11	A0A845QLW1	A0A3M0PB71; A0A318M2L9; A0A845QLW1; A0A0F4LCG7; A0A3M0NRX7; A0A0F4L958; A0A2Z3HK47; A0A837BSL1; A0A845QMY9; A0A0F4LXM2; A0A0F4L5I5	0	2	0.4286	0	1	1	612.865	1224.72	1224.72	2.36	0.00144	HCD (High Energy Collision Dissociation)	28	MS2	33.5722	110	43.9094	12823	20230602_2r.raw	F2		35	1	44	37	0.0950819	0.003484	0.1217	1.38628e+06	44.1
		FALSE	High	Mascot (A6)	Unambiguous	[K].AIGLVLPELDGK.[L]		1		A0A940ANA2	0	2	0.4286	0	1	2	612.865	1224.72	1224.72	2.36	0.00144	HCD (High Energy Collision Dissociation)	28	MS2	33.5722	110	43.9094	12823	20230602_2r.raw	F2		35	1	44	37	0.0950819	0.003484	0.1217	1.38628e+06	44.1
		FALSE	High	Mascot (A6)	Unambiguous	[K].AIGLVIPELDGK.[L]		11	A0A845QLW1	A0A3M0PB71; A0A318M2L9; A0A845QLW1; A0A0F4LCG7; A0A3M0NRX7; A0A0F4L958; A0A2Z3HK47; A0A837BSL1; A0A845QMY9; A0A0F4LXM2; A0A0F4L5I5	0	2	0.5455	0	1	1	612.864	1224.72	1224.72	1.46	0.0009	HCD (High Energy Collision Dissociation)	28	MS2	1.10708	110	44.054	12863	20230602_2r.raw	F2		66	1	45	38	8.87461e-05	0.001873	0.004646	1.38628e+06	44.1
		FALSE	High	Mascot (A6)	Unambiguous	[K].AIGLVLPELDGK.[L]		1		A0A940ANA2	0	2	0.5652	0	1	2	612.864	1224.72	1224.72	1.46	0.0009	HCD (High Energy Collision Dissociation)	28	MS2	5.673	79.783	44.1804	13424	20230602_1r.raw	F1		69	1	45	38	5.09506e-05	0.001873	0.007309	1.40459e+06	44.18
		FALSE	High	Mascot (A6)	Unambiguous	[K].AIGLVIPELDGK.[L]		11	A0A845QLW1	A0A3M0PB71; A0A318M2L9; A0A845QLW1; A0A0F4LCG7; A0A3M0NRX7; A0A0F4L958; A0A2Z3HK47; A0A837BSL1; A0A845QMY9; A0A0F4LXM2; A0A0F4L5I5	0	2	0.5652	0	1	1	612.864	1224.72	1224.72	1.46	0.0009	HCD (High Energy Collision Dissociation)	28	MS2	5.673	79.783	44.1804	13424	20230602_1r.raw	F1		69	1	45	38	5.09506e-05	0.001873	0.007309	1.40459e+06	44.18
		FALSE	High	Mascot (A6)	Unambiguous	[K].AIGLVLPELDGK.[L]		1		A0A940ANA2	0	2	0.4792	0	1	2	612.863	1224.72	1224.72	-0.83	-0.00051	HCD (High Energy Collision Dissociation)	28	MS2	0	110	44.2352	12121	20230602_10r.raw	F10		48	1	45	38	0.00540892	0.003135	0.06908	212595	44.3
		FALSE	High	Mascot (A6)	Unambiguous	[K].AIGLVIPELDGK.[L]		11	A0A845QLW1	A0A3M0PB71; A0A318M2L9; A0A845QLW1; A0A0F4LCG7; A0A3M0NRX7; A0A0F4L958; A0A2Z3HK47; A0A837BSL1; A0A845QMY9; A0A0F4LXM2; A0A0F4L5I5	0	2	0.5319	0	1	1	612.864	1224.72	1224.72	0.56	0.00035	HCD (High Energy Collision Dissociation)	28	MS2	0	110	44.3886	12153	20230602_10r.raw	F10		47	1	45	38	0.00780099	0.003484	0.1076	212595	44.3
		FALSE	High	Mascot (A6)	Unambiguous	[K].AIGLVLPELDGK.[L]		1		A0A940ANA2	0	2	0.5319	0	1	2	612.864	1224.72	1224.72	0.56	0.00035	HCD (High Energy Collision Dissociation)	28	MS2	0	110	44.3886	12153	20230602_10r.raw	F10		47	1	45	38	0.00780099	0.003484	0.1076	212595	44.3
		FALSE	High	Mascot (A6)	Unambiguous	[K].AIGLVIPELDGK.[L]		11	A0A845QLW1	A0A3M0PB71; A0A318M2L9; A0A845QLW1; A0A0F4LCG7; A0A3M0NRX7; A0A0F4L958; A0A2Z3HK47; A0A837BSL1; A0A845QMY9; A0A0F4LXM2; A0A0F4L5I5	0	2	0.7018	0	1	1	612.864	1224.72	1224.72	0.66	0.00041	HCD (High Energy Collision Dissociation)	28	MS2	40.1364	110	44.6096	13544	20230602_1r.raw	F1		57	1	45	38	0.000726356	0.001873	0.0061	573681	44.69
		FALSE	High	Mascot (A6)	Unambiguous	[K].AIGLVLPELDGK.[L]		1		A0A940ANA2	0	2	0.7018	0	1	2	612.864	1224.72	1224.72	0.66	0.00041	HCD (High Energy Collision Dissociation)	28	MS2	40.1364	110	44.6096	13544	20230602_1r.raw	F1		57	1	45	38	0.000726356	0.001873	0.0061	573681	44.69
		FALSE	High	Mascot (A6)	Unambiguous	[K].AIGLVIPELDGK.[L]		11	A0A845QLW1	A0A3M0PB71; A0A318M2L9; A0A845QLW1; A0A0F4LCG7; A0A3M0NRX7; A0A0F4L958; A0A2Z3HK47; A0A837BSL1; A0A845QMY9; A0A0F4LXM2; A0A0F4L5I5	0	2	0.4737	0	1	1	612.864	1224.72	1224.72	0.86	0.00053	HCD (High Energy Collision Dissociation)	28	MS2	15.3179	110	44.9251	13629	20230602_1r.raw	F1		38	1	45	38	0.0679437	0.003484	0.09962	573681	44.69
		FALSE	High	Mascot (A6)	Unambiguous	[K].AIGLVLPELDGK.[L]		1		A0A940ANA2	0	2	0.4737	0	1	2	612.864	1224.72	1224.72	0.86	0.00053	HCD (High Energy Collision Dissociation)	28	MS2	15.3179	110	44.9251	13629	20230602_1r.raw	F1		38	1	45	38	0.0679437	0.003484	0.09962	573681	44.69
		FALSE	High	Mascot (A6)	Unambiguous	[K].AIGLVIPELDGK.[L]		11	A0A845QLW1	A0A3M0PB71; A0A318M2L9; A0A845QLW1; A0A0F4LCG7; A0A3M0NRX7; A0A0F4L958; A0A2Z3HK47; A0A837BSL1; A0A845QMY9; A0A0F4LXM2; A0A0F4L5I5	0	2	0.7286	0	1	1	612.864	1224.72	1224.72	0.86	0.00053	HCD (High Energy Collision Dissociation)	28	MS2	26.4566	110	44.7629	13585	20230602_1r.raw	F1		70	1	45	38	3.45263e-05	0.001873	0.002065	573681	44.69
		FALSE	High	Mascot (A6)	Unambiguous	[K].AIGLVLPELDGK.[L]		1		A0A940ANA2	0	2	0.7286	0	1	2	612.864	1224.72	1224.72	0.86	0.00053	HCD (High Energy Collision Dissociation)	28	MS2	26.4566	110	44.7629	13585	20230602_1r.raw	F1		70	1	45	38	3.45263e-05	0.001873	0.002065	573681	44.69
		FALSE	High	Mascot (A6)	Unambiguous	[K].AIGLVIPELDGK.[L]		11	A0A845QLW1	A0A3M0PB71; A0A318M2L9; A0A845QLW1; A0A0F4LCG7; A0A3M0NRX7; A0A0F4L958; A0A2Z3HK47; A0A837BSL1; A0A845QMY9; A0A0F4LXM2; A0A0F4L5I5	0	2	0.5686	0	1	1	612.864	1224.72	1224.72	1.46	0.0009	HCD (High Energy Collision Dissociation)	28	MS2	0	110	44.2006	12036	20230602_4r.raw	F4		51	1	45	38	0.00274884	0.003135	0.07194	156413	44.19
		FALSE	High	Mascot (A6)	Unambiguous	[K].AIGLVLPELDGK.[L]		1		A0A940ANA2	0	2	0.5686	0	1	2	612.864	1224.72	1224.72	1.46	0.0009	HCD (High Energy Collision Dissociation)	28	MS2	0	110	44.2006	12036	20230602_4r.raw	F4		51	1	45	38	0.00274884	0.003135	0.07194	156413	44.19
		FALSE	High	Mascot (A6)	Unambiguous	[K].AIGLVIPELDGK.[L]		11	A0A845QLW1	A0A3M0PB71; A0A318M2L9; A0A845QLW1; A0A0F4LCG7; A0A3M0NRX7; A0A0F4L958; A0A2Z3HK47; A0A837BSL1; A0A845QMY9; A0A0F4LXM2; A0A0F4L5I5	0	2	0.6901	0	1	1	612.864	1224.72	1224.72	1.46	0.0009	HCD (High Energy Collision Dissociation)	28	MS2	9.66302	110	44.0559	12167	20230602_3r.raw	F3		71	1	45	38	3.22961e-05	0.001873	0.005243	796897	44.12
		FALSE	High	Mascot (A6)	Unambiguous	[K].AIGLVLPELDGK.[L]		1		A0A940ANA2	0	2	0.6901	0	1	2	612.864	1224.72	1224.72	1.46	0.0009	HCD (High Energy Collision Dissociation)	28	MS2	9.66302	110	44.0559	12167	20230602_3r.raw	F3		71	1	45	38	3.22961e-05	0.001873	0.005243	796897	44.12
FALSE	Master Protein	A0A923RTX8	Elongation factor Tu OS=Roseburia sp. BX1005 OX=2763064 GN=tuf PE=3 SV=1	14	4	13	1	395	43.7	5.03	362	4	40560.2	56919.4	21565.4				144557	66599.3	35847.8	19512			41672.4	56919.4	31164.6				889953	604089	379758	206934			1	1	1				1	1	1	1			Peak Found
	Checked	Confidence	Annotated Sequence	Modifications	Qvality PEP	Qvality q-value	# Protein Groups	# Proteins	# PSMs	Master Protein Accessions	Positions in Master Proteins	Modifications in Master Proteins	# Missed Cleavages	Theo. MH+ [Da]	Quan Info	Found in Sample: [S1] F1: Sample	Found in Sample: [S2] F2: Sample	Found in Sample: [S3] F3: Sample	Found in Sample: [S4] F4: Sample	Found in Sample: [S5] F5: Sample	Found in Sample: [S6] F6: Sample	Found in Sample: [S7] F7: Sample	Found in Sample: [S8] F8: Sample	Found in Sample: [S9] F9: Sample	Found in Sample: [S10] F10: Sample	Found in Sample: [S11] F11: Sample	Found in Sample: [S12] F12: Sample	Confidence (by Search Engine): Mascot	Percolator q-Value (by Search Engine): Mascot	Percolator PEP (by Search Engine): Mascot	Ions Score (by Search Engine): Mascot	Top Apex RT [min]	Quan Usage	Quan Ratio Usage	Sequence in Protein	Positions in Proteins
	FALSE	High	[K].FTAQVYVLTKDEGGR.[H]		0.0125607	0.00681623	3	89	2	A0A374HV76; A0A1Q6SLJ7; A0A923RTX8	A0A374HV76 [306-320]; A0A1Q6SLJ7 [306-320]; A0A923RTX8 [306-320]		1	1683.87	Shared	High	Peak Found	Not Found	Not Found	Not Found	Not Found	High	Peak Found	Not Found	Peak Found	Not Found	Not Found	High	0.001873	0.003093	41	32.03	Not Used	Not Used	K.FTAQVYVLTKDEGGR.H	[306-320]
		Checked	Confidence	Identifying Node	PSM Ambiguity	Annotated Sequence	Modifications	# Proteins	Master Protein Accessions	Protein Accessions	# Missed Cleavages	Charge	DeltaScore	DeltaCn	Rank	Search Engine Rank	m/z [Da]	MH+ [Da]	Theo. MH+ [Da]	DeltaM [ppm]	Deltam/z [Da]	Activation Type	NCE [%]	MS Order	Isolation Interference [%]	Ion Inject Time [ms]	RT [min]	First Scan	Spectrum File	File ID	Quan Info	Ions Score	# Protein Groups	Identity Strict	Identity Relaxed	Expectation Value	Percolator q-Value	Percolator PEP	Precursor Abundance	Apex RT [min]
		FALSE	High	Mascot (A6)	Unambiguous	[K].FTAQVYVLTKDEGGR.[H]		89	A0A374HV76; A0A1Q6SLJ7; A0A923RTX8	A0A844GD18; C6LK86; A0A1C5RXE0; A0A417TFJ1; R5WMY0; A0A416BF59; A5A541; A0A8B3CE74; A0A4Q1RKA0; A0A374HV76; A0A174LKZ3; A0A0M6X004; A0A4P6LRQ8; A0A9E1HAQ7; A0A1C5ZJC1; A0A1C6IMX5; A0A1G9XK15; A0A415FJJ1; A0A1Y4F858; A0A414ENN3; A0A417PZC4; A0A1C6H1I4; A0A3P3QT27; A0A1Q6SLJ7; A0A415L9H2; A0A943TGB0; A0A7M2RH23; A0A174RN84; A0A1Q9JDW8; A0A414RFG9; A0A6N2QZV9; A0A943TBE3; A0A174SA88; A0A929TZJ2; A0A…	1	3	0.7561	0	1	1	561.963	1683.87	1683.87	2.19	0.00123	HCD (High Energy Collision Dissociation)	28	MS2	0	110	31.9923	9361	20230602_7r.raw	F7		41	3	50	43	0.0847083	0.001873	0.003093	183747	32.05
		FALSE	High	Mascot (A6)	Unambiguous	[K].FTAQVYVLTKDEGGR.[H]		89	A0A374HV76; A0A1Q6SLJ7; A0A923RTX8	A0A844GD18; C6LK86; A0A1C5RXE0; A0A417TFJ1; R5WMY0; A0A416BF59; A5A541; A0A8B3CE74; A0A4Q1RKA0; A0A374HV76; A0A174LKZ3; A0A0M6X004; A0A4P6LRQ8; A0A9E1HAQ7; A0A1C5ZJC1; A0A1C6IMX5; A0A1G9XK15; A0A415FJJ1; A0A1Y4F858; A0A414ENN3; A0A417PZC4; A0A1C6H1I4; A0A3P3QT27; A0A1Q6SLJ7; A0A415L9H2; A0A943TGB0; A0A7M2RH23; A0A174RN84; A0A1Q9JDW8; A0A414RFG9; A0A6N2QZV9; A0A943TBE3; A0A174SA88; A0A929TZJ2; A0A…	1	3	0.7708	0	1	1	561.963	1683.87	1683.87	2.63	0.00147	HCD (High Energy Collision Dissociation)	28	MS2	75.6901	110	31.963	9849	20230602_1r.raw	F1		48	3	50	43	0.0198698	0.001873	0.009075	86845.4	31.95
	FALSE	High	[K].MLDEAQAGDNIGALLR.[G]	1xOxidation [M1]	0.00806944	0.00681623	1	1	5	A0A923RTX8	A0A923RTX8 [266-281]		0	1702.84		Peak Found	Peak Found	Peak Found	Not Found	Not Found	Not Found	High	High	High	High	Not Found	Not Found	High	0.001873	0.001795	83	40.36	Used	Used	K.MLDEAQAGDNIGALLR.G	[266-281]
		Checked	Confidence	Identifying Node	PSM Ambiguity	Annotated Sequence	Modifications	# Proteins	Master Protein Accessions	Protein Accessions	# Missed Cleavages	Charge	DeltaScore	DeltaCn	Rank	Search Engine Rank	m/z [Da]	MH+ [Da]	Theo. MH+ [Da]	DeltaM [ppm]	Deltam/z [Da]	Activation Type	NCE [%]	MS Order	Isolation Interference [%]	Ion Inject Time [ms]	RT [min]	First Scan	Spectrum File	File ID	Quan Info	Ions Score	# Protein Groups	Identity Strict	Identity Relaxed	Expectation Value	Percolator q-Value	Percolator PEP	Precursor Abundance	Apex RT [min]
		FALSE	High	Mascot (A6)	Unambiguous	[K].mLDEAQAGDNIGALLR.[G]	M1(Oxidation)	1	A0A923RTX8	A0A923RTX8	0	2	0.8644	0	1	1	851.925	1702.84	1702.84	-0.38	-0.00032	HCD (High Energy Collision Dissociation)	28	MS2	0	110	40.4721	10419	20230602_9r.raw	F9		59	1	51	44	0.00166774	0.001873	0.05357	35847.8	40.5
		FALSE	High	Mascot (A6)	Unambiguous	[K].mLDEAQAGDNIGALLR.[G]	M1(Oxidation)	1	A0A923RTX8	A0A923RTX8	0	2	0.7778	0	1	1	851.925	1702.84	1702.84	0.12	0.0001	HCD (High Energy Collision Dissociation)	28	MS2	0	110	40.3826	11209	20230602_10r.raw	F10		45	1	50	43	0.0378298	0.003484	0.0939	19512	40.38
		FALSE	High	Mascot (A6)	Unambiguous	[K].mLDEAQAGDNIGALLR.[G]	M1(Oxidation)	1	A0A923RTX8	A0A923RTX8	0	2	0.5634	0	1	1	851.925	1702.84	1702.84	0.48	0.00041	HCD (High Energy Collision Dissociation)	28	MS2	14.0498	110	40.3896	11654	20230602_7r.raw	F7		71	1	51	44	0.000104474	0.001873	0.005795	144557	40.34
		FALSE	High	Mascot (A6)	Unambiguous	[K].mLDEAQAGDNIGALLR.[G]	M1(Oxidation)	1	A0A923RTX8	A0A923RTX8	0	2	0.7544	0	1	1	851.926	1702.84	1702.84	0.69	0.00059	HCD (High Energy Collision Dissociation)	28	MS2	0	110	40.2975	10980	20230602_8r.raw	F8		57	1	51	44	0.00264265	0.001873	0.05443	66599.3	40.35
		FALSE	High	Mascot (A6)	Unambiguous	[K].mLDEAQAGDNIGALLR.[G]	M1(Oxidation)	1	A0A923RTX8	A0A923RTX8	0	2	0.6627	0	1	1	851.927	1702.85	1702.84	1.77	0.00151	HCD (High Energy Collision Dissociation)	28	MS2	0	110	40.2427	11610	20230602_7r.raw	F7		83	1	51	44	6.68383e-06	0.001873	0.001795	144557	40.34
	FALSE	High	[K].TTLTAAITK.[TVIYMFLC]		0.121486	0.00681623	6	262	4	A0A1B2HAB3; A0A374HV76; A0A1Q6SLJ7; A0A9D2V432; A0A923RTX8; A0A9D2HKY8	A0A1B2HAB3 [12-20]; A0A374HV76 [26-34]; A0A1Q6SLJ7 [26-34]; A0A9D2V432 [26-34]; A0A923RTX8 [26-34]; A0A9D2HKY8 [26-34]		0	919.546	Shared	High	High	High	Peak Found	Peak Found	Peak Found	Peak Found	Peak Found	Not Found	Not Found	Not Found	Peak Found	High	0.001873	0.05083	58	25.38	Not Used	Not Used	K.TTLTAAITK.V	[26-34]
		Checked	Confidence	Identifying Node	PSM Ambiguity	Annotated Sequence	Modifications	# Proteins	Master Protein Accessions	Protein Accessions	# Missed Cleavages	Charge	DeltaScore	DeltaCn	Rank	Search Engine Rank	m/z [Da]	MH+ [Da]	Theo. MH+ [Da]	DeltaM [ppm]	Deltam/z [Da]	Activation Type	NCE [%]	MS Order	Isolation Interference [%]	Ion Inject Time [ms]	RT [min]	First Scan	Spectrum File	File ID	Quan Info	Ions Score	# Protein Groups	Identity Strict	Identity Relaxed	Expectation Value	Percolator q-Value	Percolator PEP	Precursor Abundance	Apex RT [min]
		FALSE	High	Mascot (A6)	Unambiguous	[K].TTLTAAITK.[TVIYMFLC]		262	A0A1B2HAB3; A0A374HV76; A0A1Q6SLJ7; A0A9D2V432; A0A923RTX8; A0A9D2HKY8	A0A1Y4UKZ9; A0A844GD18; C6LK86; A0A6L5XHV6; A0A1C5RXE0; A0A1K1MAH8; A0A417TFJ1; A0A1B2HAB3; A0A352CWU8; R5WMY0; A0A416BF59; A0A374IGI2; A0A1H7HQX7; A0A1Y4MHS3; B8J1A0; B8DLL9; A0A1B2HA49; A0A1B2HA94; R5GKZ1; A0A1B2HA50; A0A1M7JIG3; A0A8B3CE74; A0A4Q1RKA0; R5C0G8; A0A1C6DHR1; A0A374HV76; A0A3A9J2G0; A0A1B2HAB1; A0A174LKZ3; A0A1B2H9W6; A0A109W3U7; A0A1C5SHU8; A0A2Z6AV83; A0A3C1I8R5; A0A6N4HKK9; A0A…	0	2	0.431	0	1	1	460.277	919.547	919.546	0.81	0.00037	HCD (High Energy Collision Dissociation)	28	MS2	9.59452	110	25.2115	7478	20230602_3r.raw	F3		58	6	47	40	0.000799075	0.001873	0.05083	2.11129e+06	25.31
		FALSE	High	Mascot (A6)	Unambiguous	[K].TTLTAAITK.[TVIYMFLC]		262	A0A1B2HAB3; A0A374HV76; A0A1Q6SLJ7; A0A9D2V432; A0A923RTX8; A0A9D2HKY8	A0A1Y4UKZ9; A0A844GD18; C6LK86; A0A6L5XHV6; A0A1C5RXE0; A0A1K1MAH8; A0A417TFJ1; A0A1B2HAB3; A0A352CWU8; R5WMY0; A0A416BF59; A0A374IGI2; A0A1H7HQX7; A0A1Y4MHS3; B8J1A0; B8DLL9; A0A1B2HA49; A0A1B2HA94; R5GKZ1; A0A1B2HA50; A0A1M7JIG3; A0A8B3CE74; A0A4Q1RKA0; R5C0G8; A0A1C6DHR1; A0A374HV76; A0A3A9J2G0; A0A1B2HAB1; A0A174LKZ3; A0A1B2H9W6; A0A109W3U7; A0A1C5SHU8; A0A2Z6AV83; A0A3C1I8R5; A0A6N4HKK9; A0A…	0	2	0.4	0	1	1	460.277	919.547	919.546	1.01	0.00046	HCD (High Energy Collision Dissociation)	28	MS2	0	69.336	25.3666	7528	20230602_3r.raw	F3		55	6	47	40	0.00158704	0.001873	0.05185	2.11129e+06	25.31
		FALSE	High	Mascot (A6)	Unambiguous	[K].TTLTAAITK.[TVIYMFLC]		262	A0A1B2HAB3; A0A374HV76; A0A1Q6SLJ7; A0A9D2V432; A0A923RTX8; A0A9D2HKY8	A0A1Y4UKZ9; A0A844GD18; C6LK86; A0A6L5XHV6; A0A1C5RXE0; A0A1K1MAH8; A0A417TFJ1; A0A1B2HAB3; A0A352CWU8; R5WMY0; A0A416BF59; A0A374IGI2; A0A1H7HQX7; A0A1Y4MHS3; B8J1A0; B8DLL9; A0A1B2HA49; A0A1B2HA94; R5GKZ1; A0A1B2HA50; A0A1M7JIG3; A0A8B3CE74; A0A4Q1RKA0; R5C0G8; A0A1C6DHR1; A0A374HV76; A0A3A9J2G0; A0A1B2HAB1; A0A174LKZ3; A0A1B2H9W6; A0A109W3U7; A0A1C5SHU8; A0A2Z6AV83; A0A3C1I8R5; A0A6N4HKK9; A0A…	0	2	0.4	0	1	1	460.277	919.548	919.546	2	0.00092	HCD (High Energy Collision Dissociation)	28	MS2	15.6755	110	25.421	7904	20230602_1r.raw	F1		55	6	47	40	0.00178479	0.003484	0.09271	704088	25.39
		FALSE	High	Mascot (A6)	Unambiguous	[K].TTLTAAITK.[TVIYMFLC]		262	A0A1B2HAB3; A0A374HV76; A0A1Q6SLJ7; A0A9D2V432; A0A923RTX8; A0A9D2HKY8	A0A1Y4UKZ9; A0A844GD18; C6LK86; A0A6L5XHV6; A0A1C5RXE0; A0A1K1MAH8; A0A417TFJ1; A0A1B2HAB3; A0A352CWU8; R5WMY0; A0A416BF59; A0A374IGI2; A0A1H7HQX7; A0A1Y4MHS3; B8J1A0; B8DLL9; A0A1B2HA49; A0A1B2HA94; R5GKZ1; A0A1B2HA50; A0A1M7JIG3; A0A8B3CE74; A0A4Q1RKA0; R5C0G8; A0A1C6DHR1; A0A374HV76; A0A3A9J2G0; A0A1B2HAB1; A0A174LKZ3; A0A1B2H9W6; A0A109W3U7; A0A1C5SHU8; A0A2Z6AV83; A0A3C1I8R5; A0A6N4HKK9; A0A…	0	2	0.4211	0	1	1	460.278	919.548	919.546	2.14	0.00098	HCD (High Energy Collision Dissociation)	28	MS2	3.44579	66.635	25.3679	7591	20230602_2r.raw	F2		57	6	47	40	0.000965133	0.003135	0.06416	1.71373e+06	25.35
	FALSE	High	[R].VAGNEATDFENIDK.[A]		0.00307544	0.00681623	2	6	2	A0A374HV76; A0A923RTX8	A0A374HV76 [40-53]; A0A923RTX8 [40-53]		0	1522.7	Shared	Not Found	Not Found	Not Found	Not Found	Not Found	Not Found	High	High	Peak Found	Not Found	Not Found	Not Found	High	0.001873	0.0005535	82	29.77	Not Used	Not Used	R.VAGNEATDFENIDK.A	[40-53]
		Checked	Confidence	Identifying Node	PSM Ambiguity	Annotated Sequence	Modifications	# Proteins	Master Protein Accessions	Protein Accessions	# Missed Cleavages	Charge	DeltaScore	DeltaCn	Rank	Search Engine Rank	m/z [Da]	MH+ [Da]	Theo. MH+ [Da]	DeltaM [ppm]	Deltam/z [Da]	Activation Type	NCE [%]	MS Order	Isolation Interference [%]	Ion Inject Time [ms]	RT [min]	First Scan	Spectrum File	File ID	Quan Info	Ions Score	# Protein Groups	Identity Strict	Identity Relaxed	Expectation Value	Percolator q-Value	Percolator PEP	Precursor Abundance	Apex RT [min]
		FALSE	High	Mascot (A6)	Unambiguous	[R].VAGNEATDFENIDK.[A]		6	A0A374HV76; A0A923RTX8	A0A374HV76; A0A0M6X004; A0A1Q9JDW8; A0A1Q9J3Y6; A0A923RTX8; A0A6L5YP04	0	2	0.9512	0	1	1	761.855	1522.7	1522.7	0.78	0.00059	HCD (High Energy Collision Dissociation)	28	MS2	0	110	29.5672	8439	20230602_8r.raw	F8		82	2	48	41	4.07071e-06	0.001873	0.0005535	85200.6	29.55
		FALSE	High	Mascot (A6)	Unambiguous	[R].VAGNEATDFENIDK.[A]		6	A0A374HV76; A0A923RTX8	A0A374HV76; A0A0M6X004; A0A1Q9JDW8; A0A1Q9J3Y6; A0A923RTX8; A0A6L5YP04	0	2	0.825	0	1	1	761.855	1522.7	1522.7	1.1	0.00083	HCD (High Energy Collision Dissociation)	28	MS2	0	110	29.7601	8766	20230602_7r.raw	F7		40	2	48	41	0.0654796	0.003484	0.1478	143752	29.68
FALSE	Master Protein	A0A8I5ZKK9	Alpha-synuclein OS=Rattus norvegicus OX=10116 GN=Snca PE=1 SV=1	34	5	18	5	154	16.1	9.11	345	5	2.57363e+06	4.32272e+06	1.40547e+06	240323	31712	116690	242850	231433	155377	163758	109069	127896	2.6442e+06	4.32272e+06	2.03108e+06	1.76473e+06	1.2898e+06	703402	1.49509e+06	2.09922e+06	1.64601e+06	1.73673e+06	1.90793e+06	1.37516e+06	4	4	4	2	2	2	2	2	2	2	2	2	High
	Checked	Confidence	Annotated Sequence	Modifications	Qvality PEP	Qvality q-value	# Protein Groups	# Proteins	# PSMs	Master Protein Accessions	Positions in Master Proteins	Modifications in Master Proteins	# Missed Cleavages	Theo. MH+ [Da]	Quan Info	Found in Sample: [S1] F1: Sample	Found in Sample: [S2] F2: Sample	Found in Sample: [S3] F3: Sample	Found in Sample: [S4] F4: Sample	Found in Sample: [S5] F5: Sample	Found in Sample: [S6] F6: Sample	Found in Sample: [S7] F7: Sample	Found in Sample: [S8] F8: Sample	Found in Sample: [S9] F9: Sample	Found in Sample: [S10] F10: Sample	Found in Sample: [S11] F11: Sample	Found in Sample: [S12] F12: Sample	Confidence (by Search Engine): Mascot	Percolator q-Value (by Search Engine): Mascot	Percolator PEP (by Search Engine): Mascot	Ions Score (by Search Engine): Mascot	Top Apex RT [min]	Quan Usage	Quan Ratio Usage	Sequence in Protein	Positions in Proteins
	FALSE	High	[K].AKEGVVAAAEK.[T]		0.0347238	0.00681623	1	4	3	A0A8I5ZKK9	A0A8I5ZKK9 [11-21]		1	1072.6		High	High	Peak Found	Peak Found	Peak Found	Peak Found	Peak Found	Peak Found	Peak Found	Peak Found	Peak Found	Peak Found	High	0.001873	0.01073	76	12.97	Used	Used	K.AKEGVVAAAEK.T	[11-21]
		Checked	Confidence	Identifying Node	PSM Ambiguity	Annotated Sequence	Modifications	# Proteins	Master Protein Accessions	Protein Accessions	# Missed Cleavages	Charge	DeltaScore	DeltaCn	Rank	Search Engine Rank	m/z [Da]	MH+ [Da]	Theo. MH+ [Da]	DeltaM [ppm]	Deltam/z [Da]	Activation Type	NCE [%]	MS Order	Isolation Interference [%]	Ion Inject Time [ms]	RT [min]	First Scan	Spectrum File	File ID	Quan Info	Ions Score	# Protein Groups	Identity Strict	Identity Relaxed	Expectation Value	Percolator q-Value	Percolator PEP	Precursor Abundance	Apex RT [min]
		FALSE	High	Mascot (A6)	Unambiguous	[K].AKEGVVAAAEK.[T]		4	A0A8I5ZKK9	A0A2Z5HTN7; A0A8I5ZKK9; P37377; Q3LVE5	1	2	0.6119	0	1	1	536.804	1072.6	1072.6	1.67	0.00089	HCD (High Energy Collision Dissociation)	28	MS2	26.0284	110	12.877	3318	20230602_2r.raw	F2		67	1	52	45	0.000337287	0.001873	0.0331	297718	12.93
		FALSE	High	Mascot (A6)	Unambiguous	[K].AKEGVVAAAEK.[T]		4	A0A8I5ZKK9	A0A2Z5HTN7; A0A8I5ZKK9; P37377; Q3LVE5	1	2	0.3026	0	1	1	536.805	1072.6	1072.6	2.12	0.00114	HCD (High Energy Collision Dissociation)	28	MS2	4.94761	110	13.0258	3619	20230602_1r.raw	F1		76	1	52	45	4.07154e-05	0.001873	0.01073	722202	12.97
		FALSE	High	Mascot (A6)	Unambiguous	[K].AKEGVVAAAEK.[T]		4	A0A8I5ZKK9	A0A2Z5HTN7; A0A8I5ZKK9; P37377; Q3LVE5	1	2	0.4906	0	1	1	536.805	1072.6	1072.6	2.81	0.0015	HCD (High Energy Collision Dissociation)	28	MS2	0	110	12.8556	3560	20230602_1r.raw	F1		53	1	52	45	0.00786608	0.001873	0.03249	722202	12.97
	FALSE	High	[K].EGVVAAAEKTK.[Q]		0.0375889	0.00681623	1	7	6	A0A8I5ZKK9	A0A8I5ZKK9 [13-23]		1	1102.61		High	High	High	Not Found	Not Found	Not Found	Not Found	Not Found	Not Found	Not Found	Not Found	Not Found	High	0.001873	0.01189	72	15.77	Used	Used	K.EGVVAAAEKTK.Q	[13-23]
		Checked	Confidence	Identifying Node	PSM Ambiguity	Annotated Sequence	Modifications	# Proteins	Master Protein Accessions	Protein Accessions	# Missed Cleavages	Charge	DeltaScore	DeltaCn	Rank	Search Engine Rank	m/z [Da]	MH+ [Da]	Theo. MH+ [Da]	DeltaM [ppm]	Deltam/z [Da]	Activation Type	NCE [%]	MS Order	Isolation Interference [%]	Ion Inject Time [ms]	RT [min]	First Scan	Spectrum File	File ID	Quan Info	Ions Score	# Protein Groups	Identity Strict	Identity Relaxed	Expectation Value	Percolator q-Value	Percolator PEP	Precursor Abundance	Apex RT [min]
		FALSE	High	Mascot (A6)	Unambiguous	[K].EGVVAAAEKTK.[Q]		7	A0A8I5ZKK9	A0A2Z5HTN7; Q63754; A0A8I5ZKK9; A0A0G2JSQ1; P37377; A0A8I6ATA5; Q3LVE5	1	2	0.4386	0	1	1	551.81	1102.61	1102.61	1.89	0.00104	HCD (High Energy Collision Dissociation)	28	MS2	9.84607	110	15.6479	4293	20230602_2r.raw	F2		57	1	51	44	0.00279678	0.001873	0.01231	1.54602e+06	15.74
		FALSE	High	Mascot (A6)	Unambiguous	[K].EGVVAAAEKTK.[Q]		7	A0A8I5ZKK9	A0A2Z5HTN7; Q63754; A0A8I5ZKK9; A0A0G2JSQ1; P37377; A0A8I6ATA5; Q3LVE5	1	2	0.3611	0	1	1	551.81	1102.61	1102.61	2.12	0.00117	HCD (High Energy Collision Dissociation)	28	MS2	28.5919	110	15.6904	4572	20230602_1r.raw	F1		36	1	51	44	0.370389	0.003135	0.05582	569989	15.79
		FALSE	High	Mascot (A6)	Unambiguous	[K].EGVVAAAEKTK.[Q]		7	A0A8I5ZKK9	A0A2Z5HTN7; Q63754; A0A8I5ZKK9; A0A0G2JSQ1; P37377; A0A8I6ATA5; Q3LVE5	1	2	0.5246	0	1	1	551.81	1102.61	1102.61	2.23	0.00123	HCD (High Energy Collision Dissociation)	28	MS2	0	110	15.8445	4627	20230602_1r.raw	F1		61	1	51	44	0.00126652	0.001873	0.01952	569989	15.79
		FALSE	High	Mascot (A6)	Unambiguous	[K].EGVVAAAEKTK.[Q]		7	A0A8I5ZKK9	A0A2Z5HTN7; Q63754; A0A8I5ZKK9; A0A0G2JSQ1; P37377; A0A8I6ATA5; Q3LVE5	1	2	0.4043	0	1	1	551.81	1102.61	1102.61	2.45	0.00135	HCD (High Energy Collision Dissociation)	28	MS2	28.0005	110	15.7052	4373	20230602_3r.raw	F3		47	1	51	44	0.029418	0.001873	0.02442	437780	15.78
		FALSE	High	Mascot (A6)	Unambiguous	[K].EGVVAAAEKTK.[Q]		7	A0A8I5ZKK9	A0A2Z5HTN7; Q63754; A0A8I5ZKK9; A0A0G2JSQ1; P37377; A0A8I6ATA5; Q3LVE5	1	2	0.6528	0	1	1	551.81	1102.61	1102.61	2.56	0.00141	HCD (High Energy Collision Dissociation)	28	MS2	11.3677	110	15.8403	4361	20230602_2r.raw	F2		72	1	51	44	0.000104379	0.001873	0.01189	1.54602e+06	15.74
		FALSE	High	Mascot (A6)	Unambiguous	[K].EGVVAAAEKTK.[Q]		7	A0A8I5ZKK9	A0A2Z5HTN7; Q63754; A0A8I5ZKK9; A0A0G2JSQ1; P37377; A0A8I6ATA5; Q3LVE5	1	2	0.4444	0	1	1	551.811	1102.61	1102.61	3.44	0.0019	HCD (High Energy Collision Dissociation)	28	MS2	18.6898	110	15.8599	4428	20230602_3r.raw	F3		45	1	51	44	0.042522	0.001873	0.02868	437780	15.78
	FALSE	High	[K].EQVTNVGGAVVTGVTAVAQK.[T]		0.0320746	0.00681623	1	2	1	A0A8I5ZKK9	A0A8I5ZKK9 [61-80]		0	1928.04	No Quan Values	High	Not Found	Not Found	Not Found	Not Found	Not Found	Not Found	Not Found	Not Found	Not Found	Not Found	Not Found	High	0.001873	0.00978	93		Not Used	Not Used	K.EQVTNVGGAVVTGVTAVAQK.T	[61-80]
		Checked	Confidence	Identifying Node	PSM Ambiguity	Annotated Sequence	Modifications	# Proteins	Master Protein Accessions	Protein Accessions	# Missed Cleavages	Charge	DeltaScore	DeltaCn	Rank	Search Engine Rank	m/z [Da]	MH+ [Da]	Theo. MH+ [Da]	DeltaM [ppm]	Deltam/z [Da]	Activation Type	NCE [%]	MS Order	Isolation Interference [%]	Ion Inject Time [ms]	RT [min]	First Scan	Spectrum File	File ID	Quan Info	Ions Score	# Protein Groups	Identity Strict	Identity Relaxed	Expectation Value	Percolator q-Value	Percolator PEP	Precursor Abundance	Apex RT [min]
		FALSE	High	Mascot (A6)	Unambiguous	[K].EQVTNVGGAVVTGVTAVAQK.[T]		2	A0A8I5ZKK9	A0A8I5ZKK9; P37377	0	2	0.9355	0	1	1	964.527	1928.05	1928.04	0.69	0.00067	HCD (High Energy Collision Dissociation)	28	MS2	0	110	38.4862	11697	20230602_1r.raw	F1		93	1	49	42	4.67581e-07	0.001873	0.00978	43217.7	38.51
	FALSE	High	[-].MDVFMKGLSK.[A]	2xOxidation [M1; M5]	0.0332264	0.00681623	1	4	6	A0A8I5ZKK9	A0A8I5ZKK9 [1-10]		1	1187.58		High	High	High	Peak Found	Peak Found	Peak Found	Peak Found	Peak Found	Peak Found	Peak Found	Peak Found	Peak Found	High	0.001873	0.01019	63	21.7	Used	Used	-.MDVFMKGLSK.A	[1-10]
		Checked	Confidence	Identifying Node	PSM Ambiguity	Annotated Sequence	Modifications	# Proteins	Master Protein Accessions	Protein Accessions	# Missed Cleavages	Charge	DeltaScore	DeltaCn	Rank	Search Engine Rank	m/z [Da]	MH+ [Da]	Theo. MH+ [Da]	DeltaM [ppm]	Deltam/z [Da]	Activation Type	NCE [%]	MS Order	Isolation Interference [%]	Ion Inject Time [ms]	RT [min]	First Scan	Spectrum File	File ID	Quan Info	Ions Score	# Protein Groups	Identity Strict	Identity Relaxed	Expectation Value	Percolator q-Value	Percolator PEP	Precursor Abundance	Apex RT [min]
		FALSE	High	Mascot (A6)	Unambiguous	[-].mDVFmKGLSK.[A]	M1(Oxidation); M5(Oxidation)	4	A0A8I5ZKK9	A0A2Z5HTN7; A0A8I5ZKK9; P37377; Q3LVE5	1	2	0.7143	0	1	1	594.294	1187.58	1187.58	0.71	0.00042	HCD (High Energy Collision Dissociation)	28	MS2	60.1784	110	21.4328	6251	20230602_2r.raw	F2		63	1	50	43	0.000551586	0.001873	0.01019	1.0198e+06	21.55
		FALSE	High	Mascot (A6)	Unambiguous	[-].mDVFmKGLSK.[A]	M1(Oxidation); M5(Oxidation)	4	A0A8I5ZKK9	A0A2Z5HTN7; A0A8I5ZKK9; P37377; Q3LVE5	1	2	0.5128	0	1	1	594.294	1187.58	1187.58	1.22	0.00073	HCD (High Energy Collision Dissociation)	28	MS2	19.1165	110	21.5124	6284	20230602_3r.raw	F3		39	1	49	42	0.121849	0.001873	0.01895	347539	21.51
		FALSE	High	Mascot (A6)	Unambiguous	[-].mDVFmKGLSK.[A]	M1(Oxidation); M5(Oxidation)	4	A0A8I5ZKK9	A0A2Z5HTN7; A0A8I5ZKK9; P37377; Q3LVE5	1	3	0.7143	0	1	1	396.532	1187.58	1187.58	1.57	0.00062	HCD (High Energy Collision Dissociation)	28	MS2	7.24287	58.544	21.5515	6289	20230602_2r.raw	F2		35	1	49	42	0.340913	0.003135	0.06579	1.34713e+06	21.56
		FALSE	High	Mascot (A6)	Unambiguous	[-].mDVFmKGLSK.[A]	M1(Oxidation); M5(Oxidation)	4	A0A8I5ZKK9	A0A2Z5HTN7; A0A8I5ZKK9; P37377; Q3LVE5	1	2	0.4906	0	1	1	594.295	1187.58	1187.58	2.77	0.00164	HCD (High Energy Collision Dissociation)	28	MS2	6.75537	110	21.5948	6304	20230602_2r.raw	F2		53	1	50	43	0.00617511	0.001873	0.02797	1.0198e+06	21.55
		FALSE	High	Mascot (A6)	Unambiguous	[-].mDVFmKGLSK.[A]	M1(Oxidation); M5(Oxidation)	4	A0A8I5ZKK9	A0A2Z5HTN7; A0A8I5ZKK9; P37377; Q3LVE5	1	3	0.6923	0	1	1	396.533	1187.58	1187.58	3.35	0.00132	HCD (High Energy Collision Dissociation)	28	MS2	45.2079	110	21.4059	6243	20230602_2r.raw	F2		26	1	50	43	2.62725	0.003484	0.1096	1.34713e+06	21.56
		FALSE	High	Mascot (A6)	Unambiguous	[-].mDVFmKGLSK.[A]	M1(Oxidation); M5(Oxidation)	4	A0A8I5ZKK9	A0A2Z5HTN7; A0A8I5ZKK9; P37377; Q3LVE5	1	2	0.7778	0	1	1	594.297	1187.59	1187.58	6.05	0.0036	HCD (High Energy Collision Dissociation)	28	MS2	33.4557	110	21.5502	6567	20230602_1r.raw	F1		27	1	50	43	2.05934	0.003484	0.09755	344305	21.54
	FALSE	High	[K].QGVAEAAGK.[T]		0.0718313	0.00681623	1	4	2	A0A8I5ZKK9	A0A8I5ZKK9 [24-32]		0	830.437		High	High	Peak Found	Not Found	Not Found	Not Found	Not Found	Not Found	Not Found	Not Found	Not Found	Not Found	High	0.001873	0.02642	57	10.87	Used	Used	K.QGVAEAAGK.T	[24-32]
		Checked	Confidence	Identifying Node	PSM Ambiguity	Annotated Sequence	Modifications	# Proteins	Master Protein Accessions	Protein Accessions	# Missed Cleavages	Charge	DeltaScore	DeltaCn	Rank	Search Engine Rank	m/z [Da]	MH+ [Da]	Theo. MH+ [Da]	DeltaM [ppm]	Deltam/z [Da]	Activation Type	NCE [%]	MS Order	Isolation Interference [%]	Ion Inject Time [ms]	RT [min]	First Scan	Spectrum File	File ID	Quan Info	Ions Score	# Protein Groups	Identity Strict	Identity Relaxed	Expectation Value	Percolator q-Value	Percolator PEP	Precursor Abundance	Apex RT [min]
		FALSE	High	Mascot (A6)	Unambiguous	[K].QGVAEAAGK.[T]		4	A0A8I5ZKK9	A0A2Z5HTN7; A0A8I5ZKK9; P37377; Q3LVE5	0	2	0.5345	0	1	1	415.722	830.437	830.437	0.78	0.00032	HCD (High Energy Collision Dissociation)	28	MS2	15.0793	110	10.8081	2851	20230602_1r.raw	F1		58	1	50	43	0.00187824	0.001873	0.03405	503197	10.86
		FALSE	High	Mascot (A6)	Unambiguous	[K].QGVAEAAGK.[T]		4	A0A8I5ZKK9	A0A2Z5HTN7; A0A8I5ZKK9; P37377; Q3LVE5	0	2	0.6491	0	1	1	415.723	830.438	830.437	1.88	0.00078	HCD (High Energy Collision Dissociation)	28	MS2	16.1628	110	10.8342	2613	20230602_2r.raw	F2		57	1	50	43	0.00223993	0.001873	0.02642	112042	10.88
FALSE	Master Protein	P54318	Pancreatic lipase-related protein 2 OS=Rattus norvegicus OX=10116 GN=Pnliprp2 PE=1 SV=1	3	1	7	1	468	52.5	6.34	336	1	717918	331408	179027	34648.1						27910.4			737604	331408	258716	254426						296003			1	1	1	1						1			High
	Checked	Confidence	Annotated Sequence	Modifications	Qvality PEP	Qvality q-value	# Protein Groups	# Proteins	# PSMs	Master Protein Accessions	Positions in Master Proteins	Modifications in Master Proteins	# Missed Cleavages	Theo. MH+ [Da]	Quan Info	Found in Sample: [S1] F1: Sample	Found in Sample: [S2] F2: Sample	Found in Sample: [S3] F3: Sample	Found in Sample: [S4] F4: Sample	Found in Sample: [S5] F5: Sample	Found in Sample: [S6] F6: Sample	Found in Sample: [S7] F7: Sample	Found in Sample: [S8] F8: Sample	Found in Sample: [S9] F9: Sample	Found in Sample: [S10] F10: Sample	Found in Sample: [S11] F11: Sample	Found in Sample: [S12] F12: Sample	Confidence (by Search Engine): Mascot	Percolator q-Value (by Search Engine): Mascot	Percolator PEP (by Search Engine): Mascot	Ions Score (by Search Engine): Mascot	Top Apex RT [min]	Quan Usage	Quan Ratio Usage	Sequence in Protein	Positions in Proteins
	FALSE	High	[K].FQQNDCFPCPEEGCPK.[M]	3xCarbamidomethyl [C6; C9; C14]	0.00030941	0.00681623	1	2	7	P54318	P54318 [309-324]		0	2012.79		High	High	High	High	Not Found	Not Found	Not Found	Not Found	Not Found	Peak Found	Not Found	Not Found	High	0.001873	3.317e-05	103	29.06	Used	Used	K.FQQNDCFPCPEEGCPK.M	[309-324]
		Checked	Confidence	Identifying Node	PSM Ambiguity	Annotated Sequence	Modifications	# Proteins	Master Protein Accessions	Protein Accessions	# Missed Cleavages	Charge	DeltaScore	DeltaCn	Rank	Search Engine Rank	m/z [Da]	MH+ [Da]	Theo. MH+ [Da]	DeltaM [ppm]	Deltam/z [Da]	Activation Type	NCE [%]	MS Order	Isolation Interference [%]	Ion Inject Time [ms]	RT [min]	First Scan	Spectrum File	File ID	Quan Info	Ions Score	# Protein Groups	Identity Strict	Identity Relaxed	Expectation Value	Percolator q-Value	Percolator PEP	Precursor Abundance	Apex RT [min]
		FALSE	High	Mascot (A6)	Unambiguous	[K].FQQNDcFPcPEEGcPK.[M]	C6(Carbamidomethyl); C9(Carbamidomethyl); C14(Carbamidomethyl)	2	P54318	P54318; D3ZX17	0	3	1	0	1	1	671.603	2012.79	2012.79	-0.15	-0.0001	HCD (High Energy Collision Dissociation)	28	MS2	14.1722	110	29.0076	9000	20230602_1r.raw	F1		28	1	32	25	0.022634	0.001873	0.009578	179442	28.94
		FALSE	High	Mascot (A6)	Unambiguous	[K].FQQNDcFPcPEEGcPK.[M]	C6(Carbamidomethyl); C9(Carbamidomethyl); C14(Carbamidomethyl)	2	P54318	P54318; D3ZX17	0	2	0.94	0	1	1	1006.9	2012.79	2012.79	0.04	4e-05	HCD (High Energy Collision Dissociation)	28	MS2	0	110	29.1195	8427	20230602_4r.raw	F4		50	1	32	25	0.000152416	0.001873	0.0161	34648.1	29.13
		FALSE	High	Mascot (A6)	Unambiguous	[K].FQQNDcFPcPEEGcPK.[M]	C6(Carbamidomethyl); C9(Carbamidomethyl); C14(Carbamidomethyl)	2	P54318	P54318; D3ZX17	0	2	0.7027	0	1	1	1006.9	2012.79	2012.79	0.16	0.00016	HCD (High Energy Collision Dissociation)	28	MS2	0	110	28.8701	8481	20230602_3r.raw	F3		37	1	32	25	0.003624	0.001873	0.04954	179027	28.91
		FALSE	High	Mascot (A6)	Unambiguous	[K].FQQNDcFPcPEEGcPK.[M]	C6(Carbamidomethyl); C9(Carbamidomethyl); C14(Carbamidomethyl)	2	P54318	P54318; D3ZX17	0	2	0.9266	0	1	1	1006.9	2012.79	2012.79	0.65	0.00065	HCD (High Energy Collision Dissociation)	28	MS2	0	110	28.8234	8939	20230602_1r.raw	F1		109	1	32	25	2.43317e-10	0.001873	0.001147	538475	28.95
		FALSE	High	Mascot (A6)	Unambiguous	[K].FQQNDcFPcPEEGcPK.[M]	C6(Carbamidomethyl); C9(Carbamidomethyl); C14(Carbamidomethyl)	2	P54318	P54318; D3ZX17	0	2	0.9358	0	1	1	1006.9	2012.8	2012.79	0.89	0.0009	HCD (High Energy Collision Dissociation)	28	MS2	0	110	28.9857	8683	20230602_2r.raw	F2		109	1	32	25	2.20637e-10	0.001873	0.0001969	267266	28.99
		FALSE	High	Mascot (A6)	Unambiguous	[K].FQQNDcFPcPEEGcPK.[M]	C6(Carbamidomethyl); C9(Carbamidomethyl); C14(Carbamidomethyl)	2	P54318	P54318; D3ZX17	0	2	0.8738	0	1	1	1006.9	2012.8	2012.79	1.5	0.00151	HCD (High Energy Collision Dissociation)	28	MS2	0	110	28.9823	8991	20230602_1r.raw	F1		103	1	33	26	1.02419e-09	0.001873	3.317e-05	538475	28.95
		FALSE	High	Mascot (A6)	Unambiguous	[K].FQQNDcFPcPEEGcPK.[M]	C6(Carbamidomethyl); C9(Carbamidomethyl); C14(Carbamidomethyl)	2	P54318	P54318; D3ZX17	0	3	0.931	0	1	1	671.605	2012.8	2012.79	3.04	0.00204	HCD (High Energy Collision Dissociation)	28	MS2	47.5942	110	28.9353	8666	20230602_2r.raw	F2		29	1	34	27	0.0288577	0.001873	0.03386	64141.5	29.01
FALSE	Master Protein	A0A1Q9J581	Pyruvate, phosphate dikinase OS=Roseburia sp. 831b OX=1261635 GN=BIV16_03785 PE=3 SV=1	4	3	10	3	879	97.1	5.43	298	3	869427	827208	898218	54346.6	9492.54		59069	33921.2		60097.4	46323.2	29917.7	893267	827208	1.29804e+06	399075	386082		363653	307683		637360	810322	321680	3	3	3	1	1		1	1		1	2	1	High
	Checked	Confidence	Annotated Sequence	Modifications	Qvality PEP	Qvality q-value	# Protein Groups	# Proteins	# PSMs	Master Protein Accessions	Positions in Master Proteins	Modifications in Master Proteins	# Missed Cleavages	Theo. MH+ [Da]	Quan Info	Found in Sample: [S1] F1: Sample	Found in Sample: [S2] F2: Sample	Found in Sample: [S3] F3: Sample	Found in Sample: [S4] F4: Sample	Found in Sample: [S5] F5: Sample	Found in Sample: [S6] F6: Sample	Found in Sample: [S7] F7: Sample	Found in Sample: [S8] F8: Sample	Found in Sample: [S9] F9: Sample	Found in Sample: [S10] F10: Sample	Found in Sample: [S11] F11: Sample	Found in Sample: [S12] F12: Sample	Confidence (by Search Engine): Mascot	Percolator q-Value (by Search Engine): Mascot	Percolator PEP (by Search Engine): Mascot	Ions Score (by Search Engine): Mascot	Top Apex RT [min]	Quan Usage	Quan Ratio Usage	Sequence in Protein	Positions in Proteins
	FALSE	High	[KR].GLGASPGAACGK.[IV]	1xCarbamidomethyl [C10]	0.018055	0.00681623	1	149	4	A0A1Q9J581	A0A1Q9J581 [398-409]		0	1045.51		High	High	High	Not Found	Not Found	Not Found	Not Found	Peak Found	Not Found	Not Found	Peak Found	Not Found	High	0.001873	0.004824	73	16.04	Used	Used	K.GLGASPGAACGK.I	[398-409]
		Checked	Confidence	Identifying Node	PSM Ambiguity	Annotated Sequence	Modifications	# Proteins	Master Protein Accessions	Protein Accessions	# Missed Cleavages	Charge	DeltaScore	DeltaCn	Rank	Search Engine Rank	m/z [Da]	MH+ [Da]	Theo. MH+ [Da]	DeltaM [ppm]	Deltam/z [Da]	Activation Type	NCE [%]	MS Order	Isolation Interference [%]	Ion Inject Time [ms]	RT [min]	First Scan	Spectrum File	File ID	Quan Info	Ions Score	# Protein Groups	Identity Strict	Identity Relaxed	Expectation Value	Percolator q-Value	Percolator PEP	Precursor Abundance	Apex RT [min]
		FALSE	High	Mascot (A6)	Unambiguous	[KR].GLGASPGAAcGK.[IV]	C10(Carbamidomethyl)	149	A0A1Q9J581	A0A3R6D1F4; A0A3D1HJG8; A0A3D4Y5N2; A0A3D5KXM8; R7MP79; A0A415FII8; A0A413HYY4; R7R1N4; A0A4P8XT42; A0A416H2Y8; A0A943THD4; A0A1Q9J581; A0A315XUA0; C0FVN0; A0A417TA00; A0A928LBH0; A0A173UZ47; A0A928L0X6; A0A417D0N9; R5E1H9; A0A174Z5U6; A0A414DYD2; W0U341; R5ZS72; A0A1Q6SMW8; R7IM01; R5YES4; A0A3D4JLM7; C7GET1; A0A1K1NR31; A0A416LDE9; A0A934TY13; A0A1C5NS71; A0A373XLU8; A0A417R2U7; A0A351R0W3; A0A…	0	2	0.7703	0	1	1	523.258	1045.51	1045.51	-0.52	-0.00027	HCD (High Energy Collision Dissociation)	28	MS2	11.9172	110	16.4011	4825	20230602_1r.raw	F1		74	1	49	42	4.35344e-05	0.001873	0.005537	431749	16.42
		FALSE	High	Mascot (A6)	Unambiguous	[KR].GLGASPGAAcGK.[IV]	C10(Carbamidomethyl)	149	A0A1Q9J581	A0A3R6D1F4; A0A3D1HJG8; A0A3D4Y5N2; A0A3D5KXM8; R7MP79; A0A415FII8; A0A413HYY4; R7R1N4; A0A4P8XT42; A0A416H2Y8; A0A943THD4; A0A1Q9J581; A0A315XUA0; C0FVN0; A0A417TA00; A0A928LBH0; A0A173UZ47; A0A928L0X6; A0A417D0N9; R5E1H9; A0A174Z5U6; A0A414DYD2; W0U341; R5ZS72; A0A1Q6SMW8; R7IM01; R5YES4; A0A3D4JLM7; C7GET1; A0A1K1NR31; A0A416LDE9; A0A934TY13; A0A1C5NS71; A0A373XLU8; A0A417R2U7; A0A351R0W3; A0A…	0	2	0.6304	0	1	1	523.258	1045.51	1045.51	-0.29	-0.00015	HCD (High Energy Collision Dissociation)	28	MS2	38.7047	110	16.5886	4892	20230602_1r.raw	F1		46	1	49	42	0.0245942	0.001873	0.02409	431749	16.42
		FALSE	High	Mascot (A6)	Unambiguous	[KR].GLGASPGAAcGK.[IV]	C10(Carbamidomethyl)	149	A0A1Q9J581	A0A3R6D1F4; A0A3D1HJG8; A0A3D4Y5N2; A0A3D5KXM8; R7MP79; A0A415FII8; A0A413HYY4; R7R1N4; A0A4P8XT42; A0A416H2Y8; A0A943THD4; A0A1Q9J581; A0A315XUA0; C0FVN0; A0A417TA00; A0A928LBH0; A0A173UZ47; A0A928L0X6; A0A417D0N9; R5E1H9; A0A174Z5U6; A0A414DYD2; W0U341; R5ZS72; A0A1Q6SMW8; R7IM01; R5YES4; A0A3D4JLM7; C7GET1; A0A1K1NR31; A0A416LDE9; A0A934TY13; A0A1C5NS71; A0A373XLU8; A0A417R2U7; A0A351R0W3; A0A…	0	2	0.7703	0	1	1	523.259	1045.51	1045.51	1.11	0.00058	HCD (High Energy Collision Dissociation)	28	MS2	0	110	16.4434	4569	20230602_2r.raw	F2		74	1	50	43	4.69602e-05	0.001873	0.01045	310875	16.42
		FALSE	High	Mascot (A6)	Unambiguous	[KR].GLGASPGAAcGK.[IV]	C10(Carbamidomethyl)	149	A0A1Q9J581	A0A3R6D1F4; A0A3D1HJG8; A0A3D4Y5N2; A0A3D5KXM8; R7MP79; A0A415FII8; A0A413HYY4; R7R1N4; A0A4P8XT42; A0A416H2Y8; A0A943THD4; A0A1Q9J581; A0A315XUA0; C0FVN0; A0A417TA00; A0A928LBH0; A0A173UZ47; A0A928L0X6; A0A417D0N9; R5E1H9; A0A174Z5U6; A0A414DYD2; W0U341; R5ZS72; A0A1Q6SMW8; R7IM01; R5YES4; A0A3D4JLM7; C7GET1; A0A1K1NR31; A0A416LDE9; A0A934TY13; A0A1C5NS71; A0A373XLU8; A0A417R2U7; A0A351R0W3; A0A…	0	2	0.6986	0	1	1	523.259	1045.51	1045.51	1.7	0.00089	HCD (High Energy Collision Dissociation)	28	MS2	0	110	16.3541	4601	20230602_3r.raw	F3		73	1	50	43	5.11035e-05	0.001873	0.004824	433452	16.31
	FALSE	High	[R].LETSPEDITGMK.[ASV]		0.0702878	0.00681623	1	175	1	A0A1Q9J581	A0A1Q9J581 [432-443]		0	1320.64		High	Peak Found	Peak Found	Not Found	Not Found	Not Found	Not Found	Not Found	Not Found	Not Found	Not Found	Not Found	High	0.001873	0.02571	57	30.1	Used	Used	R.LETSPEDITGMK.V	[432-443]
		Checked	Confidence	Identifying Node	PSM Ambiguity	Annotated Sequence	Modifications	# Proteins	Master Protein Accessions	Protein Accessions	# Missed Cleavages	Charge	DeltaScore	DeltaCn	Rank	Search Engine Rank	m/z [Da]	MH+ [Da]	Theo. MH+ [Da]	DeltaM [ppm]	Deltam/z [Da]	Activation Type	NCE [%]	MS Order	Isolation Interference [%]	Ion Inject Time [ms]	RT [min]	First Scan	Spectrum File	File ID	Quan Info	Ions Score	# Protein Groups	Identity Strict	Identity Relaxed	Expectation Value	Percolator q-Value	Percolator PEP	Precursor Abundance	Apex RT [min]
		FALSE	High	Mascot (A6)	Unambiguous	[R].LETSPEDITGMK.[ASV]		175	A0A1Q9J581	A0A3R6D1F4; A0A3D1HJG8; R7E896; A0A3D4Y5N2; A0A3D5KXM8; R7MP79; A0A415FII8; A0A373GXK8; A0A413HYY4; R7R1N4; A0A4P8XT42; A0A416H2Y8; A0A943THD4; A0A1Q9J581; A0A315XUA0; C0FVN0; A0A417TA00; A0A928LBH0; A0A173UZ47; A0A928L0X6; A0A417D0N9; R5E1H9; R5PUX5; A0A174Z5U6; A0A414DYD2; W0U341; R5ZS72; A0A1Q6SMW8; R7IM01; R5YES4; A0A6N2S3D3; A0A374DX10; A0A3D4JLM7; C7GET1; A0A1K1NR31; A0A416LDE9; A0A1C5WZ48;…	0	2	0.7368	0	1	1	660.821	1320.63	1320.64	-1.09	-0.00072	HCD (High Energy Collision Dissociation)	28	MS2	10.5831	110	30.1209	9346	20230602_1r.raw	F1		57	1	50	43	0.00259355	0.001873	0.02571	257185	30.11
	FALSE	High	[K].NAQGEDVVAGVR.[T]		0.0989065	0.00681623	1	6	5	A0A1Q9J581	A0A1Q9J581 [278-289]		0	1214.61		High	High	High	Peak Found	Peak Found	Not Found	Peak Found	Not Found	Not Found	Peak Found	Peak Found	Peak Found	High	0.001873	0.03933	49	22.64	Used	Used	K.NAQGEDVVAGVR.T	[278-289]
		Checked	Confidence	Identifying Node	PSM Ambiguity	Annotated Sequence	Modifications	# Proteins	Master Protein Accessions	Protein Accessions	# Missed Cleavages	Charge	DeltaScore	DeltaCn	Rank	Search Engine Rank	m/z [Da]	MH+ [Da]	Theo. MH+ [Da]	DeltaM [ppm]	Deltam/z [Da]	Activation Type	NCE [%]	MS Order	Isolation Interference [%]	Ion Inject Time [ms]	RT [min]	First Scan	Spectrum File	File ID	Quan Info	Ions Score	# Protein Groups	Identity Strict	Identity Relaxed	Expectation Value	Percolator q-Value	Percolator PEP	Precursor Abundance	Apex RT [min]
		FALSE	High	Mascot (A6)	Unambiguous	[K].NAQGEDVVAGVR.[T]		6	A0A1Q9J581	A0A1Q9J581; A0A1Q6SMW8; R7R529; A0A1K1LJG7; A0A9E1GYZ2; A0A6L5YSC2	0	2	0.9	0	1	1	607.81	1214.61	1214.61	0.97	0.00059	HCD (High Energy Collision Dissociation)	28	MS2	47.4916	110	22.5361	6633	20230602_2r.raw	F2		50	1	50	43	0.0111002	0.001873	0.04462	398074	22.44
		FALSE	High	Mascot (A6)	Unambiguous	[K].NAQGEDVVAGVR.[T]		6	A0A1Q9J581	A0A1Q9J581; A0A1Q6SMW8; R7R529; A0A1K1LJG7; A0A9E1GYZ2; A0A6L5YSC2	0	2	0.8485	0	1	1	607.811	1214.62	1214.61	2.38	0.00145	HCD (High Energy Collision Dissociation)	28	MS2	46.224	110	22.3221	6839	20230602_1r.raw	F1		33	1	50	43	0.490239	0.003135	0.07141	180492	22.43
		FALSE	High	Mascot (A6)	Unambiguous	[K].NAQGEDVVAGVR.[T]		6	A0A1Q9J581	A0A1Q9J581; A0A1Q6SMW8; R7R529; A0A1K1LJG7; A0A9E1GYZ2; A0A6L5YSC2	0	2	0.8235	0	1	1	607.811	1214.62	1214.61	2.48	0.00151	HCD (High Energy Collision Dissociation)	28	MS2	38.036	110	22.3984	6581	20230602_3r.raw	F3		51	1	50	43	0.00917081	0.003484	0.09623	380246	22.44
		FALSE	High	Mascot (A6)	Unambiguous	[K].NAQGEDVVAGVR.[T]		6	A0A1Q9J581	A0A1Q9J581; A0A1Q6SMW8; R7R529; A0A1K1LJG7; A0A9E1GYZ2; A0A6L5YSC2	0	2	0.9388	0	1	1	607.811	1214.62	1214.61	2.58	0.00157	HCD (High Energy Collision Dissociation)	28	MS2	62.6097	110	22.5581	6634	20230602_3r.raw	F3		49	1	50	43	0.0168466	0.001873	0.03933	380246	22.44
		FALSE	High	Mascot (A6)	Unambiguous	[K].NAQGEDVVAGVR.[T]		6	A0A1Q9J581	A0A1Q9J581; A0A1Q6SMW8; R7R529; A0A1K1LJG7; A0A9E1GYZ2; A0A6L5YSC2	0	2	0.7674	0	1	1	607.812	1214.62	1214.61	2.98	0.00181	HCD (High Energy Collision Dissociation)	28	MS2	26.1907	110	22.3888	6584	20230602_2r.raw	F2		43	1	50	43	0.0545625	0.003135	0.0677	398074	22.44
FALSE	Master Protein	A0A0G2JSH5	Albumin OS=Rattus norvegicus OX=10116 GN=Alb PE=1 SV=1	11	5	13	5	608	68.7	6.48	294	5	255908	262078	223084	2.35091e+06	153958	468781	490488	219325					262925	262078	322385	1.72631e+07	6.26179e+06	2.82579e+06	3.01965e+06	1.98939e+06					2	2	2	5	3	3	2	2					Peak Found
	Checked	Confidence	Annotated Sequence	Modifications	Qvality PEP	Qvality q-value	# Protein Groups	# Proteins	# PSMs	Master Protein Accessions	Positions in Master Proteins	Modifications in Master Proteins	# Missed Cleavages	Theo. MH+ [Da]	Quan Info	Found in Sample: [S1] F1: Sample	Found in Sample: [S2] F2: Sample	Found in Sample: [S3] F3: Sample	Found in Sample: [S4] F4: Sample	Found in Sample: [S5] F5: Sample	Found in Sample: [S6] F6: Sample	Found in Sample: [S7] F7: Sample	Found in Sample: [S8] F8: Sample	Found in Sample: [S9] F9: Sample	Found in Sample: [S10] F10: Sample	Found in Sample: [S11] F11: Sample	Found in Sample: [S12] F12: Sample	Confidence (by Search Engine): Mascot	Percolator q-Value (by Search Engine): Mascot	Percolator PEP (by Search Engine): Mascot	Ions Score (by Search Engine): Mascot	Top Apex RT [min]	Quan Usage	Quan Ratio Usage	Sequence in Protein	Positions in Proteins
	FALSE	High	[K].AADKDNCFATEGPNLVAR.[S]	1xCarbamidomethyl [C7]	0.0122859	0.00681623	1	2	5	A0A0G2JSH5	A0A0G2JSH5 [585-602]		1	1948.92		Peak Found	Peak Found	Peak Found	High	Peak Found	High	High	Peak Found	Not Found	Not Found	Not Found	Not Found	High	0.001873	0.003006	54	29.25	Used	Used	K.AADKDNCFATEGPNLVAR.S	[585-602]
		Checked	Confidence	Identifying Node	PSM Ambiguity	Annotated Sequence	Modifications	# Proteins	Master Protein Accessions	Protein Accessions	# Missed Cleavages	Charge	DeltaScore	DeltaCn	Rank	Search Engine Rank	m/z [Da]	MH+ [Da]	Theo. MH+ [Da]	DeltaM [ppm]	Deltam/z [Da]	Activation Type	NCE [%]	MS Order	Isolation Interference [%]	Ion Inject Time [ms]	RT [min]	First Scan	Spectrum File	File ID	Quan Info	Ions Score	# Protein Groups	Identity Strict	Identity Relaxed	Expectation Value	Percolator q-Value	Percolator PEP	Precursor Abundance	Apex RT [min]
		FALSE	High	Mascot (A6)	Unambiguous	[K].AADKDNcFATEGPNLVAR.[S]	C7(Carbamidomethyl)	2	A0A0G2JSH5	P02770; A0A0G2JSH5	1	3	1	0	1	1	650.311	1948.92	1948.92	0.68	0.00044	HCD (High Energy Collision Dissociation)	28	MS2	0	110	29.2509	7756	20230602_6r.raw	F6		16	1	49	42	22.247	0.001873	0.04831	57182.4	29.25
		FALSE	High	Mascot (A6)	Unambiguous	[K].AADKDNcFATEGPNLVAR.[S]	C7(Carbamidomethyl)	2	A0A0G2JSH5	P02770; A0A0G2JSH5	1	3	1	0	1	1	650.313	1948.92	1948.92	2.56	0.00166	HCD (High Energy Collision Dissociation)	28	MS2	54.421	110	29.4134	8668	20230602_7r.raw	F7		25	1	49	42	2.7894	0.003484	0.0943	124481	29.33
		FALSE	High	Mascot (A6)	Unambiguous	[K].AADKDNcFATEGPNLVAR.[S]	C7(Carbamidomethyl)	2	A0A0G2JSH5	P02770; A0A0G2JSH5	1	3	0.8889	0	1	1	650.313	1948.92	1948.92	2.84	0.00184	HCD (High Energy Collision Dissociation)	28	MS2	0	110	29.378	8498	20230602_4r.raw	F4		54	1	49	42	0.00346334	0.001873	0.003006	165013	29.32
		FALSE	High	Mascot (A6)	Unambiguous	[K].AADKDNcFATEGPNLVAR.[S]	C7(Carbamidomethyl)	2	A0A0G2JSH5	P02770; A0A0G2JSH5	1	3	0.95	0	1	1	650.313	1948.93	1948.92	3.96	0.00258	HCD (High Energy Collision Dissociation)	28	MS2	11.5586	110	29.2484	8624	20230602_7r.raw	F7		20	1	49	43	9.9785	0.001873	0.01162	124481	29.33
		FALSE	High	Mascot (A6)	Unambiguous	[K].AADKDNcFATEGPNLVAR.[S]	C7(Carbamidomethyl)	2	A0A0G2JSH5	P02770; A0A0G2JSH5	1	3	0.75	0	1	1	650.314	1948.93	1948.92	5	0.00325	HCD (High Energy Collision Dissociation)	28	MS2	37.7852	110	29.2278	8456	20230602_4r.raw	F4		20	1	50	43	11.5658	0.001873	0.01053	165013	29.32
	FALSE	High	[K].CCSGSLVER.[R]	2xCarbamidomethyl [C1; C2]	0.125167	0.00681623	1	3	1	A0A0G2JSH5	A0A0G2JSH5 [500-508]		0	1067.46		Not Found	Not Found	Not Found	High	Not Found	Not Found	Not Found	Not Found	Not Found	Not Found	Not Found	Not Found	High	0.001873	0.05277	48	17.33	Used	Used	K.CCSGSLVER.R	[500-508]
		Checked	Confidence	Identifying Node	PSM Ambiguity	Annotated Sequence	Modifications	# Proteins	Master Protein Accessions	Protein Accessions	# Missed Cleavages	Charge	DeltaScore	DeltaCn	Rank	Search Engine Rank	m/z [Da]	MH+ [Da]	Theo. MH+ [Da]	DeltaM [ppm]	Deltam/z [Da]	Activation Type	NCE [%]	MS Order	Isolation Interference [%]	Ion Inject Time [ms]	RT [min]	First Scan	Spectrum File	File ID	Quan Info	Ions Score	# Protein Groups	Identity Strict	Identity Relaxed	Expectation Value	Percolator q-Value	Percolator PEP	Precursor Abundance	Apex RT [min]
		FALSE	High	Mascot (A6)	Unambiguous	[K].ccSGSLVER.[R]	C1(Carbamidomethyl); C2(Carbamidomethyl)	3	A0A0G2JSH5	A0A8I5Y4N3; P02770; A0A0G2JSH5	0	2	0.875	0	1	1	534.233	1067.46	1067.46	-2.38	-0.00127	HCD (High Energy Collision Dissociation)	28	MS2	38.9371	110	17.3549	4848	20230602_4r.raw	F4		48	1	44	37	0.00526978	0.001873	0.05277	166365	17.33
	FALSE	High	[K].LGEYGFQNAILVR.[Y]		0.00232723	0.00681623	1	2	2	A0A0G2JSH5	A0A0G2JSH5 [422-434]		0	1479.8		Not Found	Not Found	Not Found	High	Peak Found	Not Found	Not Found	Not Found	Not Found	Not Found	Not Found	Not Found	High	0.001873	0.0003918	104	41.8	Used	Used	K.LGEYGFQNAILVR.Y	[422-434]
		Checked	Confidence	Identifying Node	PSM Ambiguity	Annotated Sequence	Modifications	# Proteins	Master Protein Accessions	Protein Accessions	# Missed Cleavages	Charge	DeltaScore	DeltaCn	Rank	Search Engine Rank	m/z [Da]	MH+ [Da]	Theo. MH+ [Da]	DeltaM [ppm]	Deltam/z [Da]	Activation Type	NCE [%]	MS Order	Isolation Interference [%]	Ion Inject Time [ms]	RT [min]	First Scan	Spectrum File	File ID	Quan Info	Ions Score	# Protein Groups	Identity Strict	Identity Relaxed	Expectation Value	Percolator q-Value	Percolator PEP	Precursor Abundance	Apex RT [min]
		FALSE	High	Mascot (A6)	Unambiguous	[K].LGEYGFQNAILVR.[Y]		2	A0A0G2JSH5	A0A8I5Y4N3; A0A0G2JSH5	0	2	0.7732	0	1	1	740.402	1479.8	1479.8	0.84	0.00062	HCD (High Energy Collision Dissociation)	28	MS2	32.4185	110	41.7131	11465	20230602_4r.raw	F4		97	1	50	43	2.1539e-07	0.001873	0.003768	1.53378e+06	41.83
		FALSE	High	Mascot (A6)	Unambiguous	[K].LGEYGFQNAILVR.[Y]		2	A0A0G2JSH5	A0A8I5Y4N3; A0A0G2JSH5	0	2	0.7981	0	1	1	740.402	1479.8	1479.8	1.08	0.0008	HCD (High Energy Collision Dissociation)	28	MS2	0	102.943	41.8707	11500	20230602_4r.raw	F4		104	1	50	43	4.53133e-08	0.001873	0.0003918	1.53378e+06	41.83
	FALSE	High	[K].LQACCDKPVLQK.[S]	2xCarbamidomethyl [C4; C5]	0.0491398	0.00681623	1	3	4	A0A0G2JSH5	A0A0G2JSH5 [299-310]		0	1459.74		Not Found	Not Found	Not Found	High	Peak Found	High	High	High	Not Found	Not Found	Not Found	Not Found	High	0.001873	0.01647	46	19.3	Used	Used	K.LQACCDKPVLQK.S	[299-310]
		Checked	Confidence	Identifying Node	PSM Ambiguity	Annotated Sequence	Modifications	# Proteins	Master Protein Accessions	Protein Accessions	# Missed Cleavages	Charge	DeltaScore	DeltaCn	Rank	Search Engine Rank	m/z [Da]	MH+ [Da]	Theo. MH+ [Da]	DeltaM [ppm]	Deltam/z [Da]	Activation Type	NCE [%]	MS Order	Isolation Interference [%]	Ion Inject Time [ms]	RT [min]	First Scan	Spectrum File	File ID	Quan Info	Ions Score	# Protein Groups	Identity Strict	Identity Relaxed	Expectation Value	Percolator q-Value	Percolator PEP	Precursor Abundance	Apex RT [min]
		FALSE	High	Mascot (A6)	Unambiguous	[K].LQAccDKPVLQK.[S]	C4(Carbamidomethyl); C5(Carbamidomethyl)	3	A0A0G2JSH5	A0A8I5Y4N3; P02770; A0A0G2JSH5	0	3	0.7273	0	1	1	487.25	1459.74	1459.74	-1.83	-0.00089	HCD (High Energy Collision Dissociation)	28	MS2	0	110	19.3153	5212	20230602_6r.raw	F6		22	1	51	44	8.1883	0.003484	0.1403	368476	19.32
		FALSE	High	Mascot (A6)	Unambiguous	[K].LQAccDKPVLQK.[S]	C4(Carbamidomethyl); C5(Carbamidomethyl)	3	A0A0G2JSH5	A0A8I5Y4N3; P02770; A0A0G2JSH5	0	3	0.45	0	1	1	487.252	1459.74	1459.74	0.87	0.00042	HCD (High Energy Collision Dissociation)	28	MS2	45.7465	110	19.3235	5618	20230602_8r.raw	F8		20	1	51	44	15.0603	0.003484	0.1291	162339	19.32
		FALSE	High	Mascot (A6)	Unambiguous	[K].LQAccDKPVLQK.[S]	C4(Carbamidomethyl); C5(Carbamidomethyl)	3	A0A0G2JSH5	A0A8I5Y4N3; P02770; A0A0G2JSH5	0	3	0.8	0	1	1	487.253	1459.74	1459.74	2.5	0.00122	HCD (High Energy Collision Dissociation)	28	MS2	13.1757	110	19.1801	5487	20230602_4r.raw	F4		40	1	51	44	0.14447	0.001873	0.05017	366215	19.15
		FALSE	High	Mascot (A6)	Unambiguous	[K].LQAccDKPVLQK.[S]	C4(Carbamidomethyl); C5(Carbamidomethyl)	3	A0A0G2JSH5	A0A8I5Y4N3; P02770; A0A0G2JSH5	0	3	0.8261	0	1	1	487.253	1459.74	1459.74	2.62	0.00128	HCD (High Energy Collision Dissociation)	28	MS2	13.2103	110	19.2321	5549	20230602_7r.raw	F7		46	1	51	44	0.0381383	0.001873	0.01647	366007	19.27
	FALSE	High	[K].YMCENQATISSK.[L]	1xCarbamidomethyl [C3]	0.0575224	0.00681623	1	3	1	A0A0G2JSH5	A0A0G2JSH5 [287-298]		0	1431.62		Peak Found	Peak Found	Peak Found	High	Not Found	Peak Found	Not Found	Not Found	Not Found	Not Found	Not Found	Not Found	High	0.001873	0.02007	48	20.65	Used	Used	K.YMCENQATISSK.L	[287-298]
		Checked	Confidence	Identifying Node	PSM Ambiguity	Annotated Sequence	Modifications	# Proteins	Master Protein Accessions	Protein Accessions	# Missed Cleavages	Charge	DeltaScore	DeltaCn	Rank	Search Engine Rank	m/z [Da]	MH+ [Da]	Theo. MH+ [Da]	DeltaM [ppm]	Deltam/z [Da]	Activation Type	NCE [%]	MS Order	Isolation Interference [%]	Ion Inject Time [ms]	RT [min]	First Scan	Spectrum File	File ID	Quan Info	Ions Score	# Protein Groups	Identity Strict	Identity Relaxed	Expectation Value	Percolator q-Value	Percolator PEP	Precursor Abundance	Apex RT [min]
		FALSE	High	Mascot (A6)	Unambiguous	[K].YMcENQATISSK.[L]	C3(Carbamidomethyl)	3	A0A0G2JSH5	A0A8I5Y4N3; P02770; A0A0G2JSH5	0	2	0.9375	0	1	1	716.312	1431.62	1431.62	-5.6	-0.00401	HCD (High Energy Collision Dissociation)	28	MS2	23.1882	110	20.6329	5966	20230602_4r.raw	F4		48	1	43	36	0.00381073	0.001873	0.02007	119536	20.63
FALSE	Master Protein	Q63349	Mucin (Fragment) OS=Rattus norvegicus OX=10116 PE=2 SV=1	5	1	6	1	235	24.1	4.84	260	1	283530			144216	17389.3		178973	43254.9		276313	70941.9	43711.5	291304			1.059e+06	707262		1.10183e+06	392344		2.93043e+06	1.24097e+06	469993	1			1	1		1	1		1	1	1	High
	Checked	Confidence	Annotated Sequence	Modifications	Qvality PEP	Qvality q-value	# Protein Groups	# Proteins	# PSMs	Master Protein Accessions	Positions in Master Proteins	Modifications in Master Proteins	# Missed Cleavages	Theo. MH+ [Da]	Quan Info	Found in Sample: [S1] F1: Sample	Found in Sample: [S2] F2: Sample	Found in Sample: [S3] F3: Sample	Found in Sample: [S4] F4: Sample	Found in Sample: [S5] F5: Sample	Found in Sample: [S6] F6: Sample	Found in Sample: [S7] F7: Sample	Found in Sample: [S8] F8: Sample	Found in Sample: [S9] F9: Sample	Found in Sample: [S10] F10: Sample	Found in Sample: [S11] F11: Sample	Found in Sample: [S12] F12: Sample	Confidence (by Search Engine): Mascot	Percolator q-Value (by Search Engine): Mascot	Percolator PEP (by Search Engine): Mascot	Ions Score (by Search Engine): Mascot	Top Apex RT [min]	Quan Usage	Quan Ratio Usage	Sequence in Protein	Positions in Proteins
	FALSE	High	[K].VVCNIEDGLVCK.[N]	2xCarbamidomethyl [C3; C11]	0.0197256	0.00681623	1	1	6	Q63349	Q63349 [14-25]		0	1405.68		High	High	Not Found	Peak Found	Peak Found	Not Found	High	Peak Found	Not Found	High	High	Peak Found	High	0.001873	0.005379	69	31.3	Used	Used	K.VVCNIEDGLVCK.N	[14-25]
		Checked	Confidence	Identifying Node	PSM Ambiguity	Annotated Sequence	Modifications	# Proteins	Master Protein Accessions	Protein Accessions	# Missed Cleavages	Charge	DeltaScore	DeltaCn	Rank	Search Engine Rank	m/z [Da]	MH+ [Da]	Theo. MH+ [Da]	DeltaM [ppm]	Deltam/z [Da]	Activation Type	NCE [%]	MS Order	Isolation Interference [%]	Ion Inject Time [ms]	RT [min]	First Scan	Spectrum File	File ID	Quan Info	Ions Score	# Protein Groups	Identity Strict	Identity Relaxed	Expectation Value	Percolator q-Value	Percolator PEP	Precursor Abundance	Apex RT [min]
		FALSE	High	Mascot (A6)	Unambiguous	[K].VVcNIEDGLVcK.[N]	C3(Carbamidomethyl); C11(Carbamidomethyl)	1	Q63349	Q63349	0	2	0.8814	0	1	1	703.345	1405.68	1405.68	0.47	0.00033	HCD (High Energy Collision Dissociation)	28	MS2	0	110	31.2642	8924	20230602_10r.raw	F10		59	1	51	44	0.00173233	0.001873	0.01504	276313	31.35
		FALSE	High	Mascot (A6)	Unambiguous	[K].VVcNIEDGLVcK.[N]	C3(Carbamidomethyl); C11(Carbamidomethyl)	1	Q63349	Q63349	0	2	0.8627	0	1	1	703.345	1405.68	1405.68	0.55	0.00039	HCD (High Energy Collision Dissociation)	28	MS2	0	110	31.6086	8253	20230602_11r.raw	F11		51	1	51	44	0.0106331	0.003135	0.06274	70941.9	31.62
		FALSE	High	Mascot (A6)	Unambiguous	[K].VVcNIEDGLVcK.[N]	C3(Carbamidomethyl); C11(Carbamidomethyl)	1	Q63349	Q63349	0	2	0.8806	0	1	1	703.345	1405.68	1405.68	0.9	0.00063	HCD (High Energy Collision Dissociation)	28	MS2	0	110	31.0193	9590	20230602_1r.raw	F1		67	1	51	44	0.000270779	0.001873	0.006107	283530	31
		FALSE	High	Mascot (A6)	Unambiguous	[K].VVcNIEDGLVcK.[N]	C3(Carbamidomethyl); C11(Carbamidomethyl)	1	Q63349	Q63349	0	2	0.8986	0	1	1	703.345	1405.68	1405.68	0.99	0.00069	HCD (High Energy Collision Dissociation)	28	MS2	0	110	31.4094	8970	20230602_10r.raw	F10		69	1	51	44	0.000161293	0.001873	0.005379	276313	31.35
		FALSE	High	Mascot (A6)	Unambiguous	[K].VVcNIEDGLVcK.[N]	C3(Carbamidomethyl); C11(Carbamidomethyl)	1	Q63349	Q63349	0	2	0.875	0	1	1	703.345	1405.68	1405.68	1.25	0.00088	HCD (High Energy Collision Dissociation)	28	MS2	0	110	31.271	9164	20230602_7r.raw	F7		72	1	51	44	8.98947e-05	0.001873	0.05254	178973	31.17
		FALSE	High	Mascot (A6)	Unambiguous	[K].VVcNIEDGLVcK.[N]	C3(Carbamidomethyl); C11(Carbamidomethyl)	1	Q63349	Q63349	0	2	0.9032	0	1	1	703.347	1405.69	1405.68	3.68	0.00259	HCD (High Energy Collision Dissociation)	28	MS2	0	110	31.0166	9259	20230602_2r.raw	F2		62	1	51	44	0.00100839	0.003135	0.05811
FALSE	Master Protein	A0A415FNQ6	Glyceraldehyde-3-phosphate dehydrogenase OS=Ruminococcus sp. AF46-10NS OX=2292072 GN=gap PE=3 SV=1	8	3	9	2	339	36.1	6.32	253	3	440341	241095	259821	316184	62826.6	140821	710324	406784	367556	313961		115486	452416	241095	375473	2.32179e+06	2.55529e+06	848862	4.37305e+06	3.68974e+06	3.89376e+06	3.32969e+06		1.24172e+06	2	1	2	2	2	2	2	2	2	2		1	High
	Checked	Confidence	Annotated Sequence	Modifications	Qvality PEP	Qvality q-value	# Protein Groups	# Proteins	# PSMs	Master Protein Accessions	Positions in Master Proteins	Modifications in Master Proteins	# Missed Cleavages	Theo. MH+ [Da]	Quan Info	Found in Sample: [S1] F1: Sample	Found in Sample: [S2] F2: Sample	Found in Sample: [S3] F3: Sample	Found in Sample: [S4] F4: Sample	Found in Sample: [S5] F5: Sample	Found in Sample: [S6] F6: Sample	Found in Sample: [S7] F7: Sample	Found in Sample: [S8] F8: Sample	Found in Sample: [S9] F9: Sample	Found in Sample: [S10] F10: Sample	Found in Sample: [S11] F11: Sample	Found in Sample: [S12] F12: Sample	Confidence (by Search Engine): Mascot	Percolator q-Value (by Search Engine): Mascot	Percolator PEP (by Search Engine): Mascot	Ions Score (by Search Engine): Mascot	Top Apex RT [min]	Quan Usage	Quan Ratio Usage	Sequence in Protein	Positions in Proteins
	FALSE	High	[K].AGEDSITVDGK.[E]		0.0122859	0.00681623	1	3	4	A0A415FNQ6	A0A415FNQ6 [62-72]		0	1091.52		High	Peak Found	Peak Found	High	Peak Found	Peak Found	High	High	Peak Found	Peak Found	Not Found	Peak Found	High	0.001873	0.003012	81	20.42	Used	Used	K.AGEDSITVDGK.E	[62-72]
		Checked	Confidence	Identifying Node	PSM Ambiguity	Annotated Sequence	Modifications	# Proteins	Master Protein Accessions	Protein Accessions	# Missed Cleavages	Charge	DeltaScore	DeltaCn	Rank	Search Engine Rank	m/z [Da]	MH+ [Da]	Theo. MH+ [Da]	DeltaM [ppm]	Deltam/z [Da]	Activation Type	NCE [%]	MS Order	Isolation Interference [%]	Ion Inject Time [ms]	RT [min]	First Scan	Spectrum File	File ID	Quan Info	Ions Score	# Protein Groups	Identity Strict	Identity Relaxed	Expectation Value	Percolator q-Value	Percolator PEP	Precursor Abundance	Apex RT [min]
		FALSE	High	Mascot (A6)	Unambiguous	[K].AGEDSITVDGK.[E]		3	A0A415FNQ6	A0A415FNQ6; A0A1C6BMF9; A0A1C5P983	0	2	0.7778	0	1	1	546.262	1091.52	1091.52	-3.78	-0.00206	HCD (High Energy Collision Dissociation)	28	MS2	12.7949	110	20.3246	5923	20230602_7r.raw	F7		81	1	49	42	7.53542e-06	0.001873	0.004167	327886	20.39
		FALSE	High	Mascot (A6)	Unambiguous	[K].AGEDSITVDGK.[E]		3	A0A415FNQ6	A0A415FNQ6; A0A1C6BMF9; A0A1C5P983	0	2	0.7778	0	1	1	546.263	1091.52	1091.52	-1.99	-0.00109	HCD (High Energy Collision Dissociation)	28	MS2	27.2487	110	20.411	5957	20230602_8r.raw	F8		81	1	50	43	8.07155e-06	0.001873	0.003012	171414	20.46
		FALSE	High	Mascot (A6)	Unambiguous	[K].AGEDSITVDGK.[E]		3	A0A415FNQ6	A0A415FNQ6; A0A1C6BMF9; A0A1C5P983	0	2	0.7654	0	1	1	546.264	1091.52	1091.52	-1.21	-0.00066	HCD (High Energy Collision Dissociation)	28	MS2	22.7119	110	20.3935	5891	20230602_4r.raw	F4		81	1	50	43	8.17098e-06	0.001873	0.003844	230887	20.46
		FALSE	High	Mascot (A6)	Unambiguous	[K].AGEDSITVDGK.[E]		3	A0A415FNQ6	A0A415FNQ6; A0A1C6BMF9; A0A1C5P983	0	2	0.6712	0	1	1	546.265	1091.52	1091.52	0.58	0.00032	HCD (High Energy Collision Dissociation)	28	MS2	24.1723	110	20.4232	6212	20230602_1r.raw	F1		73	1	50	43	5.06969e-05	0.001873	0.008891	375670	20.4
	FALSE	High	[K].AGEDSITVDGKEIK.[I]		0.0899651	0.00681623	1	3	2	A0A415FNQ6	A0A415FNQ6 [62-75]		1	1461.74		Peak Found	Not Found	Peak Found	Peak Found	Peak Found	Peak Found	High	High	Peak Found	Peak Found	Not Found	Not Found	High	0.001873	0.03498	44	25.24	Used	Used	K.AGEDSITVDGKEIK.I	[62-75]
		Checked	Confidence	Identifying Node	PSM Ambiguity	Annotated Sequence	Modifications	# Proteins	Master Protein Accessions	Protein Accessions	# Missed Cleavages	Charge	DeltaScore	DeltaCn	Rank	Search Engine Rank	m/z [Da]	MH+ [Da]	Theo. MH+ [Da]	DeltaM [ppm]	Deltam/z [Da]	Activation Type	NCE [%]	MS Order	Isolation Interference [%]	Ion Inject Time [ms]	RT [min]	First Scan	Spectrum File	File ID	Quan Info	Ions Score	# Protein Groups	Identity Strict	Identity Relaxed	Expectation Value	Percolator q-Value	Percolator PEP	Precursor Abundance	Apex RT [min]
		FALSE	High	Mascot (A6)	Unambiguous	[K].AGEDSITVDGKEIK.[I]		3	A0A415FNQ6	A0A415FNQ6; A0A1C6BMF9; A0A1C5P983	1	3	0.6136	0	1	1	487.92	1461.74	1461.74	1.24	0.0006	HCD (High Energy Collision Dissociation)	28	MS2	19.0969	110	25.1839	7468	20230602_7r.raw	F7		44	1	51	44	0.0636283	0.001873	0.0401	382439	25.2
		FALSE	High	Mascot (A6)	Unambiguous	[K].AGEDSITVDGKEIK.[I]		3	A0A415FNQ6	A0A415FNQ6; A0A1C6BMF9; A0A1C5P983	1	3	0.6818	0	1	1	487.92	1461.75	1461.74	2.05	0.001	HCD (High Energy Collision Dissociation)	28	MS2	22.8846	110	25.1983	7326	20230602_8r.raw	F8		44	1	51	44	0.0571907	0.001873	0.03498	235370	25.16
	FALSE	High	[K].AIGLVIPEINGK.[LM]		0.0472387	0.00681623	4	482	12	A0A173ZKG9; A0A923LRQ4; A0A415FNQ6; A0A354CKZ4	A0A173ZKG9 [216-227]; A0A923LRQ4 [218-229]; A0A415FNQ6 [218-229]; A0A354CKZ4 [155-166]		0	1223.74	Shared	High	High	Peak Found	Peak Found	Not Found	Not Found	Peak Found	Peak Found	Peak Found	Peak Found	Not Found	Not Found	High	0.001873	0.01569	59	43.44	Not Used	Not Used	K.AIGLVIPELNGK.L	[218-229]
		Checked	Confidence	Identifying Node	PSM Ambiguity	Annotated Sequence	Modifications	# Proteins	Master Protein Accessions	Protein Accessions	# Missed Cleavages	Charge	DeltaScore	DeltaCn	Rank	Search Engine Rank	m/z [Da]	MH+ [Da]	Theo. MH+ [Da]	DeltaM [ppm]	Deltam/z [Da]	Activation Type	NCE [%]	MS Order	Isolation Interference [%]	Ion Inject Time [ms]	RT [min]	First Scan	Spectrum File	File ID	Quan Info	Ions Score	# Protein Groups	Identity Strict	Identity Relaxed	Expectation Value	Percolator q-Value	Percolator PEP	Precursor Abundance	Apex RT [min]
		FALSE	High	Mascot (A6)	Unambiguous	[K].AIGLVIPEINGK.[LM]		1		A0A9D9L477	0	2	0.2034	0	1	1	612.372	1223.74	1223.74	1.37	0.00084	HCD (High Energy Collision Dissociation)	28	MS2	13.7832	110	43.4665	13202	20230602_1r.raw	F1		59	4	44	37	0.000333259	0.001873	0.01569	356836	43.46
		FALSE	High	Mascot (A6)	Unambiguous	[K].ALGLVIPELNGK.[LM]		1		A0A349MX93	0	2	0.2632	0	1	4	612.374	1223.74	1223.74	3.46	0.00212	HCD (High Energy Collision Dissociation)	28	MS2	0	110	43.3599	12664	20230602_2r.raw	F2		38	4	44	37	0.0400775	0.003484	0.1227	235272	43.32
		FALSE	High	Mascot (A6)	Unambiguous	[K].AIGLVLPELNGK.[LM]		22		A0A1X9TW86; A0A381KUY5; F0K161; A0A4Q1QK07; A0A3D2N6K6; G6F5E3; A0A0R2G5D6; A0A0R1YCX4; O32755; A0A844FQ82; A0A1L3KAK9; A0A081JFK3; A0A380JF47; K0NKE8; F0HXQ4; A0A0L0RJR9; U2KM77; A0A4Y3JGH9; A0A3D1D389; A0A6A8MA70; G5JRA6; A0A0R1G965	0	2	0.2632	0	1	3	612.374	1223.74	1223.74	3.46	0.00212	HCD (High Energy Collision Dissociation)	28	MS2	0	110	43.3599	12664	20230602_2r.raw	F2		38	4	44	37	0.0400775	0.003484	0.1227	235272	43.32
		FALSE	High	Mascot (A6)	Unambiguous	[K].AIGLVIPELNGK.[LM]		458	A0A173ZKG9; A0A923LRQ4; A0A415FNQ6; A0A354CKZ4	A0A9E0EEQ8; B9UYS0; Q3Y456; Q9AJT4; Q8KHG1; A0A1X1KAU8; A0A3R6MND3; F9PAP2; E1M6L1; A0A9D2FVG8; A0A1Y3TA84; A0A7X1S465; A0A3P5YA15; A0A930J494; A0A0M9FFB2; E0PT92; A0A081SDF3; K9JJE7; B9DVS1; D3H6M5; A0A930AQV6; A0A0F2E7M6; I4ZAB6; A0A413HZS9; Q4H1F5; A0A2T4T3X6; A0A417D4A5; A0A2Z6T8A0; F0F638; A0A928L3R4; A0A413YVU1; A0A1C6IKK3; A0A0F2E9L8; A0A928L6X7; A0A1M7G2S5; K9JK96; A0A354QR78; Q3Y454; K9J…	0	2	0.2632	0	1	2	612.374	1223.74	1223.74	3.46	0.00212	HCD (High Energy Collision Dissociation)	28	MS2	0	110	43.3599	12664	20230602_2r.raw	F2		38	4	44	37	0.0400775	0.003484	0.1227	235272	43.32
		FALSE	High	Mascot (A6)	Unambiguous	[K].AIGLVIPEINGK.[LM]		1		A0A9D9L477	0	2	0.2632	0	1	1	612.374	1223.74	1223.74	3.46	0.00212	HCD (High Energy Collision Dissociation)	28	MS2	0	110	43.3599	12664	20230602_2r.raw	F2		38	4	44	37	0.0400775	0.003484	0.1227	235272	43.32
		FALSE	High	Mascot (A6)	Unambiguous	[K].ALGLVIPELNGK.[LM]		1		A0A349MX93	0	2	0.2162	0	1	4	612.374	1223.74	1223.74	3.36	0.00206	HCD (High Energy Collision Dissociation)	28	MS2	36.7839	110	43.3222	13159	20230602_1r.raw	F1		37	4	44	37	0.0486296	0.003484	0.1412	356836	43.46
		FALSE	High	Mascot (A6)	Unambiguous	[K].AIGLVLPELNGK.[LM]		22		A0A1X9TW86; A0A381KUY5; F0K161; A0A4Q1QK07; A0A3D2N6K6; G6F5E3; A0A0R2G5D6; A0A0R1YCX4; O32755; A0A844FQ82; A0A1L3KAK9; A0A081JFK3; A0A380JF47; K0NKE8; F0HXQ4; A0A0L0RJR9; U2KM77; A0A4Y3JGH9; A0A3D1D389; A0A6A8MA70; G5JRA6; A0A0R1G965	0	2	0.2162	0	1	3	612.374	1223.74	1223.74	3.36	0.00206	HCD (High Energy Collision Dissociation)	28	MS2	36.7839	110	43.3222	13159	20230602_1r.raw	F1		37	4	44	37	0.0486296	0.003484	0.1412	356836	43.46
		FALSE	High	Mascot (A6)	Unambiguous	[K].AIGLVIPELNGK.[LM]		458	A0A173ZKG9; A0A923LRQ4; A0A415FNQ6; A0A354CKZ4	A0A9E0EEQ8; B9UYS0; Q3Y456; Q9AJT4; Q8KHG1; A0A1X1KAU8; A0A3R6MND3; F9PAP2; E1M6L1; A0A9D2FVG8; A0A1Y3TA84; A0A7X1S465; A0A3P5YA15; A0A930J494; A0A0M9FFB2; E0PT92; A0A081SDF3; K9JJE7; B9DVS1; D3H6M5; A0A930AQV6; A0A0F2E7M6; I4ZAB6; A0A413HZS9; Q4H1F5; A0A2T4T3X6; A0A417D4A5; A0A2Z6T8A0; F0F638; A0A928L3R4; A0A413YVU1; A0A1C6IKK3; A0A0F2E9L8; A0A928L6X7; A0A1M7G2S5; K9JK96; A0A354QR78; Q3Y454; K9J…	0	2	0.2162	0	1	2	612.374	1223.74	1223.74	3.36	0.00206	HCD (High Energy Collision Dissociation)	28	MS2	36.7839	110	43.3222	13159	20230602_1r.raw	F1		37	4	44	37	0.0486296	0.003484	0.1412	356836	43.46
		FALSE	High	Mascot (A6)	Unambiguous	[K].AIGLVIPEINGK.[LM]		1		A0A9D9L477	0	2	0.2162	0	1	1	612.374	1223.74	1223.74	3.36	0.00206	HCD (High Energy Collision Dissociation)	28	MS2	36.7839	110	43.3222	13159	20230602_1r.raw	F1		37	4	44	37	0.0486296	0.003484	0.1412	356836	43.46
		FALSE	High	Mascot (A6)	Unambiguous	[K].ALGLVIPELNGK.[LM]		1		A0A349MX93	0	2	0.2034	0	1	4	612.372	1223.74	1223.74	1.37	0.00084	HCD (High Energy Collision Dissociation)	28	MS2	13.7832	110	43.4665	13202	20230602_1r.raw	F1		59	4	44	37	0.000333259	0.001873	0.01569	356836	43.46
		FALSE	High	Mascot (A6)	Unambiguous	[K].AIGLVLPELNGK.[LM]		22		A0A1X9TW86; A0A381KUY5; F0K161; A0A4Q1QK07; A0A3D2N6K6; G6F5E3; A0A0R2G5D6; A0A0R1YCX4; O32755; A0A844FQ82; A0A1L3KAK9; A0A081JFK3; A0A380JF47; K0NKE8; F0HXQ4; A0A0L0RJR9; U2KM77; A0A4Y3JGH9; A0A3D1D389; A0A6A8MA70; G5JRA6; A0A0R1G965	0	2	0.2034	0	1	3	612.372	1223.74	1223.74	1.37	0.00084	HCD (High Energy Collision Dissociation)	28	MS2	13.7832	110	43.4665	13202	20230602_1r.raw	F1		59	4	44	37	0.000333259	0.001873	0.01569	356836	43.46
		FALSE	High	Mascot (A6)	Unambiguous	[K].AIGLVIPELNGK.[LM]		458	A0A173ZKG9; A0A923LRQ4; A0A415FNQ6; A0A354CKZ4	A0A9E0EEQ8; B9UYS0; Q3Y456; Q9AJT4; Q8KHG1; A0A1X1KAU8; A0A3R6MND3; F9PAP2; E1M6L1; A0A9D2FVG8; A0A1Y3TA84; A0A7X1S465; A0A3P5YA15; A0A930J494; A0A0M9FFB2; E0PT92; A0A081SDF3; K9JJE7; B9DVS1; D3H6M5; A0A930AQV6; A0A0F2E7M6; I4ZAB6; A0A413HZS9; Q4H1F5; A0A2T4T3X6; A0A417D4A5; A0A2Z6T8A0; F0F638; A0A928L3R4; A0A413YVU1; A0A1C6IKK3; A0A0F2E9L8; A0A928L6X7; A0A1M7G2S5; K9JK96; A0A354QR78; Q3Y454; K9J…	0	2	0.2034	0	1	2	612.372	1223.74	1223.74	1.37	0.00084	HCD (High Energy Collision Dissociation)	28	MS2	13.7832	110	43.4665	13202	20230602_1r.raw	F1		59	4	44	37	0.000333259	0.001873	0.01569	356836	43.46
FALSE	Master Protein	A0A923LRQ4	Glyceraldehyde-3-phosphate dehydrogenase OS=Roseburia sp. BX1005 OX=2763064 GN=gap PE=3 SV=1	7	2	8	1	338	36.3	5.74	232	2	353393	193640	142096										363083	193640	205346										1	1	1										High
	Checked	Confidence	Annotated Sequence	Modifications	Qvality PEP	Qvality q-value	# Protein Groups	# Proteins	# PSMs	Master Protein Accessions	Positions in Master Proteins	Modifications in Master Proteins	# Missed Cleavages	Theo. MH+ [Da]	Quan Info	Found in Sample: [S1] F1: Sample	Found in Sample: [S2] F2: Sample	Found in Sample: [S3] F3: Sample	Found in Sample: [S4] F4: Sample	Found in Sample: [S5] F5: Sample	Found in Sample: [S6] F6: Sample	Found in Sample: [S7] F7: Sample	Found in Sample: [S8] F8: Sample	Found in Sample: [S9] F9: Sample	Found in Sample: [S10] F10: Sample	Found in Sample: [S11] F11: Sample	Found in Sample: [S12] F12: Sample	Confidence (by Search Engine): Mascot	Percolator q-Value (by Search Engine): Mascot	Percolator PEP (by Search Engine): Mascot	Ions Score (by Search Engine): Mascot	Top Apex RT [min]	Quan Usage	Quan Ratio Usage	Sequence in Protein	Positions in Proteins
	FALSE	High	[K].AIGLVIPEINGK.[LM]		0.0472387	0.00681623	4	482	12	A0A173ZKG9; A0A923LRQ4; A0A415FNQ6; A0A354CKZ4	A0A173ZKG9 [216-227]; A0A923LRQ4 [218-229]; A0A415FNQ6 [218-229]; A0A354CKZ4 [155-166]		0	1223.74	Shared	High	High	Peak Found	Peak Found	Not Found	Not Found	Peak Found	Peak Found	Peak Found	Peak Found	Not Found	Not Found	High	0.001873	0.01569	59	43.44	Not Used	Not Used	K.AIGLVIPELNGK.L	[218-229]
		Checked	Confidence	Identifying Node	PSM Ambiguity	Annotated Sequence	Modifications	# Proteins	Master Protein Accessions	Protein Accessions	# Missed Cleavages	Charge	DeltaScore	DeltaCn	Rank	Search Engine Rank	m/z [Da]	MH+ [Da]	Theo. MH+ [Da]	DeltaM [ppm]	Deltam/z [Da]	Activation Type	NCE [%]	MS Order	Isolation Interference [%]	Ion Inject Time [ms]	RT [min]	First Scan	Spectrum File	File ID	Quan Info	Ions Score	# Protein Groups	Identity Strict	Identity Relaxed	Expectation Value	Percolator q-Value	Percolator PEP	Precursor Abundance	Apex RT [min]
		FALSE	High	Mascot (A6)	Unambiguous	[K].AIGLVIPEINGK.[LM]		1		A0A9D9L477	0	2	0.2034	0	1	1	612.372	1223.74	1223.74	1.37	0.00084	HCD (High Energy Collision Dissociation)	28	MS2	13.7832	110	43.4665	13202	20230602_1r.raw	F1		59	4	44	37	0.000333259	0.001873	0.01569	356836	43.46
		FALSE	High	Mascot (A6)	Unambiguous	[K].ALGLVIPELNGK.[LM]		1		A0A349MX93	0	2	0.2632	0	1	4	612.374	1223.74	1223.74	3.46	0.00212	HCD (High Energy Collision Dissociation)	28	MS2	0	110	43.3599	12664	20230602_2r.raw	F2		38	4	44	37	0.0400775	0.003484	0.1227	235272	43.32
		FALSE	High	Mascot (A6)	Unambiguous	[K].AIGLVLPELNGK.[LM]		22		A0A1X9TW86; A0A381KUY5; F0K161; A0A4Q1QK07; A0A3D2N6K6; G6F5E3; A0A0R2G5D6; A0A0R1YCX4; O32755; A0A844FQ82; A0A1L3KAK9; A0A081JFK3; A0A380JF47; K0NKE8; F0HXQ4; A0A0L0RJR9; U2KM77; A0A4Y3JGH9; A0A3D1D389; A0A6A8MA70; G5JRA6; A0A0R1G965	0	2	0.2632	0	1	3	612.374	1223.74	1223.74	3.46	0.00212	HCD (High Energy Collision Dissociation)	28	MS2	0	110	43.3599	12664	20230602_2r.raw	F2		38	4	44	37	0.0400775	0.003484	0.1227	235272	43.32
		FALSE	High	Mascot (A6)	Unambiguous	[K].AIGLVIPELNGK.[LM]		458	A0A173ZKG9; A0A923LRQ4; A0A415FNQ6; A0A354CKZ4	A0A9E0EEQ8; B9UYS0; Q3Y456; Q9AJT4; Q8KHG1; A0A1X1KAU8; A0A3R6MND3; F9PAP2; E1M6L1; A0A9D2FVG8; A0A1Y3TA84; A0A7X1S465; A0A3P5YA15; A0A930J494; A0A0M9FFB2; E0PT92; A0A081SDF3; K9JJE7; B9DVS1; D3H6M5; A0A930AQV6; A0A0F2E7M6; I4ZAB6; A0A413HZS9; Q4H1F5; A0A2T4T3X6; A0A417D4A5; A0A2Z6T8A0; F0F638; A0A928L3R4; A0A413YVU1; A0A1C6IKK3; A0A0F2E9L8; A0A928L6X7; A0A1M7G2S5; K9JK96; A0A354QR78; Q3Y454; K9J…	0	2	0.2632	0	1	2	612.374	1223.74	1223.74	3.46	0.00212	HCD (High Energy Collision Dissociation)	28	MS2	0	110	43.3599	12664	20230602_2r.raw	F2		38	4	44	37	0.0400775	0.003484	0.1227	235272	43.32
		FALSE	High	Mascot (A6)	Unambiguous	[K].AIGLVIPEINGK.[LM]		1		A0A9D9L477	0	2	0.2632	0	1	1	612.374	1223.74	1223.74	3.46	0.00212	HCD (High Energy Collision Dissociation)	28	MS2	0	110	43.3599	12664	20230602_2r.raw	F2		38	4	44	37	0.0400775	0.003484	0.1227	235272	43.32
		FALSE	High	Mascot (A6)	Unambiguous	[K].ALGLVIPELNGK.[LM]		1		A0A349MX93	0	2	0.2162	0	1	4	612.374	1223.74	1223.74	3.36	0.00206	HCD (High Energy Collision Dissociation)	28	MS2	36.7839	110	43.3222	13159	20230602_1r.raw	F1		37	4	44	37	0.0486296	0.003484	0.1412	356836	43.46
		FALSE	High	Mascot (A6)	Unambiguous	[K].AIGLVLPELNGK.[LM]		22		A0A1X9TW86; A0A381KUY5; F0K161; A0A4Q1QK07; A0A3D2N6K6; G6F5E3; A0A0R2G5D6; A0A0R1YCX4; O32755; A0A844FQ82; A0A1L3KAK9; A0A081JFK3; A0A380JF47; K0NKE8; F0HXQ4; A0A0L0RJR9; U2KM77; A0A4Y3JGH9; A0A3D1D389; A0A6A8MA70; G5JRA6; A0A0R1G965	0	2	0.2162	0	1	3	612.374	1223.74	1223.74	3.36	0.00206	HCD (High Energy Collision Dissociation)	28	MS2	36.7839	110	43.3222	13159	20230602_1r.raw	F1		37	4	44	37	0.0486296	0.003484	0.1412	356836	43.46
		FALSE	High	Mascot (A6)	Unambiguous	[K].AIGLVIPELNGK.[LM]		458	A0A173ZKG9; A0A923LRQ4; A0A415FNQ6; A0A354CKZ4	A0A9E0EEQ8; B9UYS0; Q3Y456; Q9AJT4; Q8KHG1; A0A1X1KAU8; A0A3R6MND3; F9PAP2; E1M6L1; A0A9D2FVG8; A0A1Y3TA84; A0A7X1S465; A0A3P5YA15; A0A930J494; A0A0M9FFB2; E0PT92; A0A081SDF3; K9JJE7; B9DVS1; D3H6M5; A0A930AQV6; A0A0F2E7M6; I4ZAB6; A0A413HZS9; Q4H1F5; A0A2T4T3X6; A0A417D4A5; A0A2Z6T8A0; F0F638; A0A928L3R4; A0A413YVU1; A0A1C6IKK3; A0A0F2E9L8; A0A928L6X7; A0A1M7G2S5; K9JK96; A0A354QR78; Q3Y454; K9J…	0	2	0.2162	0	1	2	612.374	1223.74	1223.74	3.36	0.00206	HCD (High Energy Collision Dissociation)	28	MS2	36.7839	110	43.3222	13159	20230602_1r.raw	F1		37	4	44	37	0.0486296	0.003484	0.1412	356836	43.46
		FALSE	High	Mascot (A6)	Unambiguous	[K].AIGLVIPEINGK.[LM]		1		A0A9D9L477	0	2	0.2162	0	1	1	612.374	1223.74	1223.74	3.36	0.00206	HCD (High Energy Collision Dissociation)	28	MS2	36.7839	110	43.3222	13159	20230602_1r.raw	F1		37	4	44	37	0.0486296	0.003484	0.1412	356836	43.46
		FALSE	High	Mascot (A6)	Unambiguous	[K].ALGLVIPELNGK.[LM]		1		A0A349MX93	0	2	0.2034	0	1	4	612.372	1223.74	1223.74	1.37	0.00084	HCD (High Energy Collision Dissociation)	28	MS2	13.7832	110	43.4665	13202	20230602_1r.raw	F1		59	4	44	37	0.000333259	0.001873	0.01569	356836	43.46
		FALSE	High	Mascot (A6)	Unambiguous	[K].AIGLVLPELNGK.[LM]		22		A0A1X9TW86; A0A381KUY5; F0K161; A0A4Q1QK07; A0A3D2N6K6; G6F5E3; A0A0R2G5D6; A0A0R1YCX4; O32755; A0A844FQ82; A0A1L3KAK9; A0A081JFK3; A0A380JF47; K0NKE8; F0HXQ4; A0A0L0RJR9; U2KM77; A0A4Y3JGH9; A0A3D1D389; A0A6A8MA70; G5JRA6; A0A0R1G965	0	2	0.2034	0	1	3	612.372	1223.74	1223.74	1.37	0.00084	HCD (High Energy Collision Dissociation)	28	MS2	13.7832	110	43.4665	13202	20230602_1r.raw	F1		59	4	44	37	0.000333259	0.001873	0.01569	356836	43.46
		FALSE	High	Mascot (A6)	Unambiguous	[K].AIGLVIPELNGK.[LM]		458	A0A173ZKG9; A0A923LRQ4; A0A415FNQ6; A0A354CKZ4	A0A9E0EEQ8; B9UYS0; Q3Y456; Q9AJT4; Q8KHG1; A0A1X1KAU8; A0A3R6MND3; F9PAP2; E1M6L1; A0A9D2FVG8; A0A1Y3TA84; A0A7X1S465; A0A3P5YA15; A0A930J494; A0A0M9FFB2; E0PT92; A0A081SDF3; K9JJE7; B9DVS1; D3H6M5; A0A930AQV6; A0A0F2E7M6; I4ZAB6; A0A413HZS9; Q4H1F5; A0A2T4T3X6; A0A417D4A5; A0A2Z6T8A0; F0F638; A0A928L3R4; A0A413YVU1; A0A1C6IKK3; A0A0F2E9L8; A0A928L6X7; A0A1M7G2S5; K9JK96; A0A354QR78; Q3Y454; K9J…	0	2	0.2034	0	1	2	612.372	1223.74	1223.74	1.37	0.00084	HCD (High Energy Collision Dissociation)	28	MS2	13.7832	110	43.4665	13202	20230602_1r.raw	F1		59	4	44	37	0.000333259	0.001873	0.01569	356836	43.46
	FALSE	High	[K].VSAGEDSITVDGK.[E]		0.0118586	0.00681623	1	5	5	A0A923LRQ4	A0A923LRQ4 [60-72]		0	1277.62		High	High	Peak Found	High	Not Found	Not Found	High	Not Found	Not Found	Not Found	Not Found	Not Found	High	0.001873	0.002886	73	23.14	Used	Used	K.VSAGEDSITVDGK.E	[60-72]
		Checked	Confidence	Identifying Node	PSM Ambiguity	Annotated Sequence	Modifications	# Proteins	Master Protein Accessions	Protein Accessions	# Missed Cleavages	Charge	DeltaScore	DeltaCn	Rank	Search Engine Rank	m/z [Da]	MH+ [Da]	Theo. MH+ [Da]	DeltaM [ppm]	Deltam/z [Da]	Activation Type	NCE [%]	MS Order	Isolation Interference [%]	Ion Inject Time [ms]	RT [min]	First Scan	Spectrum File	File ID	Quan Info	Ions Score	# Protein Groups	Identity Strict	Identity Relaxed	Expectation Value	Percolator q-Value	Percolator PEP	Precursor Abundance	Apex RT [min]
		FALSE	High	Mascot (A6)	Unambiguous	[K].VSAGEDSITVDGK.[E]		5	A0A923LRQ4	A0A923LRQ4; A0A6N2UYW1; A0A9D2LVU3; A0A9D2IU62; A0A3A9GW44	0	2	0.84	0	1	1	639.316	1277.62	1277.62	2.14	0.00137	HCD (High Energy Collision Dissociation)	28	MS2	0	110	23.1932	6823	20230602_7r.raw	F7		50	1	51	44	0.0135883	0.001873	0.03058	65057.8	23.19
		FALSE	High	Mascot (A6)	Unambiguous	[K].VSAGEDSITVDGK.[E]		5	A0A923LRQ4	A0A923LRQ4; A0A6N2UYW1; A0A9D2LVU3; A0A9D2IU62; A0A3A9GW44	0	2	0.8219	0	1	1	639.316	1277.62	1277.62	2.33	0.00149	HCD (High Energy Collision Dissociation)	28	MS2	0	110	23.0399	7090	20230602_1r.raw	F1		73	1	51	44	6.57815e-05	0.001873	0.002886	353393	23.13
		FALSE	High	Mascot (A6)	Unambiguous	[K].VSAGEDSITVDGK.[E]		5	A0A923LRQ4	A0A923LRQ4; A0A6N2UYW1; A0A9D2LVU3; A0A9D2IU62; A0A3A9GW44	0	2	0.8171	0	1	1	639.317	1277.63	1277.62	4.53	0.00289	HCD (High Energy Collision Dissociation)	28	MS2	56.2694	110	23.1932	7143	20230602_1r.raw	F1		82	1	51	44	8.84773e-06	0.001873	0.01529	353393	23.13
		FALSE	High	Mascot (A6)	Unambiguous	[K].VSAGEDSITVDGK.[E]		5	A0A923LRQ4	A0A923LRQ4; A0A6N2UYW1; A0A9D2LVU3; A0A9D2IU62; A0A3A9GW44	0	2	0.7887	0	1	1	639.318	1277.63	1277.62	5	0.0032	HCD (High Energy Collision Dissociation)	28	MS2	19.6355	110	23.1176	6835	20230602_2r.raw	F2		71	1	51	44	0.000106023	0.001873	0.01519	193640	23.15
		FALSE	High	Mascot (A6)	Unambiguous	[K].VSAGEDSITVDGK.[E]		5	A0A923LRQ4	A0A923LRQ4; A0A6N2UYW1; A0A9D2LVU3; A0A9D2IU62; A0A3A9GW44	0	2	0.7045	0	1	1	639.319	1277.63	1277.62	6.44	0.00411	HCD (High Energy Collision Dissociation)	28	MS2	0	110	23.1683	6738	20230602_4r.raw	F4		44	1	51	44	0.0551497	0.003484	0.1068	70069.4	23.18
FALSE	Master Protein	D3ZP75	LY6/PLAUR domain containing 8 OS=Rattus norvegicus OX=10116 GN=Lypd8 PE=4 SV=1	5	1	13	1	249	26.6	5.87	231	1	2.59365e+06	958406	336717	2.28547e+06	128956	143076	319068	164574	116949	1.02643e+06	324864	119453	2.66477e+06	958406	486598	1.67825e+07	5.24492e+06	862453	1.96432e+06	1.49277e+06	1.23891e+06	1.08857e+07	5.68279e+06	1.28438e+06	1	1	1	1	1	1	1	1	1	1	1	1	High
	Checked	Confidence	Annotated Sequence	Modifications	Qvality PEP	Qvality q-value	# Protein Groups	# Proteins	# PSMs	Master Protein Accessions	Positions in Master Proteins	Modifications in Master Proteins	# Missed Cleavages	Theo. MH+ [Da]	Quan Info	Found in Sample: [S1] F1: Sample	Found in Sample: [S2] F2: Sample	Found in Sample: [S3] F3: Sample	Found in Sample: [S4] F4: Sample	Found in Sample: [S5] F5: Sample	Found in Sample: [S6] F6: Sample	Found in Sample: [S7] F7: Sample	Found in Sample: [S8] F8: Sample	Found in Sample: [S9] F9: Sample	Found in Sample: [S10] F10: Sample	Found in Sample: [S11] F11: Sample	Found in Sample: [S12] F12: Sample	Confidence (by Search Engine): Mascot	Percolator q-Value (by Search Engine): Mascot	Percolator PEP (by Search Engine): Mascot	Ions Score (by Search Engine): Mascot	Top Apex RT [min]	Quan Usage	Quan Ratio Usage	Sequence in Protein	Positions in Proteins
	FALSE	High	[K].LQECYKGEQCVR.[I]	2xCarbamidomethyl [C4; C10]	0.0140922	0.00681623	1	1	13	D3ZP75	D3ZP75 [136-147]		1	1569.71		High	High	High	High	Peak Found	High	High	High	Peak Found	High	High	Peak Found	High	0.001873	0.003568	62	17.62	Used	Used	K.LQECYKGEQCVR.I	[136-147]
		Checked	Confidence	Identifying Node	PSM Ambiguity	Annotated Sequence	Modifications	# Proteins	Master Protein Accessions	Protein Accessions	# Missed Cleavages	Charge	DeltaScore	DeltaCn	Rank	Search Engine Rank	m/z [Da]	MH+ [Da]	Theo. MH+ [Da]	DeltaM [ppm]	Deltam/z [Da]	Activation Type	NCE [%]	MS Order	Isolation Interference [%]	Ion Inject Time [ms]	RT [min]	First Scan	Spectrum File	File ID	Quan Info	Ions Score	# Protein Groups	Identity Strict	Identity Relaxed	Expectation Value	Percolator q-Value	Percolator PEP	Precursor Abundance	Apex RT [min]
		FALSE	High	Mascot (A6)	Unambiguous	[K].LQEcYKGEQcVR.[I]	C4(Carbamidomethyl); C10(Carbamidomethyl)	1	D3ZP75	D3ZP75	1	3	0.6875	0	1	1	523.912	1569.72	1569.71	3.61	0.00189	HCD (High Energy Collision Dissociation)	28	MS2	27.7546	110	17.5492	4943	20230602_7r.raw	F7		32	1	48	41	0.4222	0.003484	0.112	319068	17.6
		FALSE	High	Mascot (A6)	Unambiguous	[K].LQEcYKGEQcVR.[I]	C4(Carbamidomethyl); C10(Carbamidomethyl)	1	D3ZP75	D3ZP75	1	3	0.6667	0	1	1	523.911	1569.72	1569.71	3.15	0.00165	HCD (High Energy Collision Dissociation)	28	MS2	31.7104	110	17.5777	4961	20230602_10r.raw	F10		39	1	48	41	0.0931077	0.001873	0.05079	1.02643e+06	17.67
		FALSE	High	Mascot (A6)	Unambiguous	[K].LQEcYKGEQcVR.[I]	C4(Carbamidomethyl); C10(Carbamidomethyl)	1	D3ZP75	D3ZP75	1	3	0.6452	0	1	1	523.911	1569.72	1569.71	3.15	0.00165	HCD (High Energy Collision Dissociation)	28	MS2	23.7084	110	17.6573	5036	20230602_8r.raw	F8		31	1	48	41	0.554607	0.003484	0.148	164574	17.67
		FALSE	High	Mascot (A6)	Unambiguous	[K].LQEcYKGEQcVR.[I]	C4(Carbamidomethyl); C10(Carbamidomethyl)	1	D3ZP75	D3ZP75	1	3	0.7826	0	1	1	523.911	1569.72	1569.71	2.91	0.00152	HCD (High Energy Collision Dissociation)	28	MS2	0.70511	59.095	17.4437	4879	20230602_4r.raw	F4		46	1	48	41	0.0172008	0.001873	0.01056	2.28547e+06	17.44
		FALSE	High	Mascot (A6)	Unambiguous	[K].LQEcYKGEQcVR.[I]	C4(Carbamidomethyl); C10(Carbamidomethyl)	1	D3ZP75	D3ZP75	1	3	0.7	0	1	1	523.911	1569.72	1569.71	2.91	0.00152	HCD (High Energy Collision Dissociation)	28	MS2	0	110	17.3588	5115	20230602_1r.raw	F1		30	1	48	41	0.763041	0.003484	0.1142	2.59365e+06	17.43
		FALSE	High	Mascot (A6)	Unambiguous	[K].LQEcYKGEQcVR.[I]	C4(Carbamidomethyl); C10(Carbamidomethyl)	1	D3ZP75	D3ZP75	1	3	0.75	0	1	1	523.911	1569.72	1569.71	2.91	0.00152	HCD (High Energy Collision Dissociation)	28	MS2	12.4605	110	17.8549	4613	20230602_11r.raw	F11		40	1	48	41	0.0722018	0.001873	0.04253	324864	17.91
		FALSE	High	Mascot (A6)	Unambiguous	[K].LQEcYKGEQcVR.[I]	C4(Carbamidomethyl); C10(Carbamidomethyl)	1	D3ZP75	D3ZP75	1	2	0.8871	0	1	1	785.364	1569.72	1569.71	3.93	0.00309	HCD (High Energy Collision Dissociation)	28	MS2	0	110	17.465	4887	20230602_4r.raw	F4		62	1	49	42	0.000485626	0.001873	0.003568
		FALSE	High	Mascot (A6)	Unambiguous	[K].LQEcYKGEQcVR.[I]	C4(Carbamidomethyl); C10(Carbamidomethyl)	1	D3ZP75	D3ZP75	1	3	0.7742	0	1	1	523.911	1569.72	1569.71	2.8	0.00146	HCD (High Energy Collision Dissociation)	28	MS2	29.5167	110	17.5402	4629	20230602_6r.raw	F6		31	1	48	41	0.572885	0.003484	0.1172	143076	17.58
		FALSE	High	Mascot (A6)	Unambiguous	[K].LQEcYKGEQcVR.[I]	C4(Carbamidomethyl); C10(Carbamidomethyl)	1	D3ZP75	D3ZP75	1	2	0.8654	0	1	1	785.363	1569.72	1569.71	2.53	0.00199	HCD (High Energy Collision Dissociation)	28	MS2	0	110	17.4661	5154	20230602_1r.raw	F1		53	1	48	41	0.0042513	0.001873	0.01692
		FALSE	High	Mascot (A6)	Unambiguous	[K].LQEcYKGEQcVR.[I]	C4(Carbamidomethyl); C10(Carbamidomethyl)	1	D3ZP75	D3ZP75	1	3	0.72	0	1	1	523.911	1569.72	1569.71	2.45	0.00128	HCD (High Energy Collision Dissociation)	28	MS2	2.91498	110	17.721	5012	20230602_10r.raw	F10		50	1	48	41	0.0069586	0.001873	0.01117	1.02643e+06	17.67
		FALSE	High	Mascot (A6)	Unambiguous	[K].LQEcYKGEQcVR.[I]	C4(Carbamidomethyl); C10(Carbamidomethyl)	1	D3ZP75	D3ZP75	1	3	0.56	0	1	1	523.911	1569.72	1569.71	2.21	0.00116	HCD (High Energy Collision Dissociation)	28	MS2	12.2523	110	17.531	5177	20230602_1r.raw	F1		25	1	48	41	2.6708	0.003484	0.1303	2.59365e+06	17.43
		FALSE	High	Mascot (A6)	Unambiguous	[K].LQEcYKGEQcVR.[I]	C4(Carbamidomethyl); C10(Carbamidomethyl)	1	D3ZP75	D3ZP75	1	3	0.814	0	1	1	523.911	1569.72	1569.71	1.86	0.00097	HCD (High Energy Collision Dissociation)	28	MS2	11.3759	110	17.3755	4844	20230602_2r.raw	F2		43	1	48	41	0.0401513	0.001873	0.003809	958406	17.41
		FALSE	High	Mascot (A6)	Unambiguous	[K].LQEcYKGEQcVR.[I]	C4(Carbamidomethyl); C10(Carbamidomethyl)	1	D3ZP75	D3ZP75	1	3	0.7872	0	1	1	523.911	1569.72	1569.71	1.51	0.00079	HCD (High Energy Collision Dissociation)	28	MS2	0	110	17.5491	4959	20230602_3r.raw	F3		47	1	48	41	0.0160521	0.001873	0.01632	336717	17.58
FALSE	Master Protein	A0A1Q6SLJ7	Elongation factor Tu OS=Roseburia sp. CAG:10041_57 OX=1897016 GN=tuf PE=3 SV=1	14	4	11	2	395	43.7	5.2	230	4		28083.4			99102		108581		332741	149107	127530	234102		28083.4			4.03069e+06		668469		3.52494e+06	1.58134e+06	2.23086e+06	2.5171e+06		1			1		1		1	1	1	1	Not Found
	Checked	Confidence	Annotated Sequence	Modifications	Qvality PEP	Qvality q-value	# Protein Groups	# Proteins	# PSMs	Master Protein Accessions	Positions in Master Proteins	Modifications in Master Proteins	# Missed Cleavages	Theo. MH+ [Da]	Quan Info	Found in Sample: [S1] F1: Sample	Found in Sample: [S2] F2: Sample	Found in Sample: [S3] F3: Sample	Found in Sample: [S4] F4: Sample	Found in Sample: [S5] F5: Sample	Found in Sample: [S6] F6: Sample	Found in Sample: [S7] F7: Sample	Found in Sample: [S8] F8: Sample	Found in Sample: [S9] F9: Sample	Found in Sample: [S10] F10: Sample	Found in Sample: [S11] F11: Sample	Found in Sample: [S12] F12: Sample	Confidence (by Search Engine): Mascot	Percolator q-Value (by Search Engine): Mascot	Percolator PEP (by Search Engine): Mascot	Ions Score (by Search Engine): Mascot	Top Apex RT [min]	Quan Usage	Quan Ratio Usage	Sequence in Protein	Positions in Proteins
	FALSE	High	[K].FTAQVYVLTKDEGGR.[H]		0.0125607	0.00681623	3	89	2	A0A374HV76; A0A1Q6SLJ7; A0A923RTX8	A0A374HV76 [306-320]; A0A1Q6SLJ7 [306-320]; A0A923RTX8 [306-320]		1	1683.87	Shared	High	Peak Found	Not Found	Not Found	Not Found	Not Found	High	Peak Found	Not Found	Peak Found	Not Found	Not Found	High	0.001873	0.003093	41	32.03	Not Used	Not Used	K.FTAQVYVLTKDEGGR.H	[306-320]
		Checked	Confidence	Identifying Node	PSM Ambiguity	Annotated Sequence	Modifications	# Proteins	Master Protein Accessions	Protein Accessions	# Missed Cleavages	Charge	DeltaScore	DeltaCn	Rank	Search Engine Rank	m/z [Da]	MH+ [Da]	Theo. MH+ [Da]	DeltaM [ppm]	Deltam/z [Da]	Activation Type	NCE [%]	MS Order	Isolation Interference [%]	Ion Inject Time [ms]	RT [min]	First Scan	Spectrum File	File ID	Quan Info	Ions Score	# Protein Groups	Identity Strict	Identity Relaxed	Expectation Value	Percolator q-Value	Percolator PEP	Precursor Abundance	Apex RT [min]
		FALSE	High	Mascot (A6)	Unambiguous	[K].FTAQVYVLTKDEGGR.[H]		89	A0A374HV76; A0A1Q6SLJ7; A0A923RTX8	A0A844GD18; C6LK86; A0A1C5RXE0; A0A417TFJ1; R5WMY0; A0A416BF59; A5A541; A0A8B3CE74; A0A4Q1RKA0; A0A374HV76; A0A174LKZ3; A0A0M6X004; A0A4P6LRQ8; A0A9E1HAQ7; A0A1C5ZJC1; A0A1C6IMX5; A0A1G9XK15; A0A415FJJ1; A0A1Y4F858; A0A414ENN3; A0A417PZC4; A0A1C6H1I4; A0A3P3QT27; A0A1Q6SLJ7; A0A415L9H2; A0A943TGB0; A0A7M2RH23; A0A174RN84; A0A1Q9JDW8; A0A414RFG9; A0A6N2QZV9; A0A943TBE3; A0A174SA88; A0A929TZJ2; A0A…	1	3	0.7561	0	1	1	561.963	1683.87	1683.87	2.19	0.00123	HCD (High Energy Collision Dissociation)	28	MS2	0	110	31.9923	9361	20230602_7r.raw	F7		41	3	50	43	0.0847083	0.001873	0.003093	183747	32.05
		FALSE	High	Mascot (A6)	Unambiguous	[K].FTAQVYVLTKDEGGR.[H]		89	A0A374HV76; A0A1Q6SLJ7; A0A923RTX8	A0A844GD18; C6LK86; A0A1C5RXE0; A0A417TFJ1; R5WMY0; A0A416BF59; A5A541; A0A8B3CE74; A0A4Q1RKA0; A0A374HV76; A0A174LKZ3; A0A0M6X004; A0A4P6LRQ8; A0A9E1HAQ7; A0A1C5ZJC1; A0A1C6IMX5; A0A1G9XK15; A0A415FJJ1; A0A1Y4F858; A0A414ENN3; A0A417PZC4; A0A1C6H1I4; A0A3P3QT27; A0A1Q6SLJ7; A0A415L9H2; A0A943TGB0; A0A7M2RH23; A0A174RN84; A0A1Q9JDW8; A0A414RFG9; A0A6N2QZV9; A0A943TBE3; A0A174SA88; A0A929TZJ2; A0A…	1	3	0.7708	0	1	1	561.963	1683.87	1683.87	2.63	0.00147	HCD (High Energy Collision Dissociation)	28	MS2	75.6901	110	31.963	9849	20230602_1r.raw	F1		48	3	50	43	0.0198698	0.001873	0.009075	86845.4	31.95
	FALSE	High	[R].GQVLAKPGTVTCHR.[K]	1xCarbamidomethyl [C12]	0.0317928	0.00681623	1	10	3	A0A1Q6SLJ7	A0A1Q6SLJ7 [291-304]		0	1523.81		Not Found	Peak Found	Not Found	Not Found	Peak Found	Not Found	High	Not Found	High	Peak Found	Peak Found	Peak Found	High	0.001873	0.009674	51	16.77	Used	Used	R.GQVLAKPGTVTCHR.K	[291-304]
		Checked	Confidence	Identifying Node	PSM Ambiguity	Annotated Sequence	Modifications	# Proteins	Master Protein Accessions	Protein Accessions	# Missed Cleavages	Charge	DeltaScore	DeltaCn	Rank	Search Engine Rank	m/z [Da]	MH+ [Da]	Theo. MH+ [Da]	DeltaM [ppm]	Deltam/z [Da]	Activation Type	NCE [%]	MS Order	Isolation Interference [%]	Ion Inject Time [ms]	RT [min]	First Scan	Spectrum File	File ID	Quan Info	Ions Score	# Protein Groups	Identity Strict	Identity Relaxed	Expectation Value	Percolator q-Value	Percolator PEP	Precursor Abundance	Apex RT [min]
		FALSE	High	Mascot (A6)	Unambiguous	[R].GQVLAKPGTVTcHR.[K]	C12(Carbamidomethyl)	10	A0A1Q6SLJ7	A0A1Q6SLJ7; A0A414RFG9; A0A943TBE3; A0A374B4X3; A0A1C5VGH1; A0A350S5S9; A0A173VB76; A0A3R6HE46; A0A6L5YP04; A0A0M6WHK4	0	4	0.6486	0	1	1	381.708	1523.81	1523.81	-0.83	-0.00032	HCD (High Energy Collision Dissociation)	28	MS2	14.0207	110	16.3525	4575	20230602_7r.raw	F7		37	1	50	43	0.225186	0.001873	0.02575	108581	16.32
		FALSE	High	Mascot (A6)	Unambiguous	[R].GQVLAKPGTVTcHR.[K]	C12(Carbamidomethyl)	10	A0A1Q6SLJ7	A0A1Q6SLJ7; A0A414RFG9; A0A943TBE3; A0A374B4X3; A0A1C5VGH1; A0A350S5S9; A0A173VB76; A0A3R6HE46; A0A6L5YP04; A0A0M6WHK4	0	3	0.7333	0	1	1	508.609	1523.81	1523.81	1.2	0.00061	HCD (High Energy Collision Dissociation)	28	MS2	12.6839	110	16.3148	4405	20230602_9r.raw	F9		45	1	50	43	0.0363326	0.001873	0.01093	332741	16.57
		FALSE	High	Mascot (A6)	Unambiguous	[R].GQVLAKPGTVTcHR.[K]	C12(Carbamidomethyl)	10	A0A1Q6SLJ7	A0A1Q6SLJ7; A0A414RFG9; A0A943TBE3; A0A374B4X3; A0A1C5VGH1; A0A350S5S9; A0A173VB76; A0A3R6HE46; A0A6L5YP04; A0A0M6WHK4	0	3	0.8039	0	1	1	508.609	1523.81	1523.81	1.62	0.00082	HCD (High Energy Collision Dissociation)	28	MS2	24.1133	110	16.3042	4557	20230602_7r.raw	F7		51	1	50	43	0.0082772	0.001873	0.009674
	FALSE	High	[K].LLDEAQAGDNIGALLR.[G]		0.0139064	0.00681623	1	70	2	A0A1Q6SLJ7	A0A1Q6SLJ7 [266-281]		0	1668.89	No Quan Values	Not Found	High	Not Found	Not Found	Not Found	Not Found	High	Not Found	Not Found	Not Found	Not Found	Not Found	High	0.001873	0.003496	69		Not Used	Not Used	K.LLDEAQAGDNIGALLR.G	[266-281]
		Checked	Confidence	Identifying Node	PSM Ambiguity	Annotated Sequence	Modifications	# Proteins	Master Protein Accessions	Protein Accessions	# Missed Cleavages	Charge	DeltaScore	DeltaCn	Rank	Search Engine Rank	m/z [Da]	MH+ [Da]	Theo. MH+ [Da]	DeltaM [ppm]	Deltam/z [Da]	Activation Type	NCE [%]	MS Order	Isolation Interference [%]	Ion Inject Time [ms]	RT [min]	First Scan	Spectrum File	File ID	Quan Info	Ions Score	# Protein Groups	Identity Strict	Identity Relaxed	Expectation Value	Percolator q-Value	Percolator PEP	Precursor Abundance	Apex RT [min]
		FALSE	High	Mascot (A6)	Unambiguous	[K].LLDEAQAGDNIGALLR.[G]		70	A0A1Q6SLJ7	A0A844GD18; C6LK86; A0A1C5RXE0; A0A417TFJ1; R5WMY0; A0A416BF59; A0A374IGI2; A5A541; A0A8B3CE74; A0A4Q1RKA0; A0A4P6LRQ8; A0A9E1HAQ7; A0A1C5ZJC1; A0A1C6IMX5; A0A415FJJ1; A0A1Y4F858; A0A414ENN3; A0A417PZC4; A0A1C6H1I4; A0A1Q6SLJ7; A0A415L9H2; A0A943TGB0; A0A6I0J9Z2; A0A7M2RH23; A0A174RN84; A0A1Q9JDW8; R6PAF0; A0A6N2QZV9; A0A374LG61; A0A174SA88; A0A1C5NR72; A0A494ZUQ0; A0A1C5TFI5; A0A3R6VI37; A5A535;…	0	2	0.2899	0	1	1	834.951	1668.89	1668.89	1.39	0.00116	HCD (High Energy Collision Dissociation)	28	MS2	0	110	43.4202	12513	20230602_7r.raw	F7		69	1	50	43	0.000129724	0.001873	0.003496	44138.2	43.48
		FALSE	High	Mascot (A6)	Unambiguous	[K].LLDEAQAGDNIGALLR.[G]		70	A0A1Q6SLJ7	A0A844GD18; C6LK86; A0A1C5RXE0; A0A417TFJ1; R5WMY0; A0A416BF59; A0A374IGI2; A5A541; A0A8B3CE74; A0A4Q1RKA0; A0A4P6LRQ8; A0A9E1HAQ7; A0A1C5ZJC1; A0A1C6IMX5; A0A415FJJ1; A0A1Y4F858; A0A414ENN3; A0A417PZC4; A0A1C6H1I4; A0A1Q6SLJ7; A0A415L9H2; A0A943TGB0; A0A6I0J9Z2; A0A7M2RH23; A0A174RN84; A0A1Q9JDW8; R6PAF0; A0A6N2QZV9; A0A374LG61; A0A174SA88; A0A1C5NR72; A0A494ZUQ0; A0A1C5TFI5; A0A3R6VI37; A5A535;…	0	2	0.4655	0	1	1	834.953	1668.9	1668.89	4.61	0.00385	HCD (High Energy Collision Dissociation)	28	MS2	0	110	43.4047	12677	20230602_2r.raw	F2		58	1	49	42	0.00157633	0.001873	0.03292
	FALSE	High	[K].TTLTAAITK.[TVIYMFLC]		0.121486	0.00681623	6	262	4	A0A1B2HAB3; A0A374HV76; A0A1Q6SLJ7; A0A9D2V432; A0A923RTX8; A0A9D2HKY8	A0A1B2HAB3 [12-20]; A0A374HV76 [26-34]; A0A1Q6SLJ7 [26-34]; A0A9D2V432 [26-34]; A0A923RTX8 [26-34]; A0A9D2HKY8 [26-34]		0	919.546	Shared	High	High	High	Peak Found	Peak Found	Peak Found	Peak Found	Peak Found	Not Found	Not Found	Not Found	Peak Found	High	0.001873	0.05083	58	25.38	Not Used	Not Used	K.TTLTAAITK.V	[26-34]
		Checked	Confidence	Identifying Node	PSM Ambiguity	Annotated Sequence	Modifications	# Proteins	Master Protein Accessions	Protein Accessions	# Missed Cleavages	Charge	DeltaScore	DeltaCn	Rank	Search Engine Rank	m/z [Da]	MH+ [Da]	Theo. MH+ [Da]	DeltaM [ppm]	Deltam/z [Da]	Activation Type	NCE [%]	MS Order	Isolation Interference [%]	Ion Inject Time [ms]	RT [min]	First Scan	Spectrum File	File ID	Quan Info	Ions Score	# Protein Groups	Identity Strict	Identity Relaxed	Expectation Value	Percolator q-Value	Percolator PEP	Precursor Abundance	Apex RT [min]
		FALSE	High	Mascot (A6)	Unambiguous	[K].TTLTAAITK.[TVIYMFLC]		262	A0A1B2HAB3; A0A374HV76; A0A1Q6SLJ7; A0A9D2V432; A0A923RTX8; A0A9D2HKY8	A0A1Y4UKZ9; A0A844GD18; C6LK86; A0A6L5XHV6; A0A1C5RXE0; A0A1K1MAH8; A0A417TFJ1; A0A1B2HAB3; A0A352CWU8; R5WMY0; A0A416BF59; A0A374IGI2; A0A1H7HQX7; A0A1Y4MHS3; B8J1A0; B8DLL9; A0A1B2HA49; A0A1B2HA94; R5GKZ1; A0A1B2HA50; A0A1M7JIG3; A0A8B3CE74; A0A4Q1RKA0; R5C0G8; A0A1C6DHR1; A0A374HV76; A0A3A9J2G0; A0A1B2HAB1; A0A174LKZ3; A0A1B2H9W6; A0A109W3U7; A0A1C5SHU8; A0A2Z6AV83; A0A3C1I8R5; A0A6N4HKK9; A0A…	0	2	0.431	0	1	1	460.277	919.547	919.546	0.81	0.00037	HCD (High Energy Collision Dissociation)	28	MS2	9.59452	110	25.2115	7478	20230602_3r.raw	F3		58	6	47	40	0.000799075	0.001873	0.05083	2.11129e+06	25.31
		FALSE	High	Mascot (A6)	Unambiguous	[K].TTLTAAITK.[TVIYMFLC]		262	A0A1B2HAB3; A0A374HV76; A0A1Q6SLJ7; A0A9D2V432; A0A923RTX8; A0A9D2HKY8	A0A1Y4UKZ9; A0A844GD18; C6LK86; A0A6L5XHV6; A0A1C5RXE0; A0A1K1MAH8; A0A417TFJ1; A0A1B2HAB3; A0A352CWU8; R5WMY0; A0A416BF59; A0A374IGI2; A0A1H7HQX7; A0A1Y4MHS3; B8J1A0; B8DLL9; A0A1B2HA49; A0A1B2HA94; R5GKZ1; A0A1B2HA50; A0A1M7JIG3; A0A8B3CE74; A0A4Q1RKA0; R5C0G8; A0A1C6DHR1; A0A374HV76; A0A3A9J2G0; A0A1B2HAB1; A0A174LKZ3; A0A1B2H9W6; A0A109W3U7; A0A1C5SHU8; A0A2Z6AV83; A0A3C1I8R5; A0A6N4HKK9; A0A…	0	2	0.4	0	1	1	460.277	919.547	919.546	1.01	0.00046	HCD (High Energy Collision Dissociation)	28	MS2	0	69.336	25.3666	7528	20230602_3r.raw	F3		55	6	47	40	0.00158704	0.001873	0.05185	2.11129e+06	25.31
		FALSE	High	Mascot (A6)	Unambiguous	[K].TTLTAAITK.[TVIYMFLC]		262	A0A1B2HAB3; A0A374HV76; A0A1Q6SLJ7; A0A9D2V432; A0A923RTX8; A0A9D2HKY8	A0A1Y4UKZ9; A0A844GD18; C6LK86; A0A6L5XHV6; A0A1C5RXE0; A0A1K1MAH8; A0A417TFJ1; A0A1B2HAB3; A0A352CWU8; R5WMY0; A0A416BF59; A0A374IGI2; A0A1H7HQX7; A0A1Y4MHS3; B8J1A0; B8DLL9; A0A1B2HA49; A0A1B2HA94; R5GKZ1; A0A1B2HA50; A0A1M7JIG3; A0A8B3CE74; A0A4Q1RKA0; R5C0G8; A0A1C6DHR1; A0A374HV76; A0A3A9J2G0; A0A1B2HAB1; A0A174LKZ3; A0A1B2H9W6; A0A109W3U7; A0A1C5SHU8; A0A2Z6AV83; A0A3C1I8R5; A0A6N4HKK9; A0A…	0	2	0.4	0	1	1	460.277	919.548	919.546	2	0.00092	HCD (High Energy Collision Dissociation)	28	MS2	15.6755	110	25.421	7904	20230602_1r.raw	F1		55	6	47	40	0.00178479	0.003484	0.09271	704088	25.39
		FALSE	High	Mascot (A6)	Unambiguous	[K].TTLTAAITK.[TVIYMFLC]		262	A0A1B2HAB3; A0A374HV76; A0A1Q6SLJ7; A0A9D2V432; A0A923RTX8; A0A9D2HKY8	A0A1Y4UKZ9; A0A844GD18; C6LK86; A0A6L5XHV6; A0A1C5RXE0; A0A1K1MAH8; A0A417TFJ1; A0A1B2HAB3; A0A352CWU8; R5WMY0; A0A416BF59; A0A374IGI2; A0A1H7HQX7; A0A1Y4MHS3; B8J1A0; B8DLL9; A0A1B2HA49; A0A1B2HA94; R5GKZ1; A0A1B2HA50; A0A1M7JIG3; A0A8B3CE74; A0A4Q1RKA0; R5C0G8; A0A1C6DHR1; A0A374HV76; A0A3A9J2G0; A0A1B2HAB1; A0A174LKZ3; A0A1B2H9W6; A0A109W3U7; A0A1C5SHU8; A0A2Z6AV83; A0A3C1I8R5; A0A6N4HKK9; A0A…	0	2	0.4211	0	1	1	460.278	919.548	919.546	2.14	0.00098	HCD (High Energy Collision Dissociation)	28	MS2	3.44579	66.635	25.3679	7591	20230602_2r.raw	F2		57	6	47	40	0.000965133	0.003135	0.06416	1.71373e+06	25.35
FALSE	Master Protein	A0A0G2JW41	Ig-like domain-containing protein OS=Rattus norvegicus OX=10116 GN=ENSRNOG00000065855 PE=4 SV=2	10	1	4	1	157	17.2	8.18	230	1	104536	71884.7	32270.3				24847.1	31567.1					107403	71884.7	46634.6				152969	286330					1	1	1				1	1					High
	Checked	Confidence	Annotated Sequence	Modifications	Qvality PEP	Qvality q-value	# Protein Groups	# Proteins	# PSMs	Master Protein Accessions	Positions in Master Proteins	Modifications in Master Proteins	# Missed Cleavages	Theo. MH+ [Da]	Quan Info	Found in Sample: [S1] F1: Sample	Found in Sample: [S2] F2: Sample	Found in Sample: [S3] F3: Sample	Found in Sample: [S4] F4: Sample	Found in Sample: [S5] F5: Sample	Found in Sample: [S6] F6: Sample	Found in Sample: [S7] F7: Sample	Found in Sample: [S8] F8: Sample	Found in Sample: [S9] F9: Sample	Found in Sample: [S10] F10: Sample	Found in Sample: [S11] F11: Sample	Found in Sample: [S12] F12: Sample	Confidence (by Search Engine): Mascot	Percolator q-Value (by Search Engine): Mascot	Percolator PEP (by Search Engine): Mascot	Ions Score (by Search Engine): Mascot	Top Apex RT [min]	Quan Usage	Quan Ratio Usage	Sequence in Protein	Positions in Proteins
	FALSE	High	[R].FSGSGSGTDFTLTIR.[SN]		0.00221667	0.00681623	1	4	4	A0A0G2JW41	A0A0G2JW41 [82-96]		0	1545.75		High	High	Peak Found	Not Found	Not Found	Not Found	Peak Found	High	High	Not Found	Not Found	Not Found	High	0.001873	0.0003689	100	37.8	Used	Used	R.FSGSGSGTDFTLTIR.S	[82-96]
		Checked	Confidence	Identifying Node	PSM Ambiguity	Annotated Sequence	Modifications	# Proteins	Master Protein Accessions	Protein Accessions	# Missed Cleavages	Charge	DeltaScore	DeltaCn	Rank	Search Engine Rank	m/z [Da]	MH+ [Da]	Theo. MH+ [Da]	DeltaM [ppm]	Deltam/z [Da]	Activation Type	NCE [%]	MS Order	Isolation Interference [%]	Ion Inject Time [ms]	RT [min]	First Scan	Spectrum File	File ID	Quan Info	Ions Score	# Protein Groups	Identity Strict	Identity Relaxed	Expectation Value	Percolator q-Value	Percolator PEP	Precursor Abundance	Apex RT [min]
		FALSE	High	Mascot (A6)	Unambiguous	[R].FSGSGSGTDFTLTIR.[SN]		4	A0A0G2JW41	A0A0G2JW41; A0A0G2K3L5; A0A142BM04; A0A8I5ZX10	0	2	0.9123	0	1	1	773.381	1545.75	1545.75	-0.26	-0.0002	HCD (High Energy Collision Dissociation)	28	MS2	39.7943	110	38.0917	9856	20230602_9r.raw	F9		57	1	51	44	0.00231052	0.001873	0.008788
		FALSE	High	Mascot (A6)	Unambiguous	[R].FSGSGSGTDFTLTIR.[SN]		4	A0A0G2JW41	A0A0G2JW41; A0A0G2K3L5; A0A142BM04; A0A8I5ZX10	0	2	0.9231	0	1	1	773.381	1545.76	1545.75	0.76	0.00059	HCD (High Energy Collision Dissociation)	28	MS2	0	110	37.886	10394	20230602_8r.raw	F8		39	1	50	43	0.153925	0.008782	0.1837	31567.1	37.84
		FALSE	High	Mascot (A6)	Unambiguous	[R].FSGSGSGTDFTLTIR.[SN]		4	A0A0G2JW41	A0A0G2JW41; A0A0G2K3L5; A0A142BM04; A0A8I5ZX10	0	2	0.902	0	1	1	773.382	1545.76	1545.75	1.79	0.00138	HCD (High Energy Collision Dissociation)	28	MS2	0	110	37.7414	11083	20230602_2r.raw	F2		102	1	50	43	6.7995e-08	0.001873	0.001192	71884.7	37.76
		FALSE	High	Mascot (A6)	Unambiguous	[R].FSGSGSGTDFTLTIR.[SN]		4	A0A0G2JW41	A0A0G2JW41; A0A0G2K3L5; A0A142BM04; A0A8I5ZX10	0	2	0.93	0	1	1	773.383	1545.76	1545.75	3.45	0.00266	HCD (High Energy Collision Dissociation)	28	MS2	0	110	37.745	11472	20230602_1r.raw	F1		100	1	50	43	1.14324e-07	0.001873	0.0003689	104536	37.8
FALSE	Master Protein	A0A374HV76	Elongation factor Tu OS=Roseburia sp. TF10-5 OX=2293144 GN=tuf PE=3 SV=1	14	4	9	1	395	43.5	5.1	227	4							96666.6	48977.4											595120	444250											1	1					Not Found
	Checked	Confidence	Annotated Sequence	Modifications	Qvality PEP	Qvality q-value	# Protein Groups	# Proteins	# PSMs	Master Protein Accessions	Positions in Master Proteins	Modifications in Master Proteins	# Missed Cleavages	Theo. MH+ [Da]	Quan Info	Found in Sample: [S1] F1: Sample	Found in Sample: [S2] F2: Sample	Found in Sample: [S3] F3: Sample	Found in Sample: [S4] F4: Sample	Found in Sample: [S5] F5: Sample	Found in Sample: [S6] F6: Sample	Found in Sample: [S7] F7: Sample	Found in Sample: [S8] F8: Sample	Found in Sample: [S9] F9: Sample	Found in Sample: [S10] F10: Sample	Found in Sample: [S11] F11: Sample	Found in Sample: [S12] F12: Sample	Confidence (by Search Engine): Mascot	Percolator q-Value (by Search Engine): Mascot	Percolator PEP (by Search Engine): Mascot	Ions Score (by Search Engine): Mascot	Top Apex RT [min]	Quan Usage	Quan Ratio Usage	Sequence in Protein	Positions in Proteins
	FALSE	High	[K].FTAQVYVLTKDEGGR.[H]		0.0125607	0.00681623	3	89	2	A0A374HV76; A0A1Q6SLJ7; A0A923RTX8	A0A374HV76 [306-320]; A0A1Q6SLJ7 [306-320]; A0A923RTX8 [306-320]		1	1683.87	Shared	High	Peak Found	Not Found	Not Found	Not Found	Not Found	High	Peak Found	Not Found	Peak Found	Not Found	Not Found	High	0.001873	0.003093	41	32.03	Not Used	Not Used	K.FTAQVYVLTKDEGGR.H	[306-320]
		Checked	Confidence	Identifying Node	PSM Ambiguity	Annotated Sequence	Modifications	# Proteins	Master Protein Accessions	Protein Accessions	# Missed Cleavages	Charge	DeltaScore	DeltaCn	Rank	Search Engine Rank	m/z [Da]	MH+ [Da]	Theo. MH+ [Da]	DeltaM [ppm]	Deltam/z [Da]	Activation Type	NCE [%]	MS Order	Isolation Interference [%]	Ion Inject Time [ms]	RT [min]	First Scan	Spectrum File	File ID	Quan Info	Ions Score	# Protein Groups	Identity Strict	Identity Relaxed	Expectation Value	Percolator q-Value	Percolator PEP	Precursor Abundance	Apex RT [min]
		FALSE	High	Mascot (A6)	Unambiguous	[K].FTAQVYVLTKDEGGR.[H]		89	A0A374HV76; A0A1Q6SLJ7; A0A923RTX8	A0A844GD18; C6LK86; A0A1C5RXE0; A0A417TFJ1; R5WMY0; A0A416BF59; A5A541; A0A8B3CE74; A0A4Q1RKA0; A0A374HV76; A0A174LKZ3; A0A0M6X004; A0A4P6LRQ8; A0A9E1HAQ7; A0A1C5ZJC1; A0A1C6IMX5; A0A1G9XK15; A0A415FJJ1; A0A1Y4F858; A0A414ENN3; A0A417PZC4; A0A1C6H1I4; A0A3P3QT27; A0A1Q6SLJ7; A0A415L9H2; A0A943TGB0; A0A7M2RH23; A0A174RN84; A0A1Q9JDW8; A0A414RFG9; A0A6N2QZV9; A0A943TBE3; A0A174SA88; A0A929TZJ2; A0A…	1	3	0.7561	0	1	1	561.963	1683.87	1683.87	2.19	0.00123	HCD (High Energy Collision Dissociation)	28	MS2	0	110	31.9923	9361	20230602_7r.raw	F7		41	3	50	43	0.0847083	0.001873	0.003093	183747	32.05
		FALSE	High	Mascot (A6)	Unambiguous	[K].FTAQVYVLTKDEGGR.[H]		89	A0A374HV76; A0A1Q6SLJ7; A0A923RTX8	A0A844GD18; C6LK86; A0A1C5RXE0; A0A417TFJ1; R5WMY0; A0A416BF59; A5A541; A0A8B3CE74; A0A4Q1RKA0; A0A374HV76; A0A174LKZ3; A0A0M6X004; A0A4P6LRQ8; A0A9E1HAQ7; A0A1C5ZJC1; A0A1C6IMX5; A0A1G9XK15; A0A415FJJ1; A0A1Y4F858; A0A414ENN3; A0A417PZC4; A0A1C6H1I4; A0A3P3QT27; A0A1Q6SLJ7; A0A415L9H2; A0A943TGB0; A0A7M2RH23; A0A174RN84; A0A1Q9JDW8; A0A414RFG9; A0A6N2QZV9; A0A943TBE3; A0A174SA88; A0A929TZJ2; A0A…	1	3	0.7708	0	1	1	561.963	1683.87	1683.87	2.63	0.00147	HCD (High Energy Collision Dissociation)	28	MS2	75.6901	110	31.963	9849	20230602_1r.raw	F1		48	3	50	43	0.0198698	0.001873	0.009075	86845.4	31.95
	FALSE	High	[R].KQLDEAMAGDNIGALLR.[G]	1xOxidation [M7]	0.0406867	0.00681623	1	3	1	A0A374HV76	A0A374HV76 [265-281]		1	1830.94		Not Found	Not Found	Not Found	Not Found	Not Found	Not Found	High	Peak Found	Not Found	Not Found	Not Found	Not Found	High	0.001873	0.01307	37	35.66	Used	Used	R.KQLDEAMAGDNIGALLR.G	[265-281]
		Checked	Confidence	Identifying Node	PSM Ambiguity	Annotated Sequence	Modifications	# Proteins	Master Protein Accessions	Protein Accessions	# Missed Cleavages	Charge	DeltaScore	DeltaCn	Rank	Search Engine Rank	m/z [Da]	MH+ [Da]	Theo. MH+ [Da]	DeltaM [ppm]	Deltam/z [Da]	Activation Type	NCE [%]	MS Order	Isolation Interference [%]	Ion Inject Time [ms]	RT [min]	First Scan	Spectrum File	File ID	Quan Info	Ions Score	# Protein Groups	Identity Strict	Identity Relaxed	Expectation Value	Percolator q-Value	Percolator PEP	Precursor Abundance	Apex RT [min]
		FALSE	High	Mascot (A6)	Unambiguous	[R].KQLDEAmAGDNIGALLR.[G]	M7(Oxidation)	3	A0A374HV76	A0A374HV76; A0A0M6X004; A0A0M6WHK4	1	3	0	0	1	1	610.987	1830.95	1830.94	4.81	0.00294	HCD (High Energy Collision Dissociation)	28	MS2	33.9835	110	35.6091	10289	20230602_7r.raw	F7		37	1	51	44	0.233107	0.001873	0.01307	96666.6	35.67
	FALSE	High	[K].TTLTAAITK.[TVIYMFLC]		0.121486	0.00681623	6	262	4	A0A1B2HAB3; A0A374HV76; A0A1Q6SLJ7; A0A9D2V432; A0A923RTX8; A0A9D2HKY8	A0A1B2HAB3 [12-20]; A0A374HV76 [26-34]; A0A1Q6SLJ7 [26-34]; A0A9D2V432 [26-34]; A0A923RTX8 [26-34]; A0A9D2HKY8 [26-34]		0	919.546	Shared	High	High	High	Peak Found	Peak Found	Peak Found	Peak Found	Peak Found	Not Found	Not Found	Not Found	Peak Found	High	0.001873	0.05083	58	25.38	Not Used	Not Used	K.TTLTAAITK.V	[26-34]
		Checked	Confidence	Identifying Node	PSM Ambiguity	Annotated Sequence	Modifications	# Proteins	Master Protein Accessions	Protein Accessions	# Missed Cleavages	Charge	DeltaScore	DeltaCn	Rank	Search Engine Rank	m/z [Da]	MH+ [Da]	Theo. MH+ [Da]	DeltaM [ppm]	Deltam/z [Da]	Activation Type	NCE [%]	MS Order	Isolation Interference [%]	Ion Inject Time [ms]	RT [min]	First Scan	Spectrum File	File ID	Quan Info	Ions Score	# Protein Groups	Identity Strict	Identity Relaxed	Expectation Value	Percolator q-Value	Percolator PEP	Precursor Abundance	Apex RT [min]
		FALSE	High	Mascot (A6)	Unambiguous	[K].TTLTAAITK.[TVIYMFLC]		262	A0A1B2HAB3; A0A374HV76; A0A1Q6SLJ7; A0A9D2V432; A0A923RTX8; A0A9D2HKY8	A0A1Y4UKZ9; A0A844GD18; C6LK86; A0A6L5XHV6; A0A1C5RXE0; A0A1K1MAH8; A0A417TFJ1; A0A1B2HAB3; A0A352CWU8; R5WMY0; A0A416BF59; A0A374IGI2; A0A1H7HQX7; A0A1Y4MHS3; B8J1A0; B8DLL9; A0A1B2HA49; A0A1B2HA94; R5GKZ1; A0A1B2HA50; A0A1M7JIG3; A0A8B3CE74; A0A4Q1RKA0; R5C0G8; A0A1C6DHR1; A0A374HV76; A0A3A9J2G0; A0A1B2HAB1; A0A174LKZ3; A0A1B2H9W6; A0A109W3U7; A0A1C5SHU8; A0A2Z6AV83; A0A3C1I8R5; A0A6N4HKK9; A0A…	0	2	0.431	0	1	1	460.277	919.547	919.546	0.81	0.00037	HCD (High Energy Collision Dissociation)	28	MS2	9.59452	110	25.2115	7478	20230602_3r.raw	F3		58	6	47	40	0.000799075	0.001873	0.05083	2.11129e+06	25.31
		FALSE	High	Mascot (A6)	Unambiguous	[K].TTLTAAITK.[TVIYMFLC]		262	A0A1B2HAB3; A0A374HV76; A0A1Q6SLJ7; A0A9D2V432; A0A923RTX8; A0A9D2HKY8	A0A1Y4UKZ9; A0A844GD18; C6LK86; A0A6L5XHV6; A0A1C5RXE0; A0A1K1MAH8; A0A417TFJ1; A0A1B2HAB3; A0A352CWU8; R5WMY0; A0A416BF59; A0A374IGI2; A0A1H7HQX7; A0A1Y4MHS3; B8J1A0; B8DLL9; A0A1B2HA49; A0A1B2HA94; R5GKZ1; A0A1B2HA50; A0A1M7JIG3; A0A8B3CE74; A0A4Q1RKA0; R5C0G8; A0A1C6DHR1; A0A374HV76; A0A3A9J2G0; A0A1B2HAB1; A0A174LKZ3; A0A1B2H9W6; A0A109W3U7; A0A1C5SHU8; A0A2Z6AV83; A0A3C1I8R5; A0A6N4HKK9; A0A…	0	2	0.4	0	1	1	460.277	919.547	919.546	1.01	0.00046	HCD (High Energy Collision Dissociation)	28	MS2	0	69.336	25.3666	7528	20230602_3r.raw	F3		55	6	47	40	0.00158704	0.001873	0.05185	2.11129e+06	25.31
		FALSE	High	Mascot (A6)	Unambiguous	[K].TTLTAAITK.[TVIYMFLC]		262	A0A1B2HAB3; A0A374HV76; A0A1Q6SLJ7; A0A9D2V432; A0A923RTX8; A0A9D2HKY8	A0A1Y4UKZ9; A0A844GD18; C6LK86; A0A6L5XHV6; A0A1C5RXE0; A0A1K1MAH8; A0A417TFJ1; A0A1B2HAB3; A0A352CWU8; R5WMY0; A0A416BF59; A0A374IGI2; A0A1H7HQX7; A0A1Y4MHS3; B8J1A0; B8DLL9; A0A1B2HA49; A0A1B2HA94; R5GKZ1; A0A1B2HA50; A0A1M7JIG3; A0A8B3CE74; A0A4Q1RKA0; R5C0G8; A0A1C6DHR1; A0A374HV76; A0A3A9J2G0; A0A1B2HAB1; A0A174LKZ3; A0A1B2H9W6; A0A109W3U7; A0A1C5SHU8; A0A2Z6AV83; A0A3C1I8R5; A0A6N4HKK9; A0A…	0	2	0.4	0	1	1	460.277	919.548	919.546	2	0.00092	HCD (High Energy Collision Dissociation)	28	MS2	15.6755	110	25.421	7904	20230602_1r.raw	F1		55	6	47	40	0.00178479	0.003484	0.09271	704088	25.39
		FALSE	High	Mascot (A6)	Unambiguous	[K].TTLTAAITK.[TVIYMFLC]		262	A0A1B2HAB3; A0A374HV76; A0A1Q6SLJ7; A0A9D2V432; A0A923RTX8; A0A9D2HKY8	A0A1Y4UKZ9; A0A844GD18; C6LK86; A0A6L5XHV6; A0A1C5RXE0; A0A1K1MAH8; A0A417TFJ1; A0A1B2HAB3; A0A352CWU8; R5WMY0; A0A416BF59; A0A374IGI2; A0A1H7HQX7; A0A1Y4MHS3; B8J1A0; B8DLL9; A0A1B2HA49; A0A1B2HA94; R5GKZ1; A0A1B2HA50; A0A1M7JIG3; A0A8B3CE74; A0A4Q1RKA0; R5C0G8; A0A1C6DHR1; A0A374HV76; A0A3A9J2G0; A0A1B2HAB1; A0A174LKZ3; A0A1B2H9W6; A0A109W3U7; A0A1C5SHU8; A0A2Z6AV83; A0A3C1I8R5; A0A6N4HKK9; A0A…	0	2	0.4211	0	1	1	460.278	919.548	919.546	2.14	0.00098	HCD (High Energy Collision Dissociation)	28	MS2	3.44579	66.635	25.3679	7591	20230602_2r.raw	F2		57	6	47	40	0.000965133	0.003135	0.06416	1.71373e+06	25.35
	FALSE	High	[R].VAGNEATDFENIDK.[A]		0.00307544	0.00681623	2	6	2	A0A374HV76; A0A923RTX8	A0A374HV76 [40-53]; A0A923RTX8 [40-53]		0	1522.7	Shared	Not Found	Not Found	Not Found	Not Found	Not Found	Not Found	High	High	Peak Found	Not Found	Not Found	Not Found	High	0.001873	0.0005535	82	29.77	Not Used	Not Used	R.VAGNEATDFENIDK.A	[40-53]
		Checked	Confidence	Identifying Node	PSM Ambiguity	Annotated Sequence	Modifications	# Proteins	Master Protein Accessions	Protein Accessions	# Missed Cleavages	Charge	DeltaScore	DeltaCn	Rank	Search Engine Rank	m/z [Da]	MH+ [Da]	Theo. MH+ [Da]	DeltaM [ppm]	Deltam/z [Da]	Activation Type	NCE [%]	MS Order	Isolation Interference [%]	Ion Inject Time [ms]	RT [min]	First Scan	Spectrum File	File ID	Quan Info	Ions Score	# Protein Groups	Identity Strict	Identity Relaxed	Expectation Value	Percolator q-Value	Percolator PEP	Precursor Abundance	Apex RT [min]
		FALSE	High	Mascot (A6)	Unambiguous	[R].VAGNEATDFENIDK.[A]		6	A0A374HV76; A0A923RTX8	A0A374HV76; A0A0M6X004; A0A1Q9JDW8; A0A1Q9J3Y6; A0A923RTX8; A0A6L5YP04	0	2	0.9512	0	1	1	761.855	1522.7	1522.7	0.78	0.00059	HCD (High Energy Collision Dissociation)	28	MS2	0	110	29.5672	8439	20230602_8r.raw	F8		82	2	48	41	4.07071e-06	0.001873	0.0005535	85200.6	29.55
		FALSE	High	Mascot (A6)	Unambiguous	[R].VAGNEATDFENIDK.[A]		6	A0A374HV76; A0A923RTX8	A0A374HV76; A0A0M6X004; A0A1Q9JDW8; A0A1Q9J3Y6; A0A923RTX8; A0A6L5YP04	0	2	0.825	0	1	1	761.855	1522.7	1522.7	1.1	0.00083	HCD (High Energy Collision Dissociation)	28	MS2	0	110	29.7601	8766	20230602_7r.raw	F7		40	2	48	41	0.0654796	0.003484	0.1478	143752	29.68
FALSE	Master Protein	A0A3D2PSR1	Cold-shock protein OS=Roseburia sp. OX=2049040 GN=DHV88_03005 PE=4 SV=1	17	1	7	1	66	7.2	4.72	220	1			184949				616650	330300	193025	185681	159416	116203			267274				3.79636e+06	2.99598e+06	2.04483e+06	1.96923e+06	2.78863e+06	1.24944e+06			1				1	1	1	1	1	1	Not Found
	Checked	Confidence	Annotated Sequence	Modifications	Qvality PEP	Qvality q-value	# Protein Groups	# Proteins	# PSMs	Master Protein Accessions	Positions in Master Proteins	Modifications in Master Proteins	# Missed Cleavages	Theo. MH+ [Da]	Quan Info	Found in Sample: [S1] F1: Sample	Found in Sample: [S2] F2: Sample	Found in Sample: [S3] F3: Sample	Found in Sample: [S4] F4: Sample	Found in Sample: [S5] F5: Sample	Found in Sample: [S6] F6: Sample	Found in Sample: [S7] F7: Sample	Found in Sample: [S8] F8: Sample	Found in Sample: [S9] F9: Sample	Found in Sample: [S10] F10: Sample	Found in Sample: [S11] F11: Sample	Found in Sample: [S12] F12: Sample	Confidence (by Search Engine): Mascot	Percolator q-Value (by Search Engine): Mascot	Percolator PEP (by Search Engine): Mascot	Ions Score (by Search Engine): Mascot	Top Apex RT [min]	Quan Usage	Quan Ratio Usage	Sequence in Protein	Positions in Proteins
	FALSE	High	[K].GPQATNVTVIK.[-]		0.0235437	0.00681623	1	2	7	A0A3D2PSR1	A0A3D2PSR1 [56-66]		0	1127.64		Not Found	Not Found	High	Not Found	Not Found	Not Found	High	High	Peak Found	High	High	Peak Found	High	0.001873	0.006693	60	23.82	Used	Used	K.GPQATNVTVIK.-	[56-66]
		Checked	Confidence	Identifying Node	PSM Ambiguity	Annotated Sequence	Modifications	# Proteins	Master Protein Accessions	Protein Accessions	# Missed Cleavages	Charge	DeltaScore	DeltaCn	Rank	Search Engine Rank	m/z [Da]	MH+ [Da]	Theo. MH+ [Da]	DeltaM [ppm]	Deltam/z [Da]	Activation Type	NCE [%]	MS Order	Isolation Interference [%]	Ion Inject Time [ms]	RT [min]	First Scan	Spectrum File	File ID	Quan Info	Ions Score	# Protein Groups	Identity Strict	Identity Relaxed	Expectation Value	Percolator q-Value	Percolator PEP	Precursor Abundance	Apex RT [min]
		FALSE	High	Mascot (A6)	Unambiguous	[K].GPQATNVTVIK.[-]		2	A0A3D2PSR1	A0A3D2PSR1; A0A374B8X7	0	2	0.8333	0	1	1	564.325	1127.64	1127.64	0.1	6e-05	HCD (High Energy Collision Dissociation)	28	MS2	0	110	23.5432	6941	20230602_7r.raw	F7		60	1	50	43	0.00102537	0.001873	0.006693	616650	23.62
		FALSE	High	Mascot (A6)	Unambiguous	[K].GPQATNVTVIK.[-]		2	A0A3D2PSR1	A0A3D2PSR1; A0A374B8X7	0	2	0.7742	0	1	1	564.325	1127.64	1127.64	0.32	0.00018	HCD (High Energy Collision Dissociation)	28	MS2	0	110	23.7271	6906	20230602_8r.raw	F8		62	1	50	43	0.000632717	0.001873	0.01237	330300	23.67
		FALSE	High	Mascot (A6)	Unambiguous	[K].GPQATNVTVIK.[-]		2	A0A3D2PSR1	A0A3D2PSR1; A0A374B8X7	0	2	0.814	0	1	1	564.325	1127.64	1127.64	1.19	0.00067	HCD (High Energy Collision Dissociation)	28	MS2	0	110	23.6496	6840	20230602_10r.raw	F10		43	1	50	43	0.0465971	0.009698	0.1928	185681	23.71
		FALSE	High	Mascot (A6)	Unambiguous	[K].GPQATNVTVIK.[-]		2	A0A3D2PSR1	A0A3D2PSR1; A0A374B8X7	0	2	0.8	0	1	1	564.325	1127.64	1127.64	1.29	0.00073	HCD (High Energy Collision Dissociation)	28	MS2	0	110	23.5658	6960	20230602_3r.raw	F3		45	1	49	42	0.0318948	0.001873	0.04511	184949	23.57
		FALSE	High	Mascot (A6)	Unambiguous	[K].GPQATNVTVIK.[-]		2	A0A3D2PSR1	A0A3D2PSR1; A0A374B8X7	0	2	0.8462	0	1	1	564.326	1127.64	1127.64	1.84	0.00103	HCD (High Energy Collision Dissociation)	28	MS2	0	110	24.2507	6403	20230602_11r.raw	F11		52	1	49	42	0.00540406	0.001873	0.04339	159416	24.19
		FALSE	High	Mascot (A6)	Unambiguous	[K].GPQATNVTVIK.[-]		2	A0A3D2PSR1	A0A3D2PSR1; A0A374B8X7	0	2	0.8226	0	1	1	564.326	1127.64	1127.64	2.05	0.00116	HCD (High Energy Collision Dissociation)	28	MS2	13.2	110	23.6982	6990	20230602_7r.raw	F7		62	1	49	42	0.000592544	0.001873	0.05512	616650	23.62
		FALSE	High	Mascot (A6)	Unambiguous	[K].GPQATNVTVIK.[-]		2	A0A3D2PSR1	A0A3D2PSR1; A0A374B8X7	0	2	0.7843	0	1	1	564.326	1127.64	1127.64	2.59	0.00146	HCD (High Energy Collision Dissociation)	28	MS2	24.2394	110	23.7986	6881	20230602_10r.raw	F10		51	1	49	42	0.00765315	0.003484	0.1161	185681	23.71
FALSE	Master Protein	P08426	Cationic trypsin-3 OS=Rattus norvegicus OX=10116 GN=Try3 PE=2 SV=1	8	1	8	1	247	26.3	7.49	209	1	280567	403239	140730										288260	403239	203372										1	1	1										High
	Checked	Confidence	Annotated Sequence	Modifications	Qvality PEP	Qvality q-value	# Protein Groups	# Proteins	# PSMs	Master Protein Accessions	Positions in Master Proteins	Modifications in Master Proteins	# Missed Cleavages	Theo. MH+ [Da]	Quan Info	Found in Sample: [S1] F1: Sample	Found in Sample: [S2] F2: Sample	Found in Sample: [S3] F3: Sample	Found in Sample: [S4] F4: Sample	Found in Sample: [S5] F5: Sample	Found in Sample: [S6] F6: Sample	Found in Sample: [S7] F7: Sample	Found in Sample: [S8] F8: Sample	Found in Sample: [S9] F9: Sample	Found in Sample: [S10] F10: Sample	Found in Sample: [S11] F11: Sample	Found in Sample: [S12] F12: Sample	Confidence (by Search Engine): Mascot	Percolator q-Value (by Search Engine): Mascot	Percolator PEP (by Search Engine): Mascot	Ions Score (by Search Engine): Mascot	Top Apex RT [min]	Quan Usage	Quan Ratio Usage	Sequence in Protein	Positions in Proteins
	FALSE	High	[R].LGEHNIDVVEGGEQFIDAAK.[I]		0.000448703	0.00681623	1	2	8	P08426	P08426 [74-93]		0	2141.05		High	High	Peak Found	Not Found	Not Found	Not Found	Not Found	Not Found	Not Found	Not Found	Not Found	Not Found	High	0.001873	5.215e-05	64	39.52	Used	Used	R.LGEHNIDVVEGGEQFIDAAK.I	[74-93]
		Checked	Confidence	Identifying Node	PSM Ambiguity	Annotated Sequence	Modifications	# Proteins	Master Protein Accessions	Protein Accessions	# Missed Cleavages	Charge	DeltaScore	DeltaCn	Rank	Search Engine Rank	m/z [Da]	MH+ [Da]	Theo. MH+ [Da]	DeltaM [ppm]	Deltam/z [Da]	Activation Type	NCE [%]	MS Order	Isolation Interference [%]	Ion Inject Time [ms]	RT [min]	First Scan	Spectrum File	File ID	Quan Info	Ions Score	# Protein Groups	Identity Strict	Identity Relaxed	Expectation Value	Percolator q-Value	Percolator PEP	Precursor Abundance	Apex RT [min]
		FALSE	High	Mascot (A6)	Unambiguous	[R].LGEHNIDVVEGGEQFIDAAK.[I]		2	P08426	P08426; G3V7Q8	0	3	0.6765	0	1	1	714.355	2141.05	2141.05	-0.17	-0.00012	HCD (High Energy Collision Dissociation)	28	MS2	18.699	110	39.6742	12054	20230602_1r.raw	F1		34	1	50	43	0.446625	0.001873	0.01721	96366.6	40.02
		FALSE	High	Mascot (A6)	Unambiguous	[R].LGEHNIDVVEGGEQFIDAAK.[I]		2	P08426	P08426; G3V7Q8	0	3	0.8116	0	1	1	714.355	2141.05	2141.05	-0.09	-6e-05	HCD (High Energy Collision Dissociation)	28	MS2	70.677	110	40.4358	12286	20230602_1r.raw	F1		69	1	50	43	0.000144818	0.001873	0.0001826	107174	40.22
		FALSE	High	Mascot (A6)	Unambiguous	[R].LGEHNIDVVEGGEQFIDAAK.[I]		2	P08426	P08426; G3V7Q8	0	3	0.7949	0	1	1	714.356	2141.05	2141.05	0.86	0.00061	HCD (High Energy Collision Dissociation)	28	MS2	0	110	40.7608	12377	20230602_1r.raw	F1		39	1	50	43	0.144218	0.001873	0.006117	77026.5	40.77
		FALSE	High	Mascot (A6)	Unambiguous	[R].LGEHNIDVVEGGEQFIDAAK.[I]		2	P08426	P08426; G3V7Q8	0	3	0.8491	0	1	1	714.356	2141.05	2141.05	0.86	0.00061	HCD (High Energy Collision Dissociation)	28	MS2	0	110	40.124	12191	20230602_1r.raw	F1		53	1	50	43	0.00638293	0.001873	0.004297	107174	40.22
		FALSE	High	Mascot (A6)	Unambiguous	[R].LGEHNIDVVEGGEQFIDAAK.[I]		2	P08426	P08426; G3V7Q8	0	3	0.7959	0	1	1	714.356	2141.05	2141.05	1.03	0.00073	HCD (High Energy Collision Dissociation)	28	MS2	27.254	110	40.2739	12235	20230602_1r.raw	F1		49	1	50	43	0.0134173	0.001873	0.004077	107174	40.22
		FALSE	High	Mascot (A6)	Unambiguous	[R].LGEHNIDVVEGGEQFIDAAK.[I]		2	P08426	P08426; G3V7Q8	0	3	0.8125	0	1	1	714.357	2141.06	2141.05	1.97	0.0014	HCD (High Energy Collision Dissociation)	28	MS2	26.359	110	39.2757	11522	20230602_2r.raw	F2		64	1	50	43	0.000439233	0.001873	5.215e-05	403239	39.29
		FALSE	High	Mascot (A6)	Unambiguous	[R].LGEHNIDVVEGGEQFIDAAK.[I]		2	P08426	P08426; G3V7Q8	0	3	0.7143	0	1	1	714.357	2141.06	2141.05	2.14	0.00153	HCD (High Energy Collision Dissociation)	28	MS2	0	110	39.8239	12097	20230602_1r.raw	F1		42	1	50	43	0.0762244	0.001873	0.002493	96366.6	40.02
		FALSE	High	Mascot (A6)	Unambiguous	[R].LGEHNIDVVEGGEQFIDAAK.[I]		2	P08426	P08426; G3V7Q8	0	3	0.7317	0	1	1	714.357	2141.06	2141.05	3.16	0.00226	HCD (High Energy Collision Dissociation)	28	MS2	0	110	39.9747	12144	20230602_1r.raw	F1		41	1	50	43	0.088688	0.001873	0.001599	96366.6	40.02
FALSE	Master Protein	F1LQM1	Major urinary protein-like OS=Rattus norvegicus OX=10116 GN=Mup5 PE=1 SV=4	6	1	7	1	181	20.8	5.66	204	1	1318576	801386	469661	306582			232737	55420.3		116705	21063.8		1.35473e+06	801386	678718	2.25128e+06			1.43283e+06	502690		1.2377e+06	368466		1	1	1	1			1	1		1	1		High
	Checked	Confidence	Annotated Sequence	Modifications	Qvality PEP	Qvality q-value	# Protein Groups	# Proteins	# PSMs	Master Protein Accessions	Positions in Master Proteins	Modifications in Master Proteins	# Missed Cleavages	Theo. MH+ [Da]	Quan Info	Found in Sample: [S1] F1: Sample	Found in Sample: [S2] F2: Sample	Found in Sample: [S3] F3: Sample	Found in Sample: [S4] F4: Sample	Found in Sample: [S5] F5: Sample	Found in Sample: [S6] F6: Sample	Found in Sample: [S7] F7: Sample	Found in Sample: [S8] F8: Sample	Found in Sample: [S9] F9: Sample	Found in Sample: [S10] F10: Sample	Found in Sample: [S11] F11: Sample	Found in Sample: [S12] F12: Sample	Confidence (by Search Engine): Mascot	Percolator q-Value (by Search Engine): Mascot	Percolator PEP (by Search Engine): Mascot	Ions Score (by Search Engine): Mascot	Top Apex RT [min]	Quan Usage	Quan Ratio Usage	Sequence in Protein	Positions in Proteins
	FALSE	High	[R].DNIIDLTKTDR.[C]		0.0302865	0.00681623	1	20	7	F1LQM1	F1LQM1 [165-175]		1	1303.69		High	High	High	Peak Found	Not Found	Not Found	Peak Found	Peak Found	Not Found	Peak Found	Peak Found	Not Found	High	0.001873	0.009102	68	30.81	Used	Used	R.DNIIDLTKTDR.C	[165-175]
		Checked	Confidence	Identifying Node	PSM Ambiguity	Annotated Sequence	Modifications	# Proteins	Master Protein Accessions	Protein Accessions	# Missed Cleavages	Charge	DeltaScore	DeltaCn	Rank	Search Engine Rank	m/z [Da]	MH+ [Da]	Theo. MH+ [Da]	DeltaM [ppm]	Deltam/z [Da]	Activation Type	NCE [%]	MS Order	Isolation Interference [%]	Ion Inject Time [ms]	RT [min]	First Scan	Spectrum File	File ID	Quan Info	Ions Score	# Protein Groups	Identity Strict	Identity Relaxed	Expectation Value	Percolator q-Value	Percolator PEP	Precursor Abundance	Apex RT [min]
		FALSE	High	Mascot (A6)	Unambiguous	[R].DNIIDLTKTDR.[C]		20	F1LQM1	F1LQM1; A0A8I6A5C6; Q9JJI4; Q78E14; F7ET54; Q9JJI3; Q9JJH9; A0A0G2JTN2; A0A8I5Y2J8; Q8K1Q6; A0A8I6ABS4; A0A8I5ZYK0; A0A096MK41; A0A8I6A7F8; Q63213; Q8K1Q7; P02761; A0A8I6GKV8; M0RBS2; A0A8I6AMI2	1	2	0.7407	0	1	1	652.347	1303.69	1303.69	0.76	0.00049	HCD (High Energy Collision Dissociation)	28	MS2	13.5303	110	30.52	8907	20230602_3r.raw	F3		81	1	51	44	1.04006e-05	0.001873	0.01795	224635	30.58
		FALSE	High	Mascot (A6)	Unambiguous	[R].DNIIDLTKTDR.[C]		20	F1LQM1	F1LQM1; A0A8I6A5C6; Q9JJI4; Q78E14; F7ET54; Q9JJI3; Q9JJH9; A0A0G2JTN2; A0A8I5Y2J8; Q8K1Q6; A0A8I6ABS4; A0A8I5ZYK0; A0A096MK41; A0A8I6A7F8; Q63213; Q8K1Q7; P02761; A0A8I6GKV8; M0RBS2; A0A8I6AMI2	1	3	0.6389	0	1	1	435.234	1303.69	1303.69	0.96	0.00042	HCD (High Energy Collision Dissociation)	28	MS2	28.4424	110	30.5431	9476	20230602_1r.raw	F1		36	1	51	44	0.348383	0.008782	0.176	771951	30.62
		FALSE	High	Mascot (A6)	Unambiguous	[R].DNIIDLTKTDR.[C]		20	F1LQM1	F1LQM1; A0A8I6A5C6; Q9JJI4; Q78E14; F7ET54; Q9JJI3; Q9JJH9; A0A0G2JTN2; A0A8I5Y2J8; Q8K1Q6; A0A8I6ABS4; A0A8I5ZYK0; A0A096MK41; A0A8I6A7F8; Q63213; Q8K1Q7; P02761; A0A8I6GKV8; M0RBS2; A0A8I6AMI2	1	2	0.6618	0	1	1	652.347	1303.69	1303.69	1.13	0.00074	HCD (High Energy Collision Dissociation)	28	MS2	0	110	30.4852	9123	20230602_2r.raw	F2		68	1	51	44	0.000241022	0.001873	0.009102	371836	30.56
		FALSE	High	Mascot (A6)	Unambiguous	[R].DNIIDLTKTDR.[C]		20	F1LQM1	F1LQM1; A0A8I6A5C6; Q9JJI4; Q78E14; F7ET54; Q9JJI3; Q9JJH9; A0A0G2JTN2; A0A8I5Y2J8; Q8K1Q6; A0A8I6ABS4; A0A8I5ZYK0; A0A096MK41; A0A8I6A7F8; Q63213; Q8K1Q7; P02761; A0A8I6GKV8; M0RBS2; A0A8I6AMI2	1	2	0.6522	0	1	1	652.347	1303.69	1303.69	1.22	0.0008	HCD (High Energy Collision Dissociation)	28	MS2	0	110	30.6864	9513	20230602_1r.raw	F1		69	1	51	44	0.000192777	0.001873	0.01009	546625	30.62
		FALSE	High	Mascot (A6)	Unambiguous	[R].DNIIDLTKTDR.[C]		20	F1LQM1	F1LQM1; A0A8I6A5C6; Q9JJI4; Q78E14; F7ET54; Q9JJI3; Q9JJH9; A0A0G2JTN2; A0A8I5Y2J8; Q8K1Q6; A0A8I6ABS4; A0A8I5ZYK0; A0A096MK41; A0A8I6A7F8; Q63213; Q8K1Q7; P02761; A0A8I6GKV8; M0RBS2; A0A8I6AMI2	1	2	0.6667	0	1	1	652.347	1303.69	1303.69	1.6	0.00104	HCD (High Energy Collision Dissociation)	28	MS2	0	110	30.6319	9166	20230602_2r.raw	F2		63	1	51	44	0.000638276	0.001873	0.03668	371836	30.56
		FALSE	High	Mascot (A6)	Unambiguous	[R].DNIIDLTKTDR.[C]		20	F1LQM1	F1LQM1; A0A8I6A5C6; Q9JJI4; Q78E14; F7ET54; Q9JJI3; Q9JJH9; A0A0G2JTN2; A0A8I5Y2J8; Q8K1Q6; A0A8I6ABS4; A0A8I5ZYK0; A0A096MK41; A0A8I6A7F8; Q63213; Q8K1Q7; P02761; A0A8I6GKV8; M0RBS2; A0A8I6AMI2	1	2	0.6324	0	1	1	652.348	1303.69	1303.69	2.63	0.00171	HCD (High Energy Collision Dissociation)	28	MS2	0	110	30.5334	9474	20230602_1r.raw	F1		68	1	51	44	0.000202176	0.001873	0.04672	546625	30.62
		FALSE	High	Mascot (A6)	Unambiguous	[R].DNIIDLTKTDR.[C]		20	F1LQM1	F1LQM1; A0A8I6A5C6; Q9JJI4; Q78E14; F7ET54; Q9JJI3; Q9JJH9; A0A0G2JTN2; A0A8I5Y2J8; Q8K1Q6; A0A8I6ABS4; A0A8I5ZYK0; A0A096MK41; A0A8I6A7F8; Q63213; Q8K1Q7; P02761; A0A8I6GKV8; M0RBS2; A0A8I6AMI2	1	3	0.6111	0	1	1	435.235	1303.69	1303.69	3.69	0.00161	HCD (High Energy Collision Dissociation)	28	MS2	36.8533	110	30.5125	9132	20230602_2r.raw	F2		36	1	51	44	0.376863	0.003484	0.1016	429551	30.55
FALSE	Master Protein	Q03191	Trefoil factor 3 OS=Rattus norvegicus OX=10116 GN=Tff3 PE=1 SV=1	20	1	4	1	81	8.9	4.82	202	1	259813	120121	79739.2	60317.2									266937	120121	115233	442918									1	1	1	1									High
	Checked	Confidence	Annotated Sequence	Modifications	Qvality PEP	Qvality q-value	# Protein Groups	# Proteins	# PSMs	Master Protein Accessions	Positions in Master Proteins	Modifications in Master Proteins	# Missed Cleavages	Theo. MH+ [Da]	Quan Info	Found in Sample: [S1] F1: Sample	Found in Sample: [S2] F2: Sample	Found in Sample: [S3] F3: Sample	Found in Sample: [S4] F4: Sample	Found in Sample: [S5] F5: Sample	Found in Sample: [S6] F6: Sample	Found in Sample: [S7] F7: Sample	Found in Sample: [S8] F8: Sample	Found in Sample: [S9] F9: Sample	Found in Sample: [S10] F10: Sample	Found in Sample: [S11] F11: Sample	Found in Sample: [S12] F12: Sample	Confidence (by Search Engine): Mascot	Percolator q-Value (by Search Engine): Mascot	Percolator PEP (by Search Engine): Mascot	Ions Score (by Search Engine): Mascot	Top Apex RT [min]	Quan Usage	Quan Ratio Usage	Sequence in Protein	Positions in Proteins
	FALSE	High	[R].VDCGYPTVTSEQCNNR.[G]	2xCarbamidomethyl [C3; C13]	0.00274122	0.00681623	1	2	4	Q03191	Q03191 [41-56]		0	1899.8		High	High	Peak Found	Peak Found	Not Found	Not Found	Not Found	Not Found	Not Found	Not Found	Not Found	Not Found	High	0.001873	0.0004788	65	23.37	Used	Used	R.VDCGYPTVTSEQCNNR.G	[41-56]
		Checked	Confidence	Identifying Node	PSM Ambiguity	Annotated Sequence	Modifications	# Proteins	Master Protein Accessions	Protein Accessions	# Missed Cleavages	Charge	DeltaScore	DeltaCn	Rank	Search Engine Rank	m/z [Da]	MH+ [Da]	Theo. MH+ [Da]	DeltaM [ppm]	Deltam/z [Da]	Activation Type	NCE [%]	MS Order	Isolation Interference [%]	Ion Inject Time [ms]	RT [min]	First Scan	Spectrum File	File ID	Quan Info	Ions Score	# Protein Groups	Identity Strict	Identity Relaxed	Expectation Value	Percolator q-Value	Percolator PEP	Precursor Abundance	Apex RT [min]
		FALSE	High	Mascot (A6)	Unambiguous	[R].VDcGYPTVTSEQcNNR.[G]	C3(Carbamidomethyl); C13(Carbamidomethyl)	2	Q03191	Q03191; A0A0G2JSY6	0	2	0.9455	0	1	1	950.403	1899.8	1899.8	1.01	0.00096	HCD (High Energy Collision Dissociation)	28	MS2	0	110	23.2622	6885	20230602_2r.raw	F2		55	1	41	34	0.00040348	0.001873	0.009299	120121	23.32
		FALSE	High	Mascot (A6)	Unambiguous	[R].VDcGYPTVTSEQcNNR.[G]	C3(Carbamidomethyl); C13(Carbamidomethyl)	2	Q03191	Q03191; A0A0G2JSY6	0	2	1	0	1	1	950.403	1899.8	1899.8	1.65	0.00157	HCD (High Energy Collision Dissociation)	28	MS2	0	110	23.4646	7233	20230602_1r.raw	F1		64	1	41	34	5.68906e-05	0.001873	0.001077	259813	23.33
		FALSE	High	Mascot (A6)	Unambiguous	[R].VDcGYPTVTSEQcNNR.[G]	C3(Carbamidomethyl); C13(Carbamidomethyl)	2	Q03191	Q03191; A0A0G2JSY6	0	2	1	0	1	1	950.403	1899.8	1899.8	1.91	0.00181	HCD (High Energy Collision Dissociation)	28	MS2	0	110	23.3157	7184	20230602_1r.raw	F1		65	1	41	34	4.68583e-05	0.001873	0.0004788	259813	23.33
		FALSE	High	Mascot (A6)	Unambiguous	[R].VDcGYPTVTSEQcNNR.[G]	C3(Carbamidomethyl); C13(Carbamidomethyl)	2	Q03191	Q03191; A0A0G2JSY6	0	2	0.9583	0	1	1	950.405	1899.8	1899.8	3.13	0.00297	HCD (High Energy Collision Dissociation)	28	MS2	0	110	23.1628	7133	20230602_1r.raw	F1		72	1	41	34	9.49311e-06	0.001873	0.004778	259813	23.33
FALSE	Master Protein	A0A1B2HAB3	Elongation factor Tu (Fragment) OS=uncultured Lactobacillus sp. OX=153152 GN=tuf PE=3 SV=1	5	2	11	1	368	40.5	4.87	182	2	202304	546124	666155	145080	33435.2	167700	86846.2	45267	53049.6	111250	71143.9	90668.6	207852	546124	962677	1.06534e+06	1.35988e+06	1.01089e+06	534662	410594	561988	1.17986e+06	1.24451e+06	974884	1	1	1	1	1	1	1	1	1	1	1	1	High
	Checked	Confidence	Annotated Sequence	Modifications	Qvality PEP	Qvality q-value	# Protein Groups	# Proteins	# PSMs	Master Protein Accessions	Positions in Master Proteins	Modifications in Master Proteins	# Missed Cleavages	Theo. MH+ [Da]	Quan Info	Found in Sample: [S1] F1: Sample	Found in Sample: [S2] F2: Sample	Found in Sample: [S3] F3: Sample	Found in Sample: [S4] F4: Sample	Found in Sample: [S5] F5: Sample	Found in Sample: [S6] F6: Sample	Found in Sample: [S7] F7: Sample	Found in Sample: [S8] F8: Sample	Found in Sample: [S9] F9: Sample	Found in Sample: [S10] F10: Sample	Found in Sample: [S11] F11: Sample	Found in Sample: [S12] F12: Sample	Confidence (by Search Engine): Mascot	Percolator q-Value (by Search Engine): Mascot	Percolator PEP (by Search Engine): Mascot	Ions Score (by Search Engine): Mascot	Top Apex RT [min]	Quan Usage	Quan Ratio Usage	Sequence in Protein	Positions in Proteins
	FALSE	High	[-].IGTIGHVDHGK.[T]		0.0187055	0.00681623	1	47	7	A0A1B2HAB3	A0A1B2HAB3 [1-11]		0	1133.61		High	High	High	Peak Found	Peak Found	High	Peak Found	Peak Found	Peak Found	Peak Found	Peak Found	Peak Found	High	0.001873	0.005044	63	13.38	Used	Used	-.IGTIGHVDHGK.T	[1-11]
		Checked	Confidence	Identifying Node	PSM Ambiguity	Annotated Sequence	Modifications	# Proteins	Master Protein Accessions	Protein Accessions	# Missed Cleavages	Charge	DeltaScore	DeltaCn	Rank	Search Engine Rank	m/z [Da]	MH+ [Da]	Theo. MH+ [Da]	DeltaM [ppm]	Deltam/z [Da]	Activation Type	NCE [%]	MS Order	Isolation Interference [%]	Ion Inject Time [ms]	RT [min]	First Scan	Spectrum File	File ID	Quan Info	Ions Score	# Protein Groups	Identity Strict	Identity Relaxed	Expectation Value	Percolator q-Value	Percolator PEP	Precursor Abundance	Apex RT [min]
		FALSE	High	Mascot (A6)	Unambiguous	[-].IGTIGHVDHGK.[T]		47	A0A1B2HAB3	A0A1B2HAB3; A0A1B2HA49; A0A1B2HA94; A0A1B2HA50; A0A1B2HAB1; A0A1B2H9W6; A0A1B2HA58; A0A1B2HAA3; A0A1B2HA04; A0A1B2HA80; A0A1B2H9V5; A0A1B2HA12; A0A1B2HAD0; A0A1B2HAA9; A0A1B2H9W0; A0A1B2H9Z9; A0A1B2HA65; A0A1B2HAC0; A0A1B2HA33; A0A1B2HA43; A0A1B2H9X5; A0A1B2HA16; A0A1B2HA70; A0A1B2H9Y4; A0A1B2HA45; A0A1B2HAB0; A0A1B2HA20; A0A1B2HA28; A0A1B2H9W3; A0A1B2HA78; A0A1B2HA69; A0A1B2HA91; A0A1B2HA81; A0A…	0	3	0.4186	0	1	1	378.541	1133.61	1133.61	1.39	0.00053	HCD (High Energy Collision Dissociation)	28	MS2	23.3827	110	13.2665	3452	20230602_2r.raw	F2		43	1	51	44	0.0727944	0.001873	0.02662	546124	13.33
		FALSE	High	Mascot (A6)	Unambiguous	[-].IGTIGHVDHGK.[T]		47	A0A1B2HAB3	A0A1B2HAB3; A0A1B2HA49; A0A1B2HA94; A0A1B2HA50; A0A1B2HAB1; A0A1B2H9W6; A0A1B2HA58; A0A1B2HAA3; A0A1B2HA04; A0A1B2HA80; A0A1B2H9V5; A0A1B2HA12; A0A1B2HAD0; A0A1B2HAA9; A0A1B2H9W0; A0A1B2H9Z9; A0A1B2HA65; A0A1B2HAC0; A0A1B2HA33; A0A1B2HA43; A0A1B2H9X5; A0A1B2HA16; A0A1B2HA70; A0A1B2H9Y4; A0A1B2HA45; A0A1B2HAB0; A0A1B2HA20; A0A1B2HA28; A0A1B2H9W3; A0A1B2HA78; A0A1B2HA69; A0A1B2HA91; A0A1B2HA81; A0A…	0	3	0.746	0	1	1	378.541	1133.61	1133.61	1.47	0.00056	HCD (High Energy Collision Dissociation)	28	MS2	64.1981	110	13.233	3500	20230602_3r.raw	F3		63	1	51	44	0.000807417	0.001873	0.005044	666155	13.31
		FALSE	High	Mascot (A6)	Unambiguous	[-].IGTIGHVDHGK.[T]		47	A0A1B2HAB3	A0A1B2HAB3; A0A1B2HA49; A0A1B2HA94; A0A1B2HA50; A0A1B2HAB1; A0A1B2H9W6; A0A1B2HA58; A0A1B2HAA3; A0A1B2HA04; A0A1B2HA80; A0A1B2H9V5; A0A1B2HA12; A0A1B2HAD0; A0A1B2HAA9; A0A1B2H9W0; A0A1B2H9Z9; A0A1B2HA65; A0A1B2HAC0; A0A1B2HA33; A0A1B2HA43; A0A1B2H9X5; A0A1B2HA16; A0A1B2HA70; A0A1B2H9Y4; A0A1B2HA45; A0A1B2HAB0; A0A1B2HA20; A0A1B2HA28; A0A1B2H9W3; A0A1B2HA78; A0A1B2HA69; A0A1B2HA91; A0A1B2HA81; A0A…	0	3	0.6591	0	1	1	378.541	1133.61	1133.61	2.52	0.00095	HCD (High Energy Collision Dissociation)	28	MS2	30.8537	110	13.4048	3561	20230602_3r.raw	F3		44	1	52	45	0.0805489	0.001873	0.01034	666155	13.31
		FALSE	High	Mascot (A6)	Unambiguous	[-].IGTIGHVDHGK.[T]		47	A0A1B2HAB3	A0A1B2HAB3; A0A1B2HA49; A0A1B2HA94; A0A1B2HA50; A0A1B2HAB1; A0A1B2H9W6; A0A1B2HA58; A0A1B2HAA3; A0A1B2HA04; A0A1B2HA80; A0A1B2H9V5; A0A1B2HA12; A0A1B2HAD0; A0A1B2HAA9; A0A1B2H9W0; A0A1B2H9Z9; A0A1B2HA65; A0A1B2HAC0; A0A1B2HA33; A0A1B2HA43; A0A1B2H9X5; A0A1B2HA16; A0A1B2HA70; A0A1B2H9Y4; A0A1B2HA45; A0A1B2HAB0; A0A1B2HA20; A0A1B2HA28; A0A1B2H9W3; A0A1B2HA78; A0A1B2HA69; A0A1B2HA91; A0A1B2HA81; A0A…	0	3	0.3478	0	1	1	378.541	1133.61	1133.61	2.6	0.00098	HCD (High Energy Collision Dissociation)	28	MS2	44.027	110	13.4092	3323	20230602_6r.raw	F6		23	1	52	45	8.91373	0.004603	0.1646	167700	13.32
		FALSE	High	Mascot (A6)	Unambiguous	[-].IGTIGHVDHGK.[T]		47	A0A1B2HAB3	A0A1B2HAB3; A0A1B2HA49; A0A1B2HA94; A0A1B2HA50; A0A1B2HAB1; A0A1B2H9W6; A0A1B2HA58; A0A1B2HAA3; A0A1B2HA04; A0A1B2HA80; A0A1B2H9V5; A0A1B2HA12; A0A1B2HAD0; A0A1B2HAA9; A0A1B2H9W0; A0A1B2H9Z9; A0A1B2HA65; A0A1B2HAC0; A0A1B2HA33; A0A1B2HA43; A0A1B2H9X5; A0A1B2HA16; A0A1B2HA70; A0A1B2H9Y4; A0A1B2HA45; A0A1B2HAB0; A0A1B2HA20; A0A1B2HA28; A0A1B2H9W3; A0A1B2HA78; A0A1B2HA69; A0A1B2HA91; A0A1B2HA81; A0A…	0	3	0.6818	0	1	1	378.541	1133.61	1133.61	2.6	0.00098	HCD (High Energy Collision Dissociation)	28	MS2	46.0643	110	13.3597	3736	20230602_1r.raw	F1		44	1	52	45	0.0762183	0.001873	0.02333	202304	13.4
		FALSE	High	Mascot (A6)	Unambiguous	[-].IGTIGHVDHGK.[T]		47	A0A1B2HAB3	A0A1B2HAB3; A0A1B2HA49; A0A1B2HA94; A0A1B2HA50; A0A1B2HAB1; A0A1B2H9W6; A0A1B2HA58; A0A1B2HAA3; A0A1B2HA04; A0A1B2HA80; A0A1B2H9V5; A0A1B2HA12; A0A1B2HAD0; A0A1B2HAA9; A0A1B2H9W0; A0A1B2H9Z9; A0A1B2HA65; A0A1B2HAC0; A0A1B2HA33; A0A1B2HA43; A0A1B2H9X5; A0A1B2HA16; A0A1B2HA70; A0A1B2H9Y4; A0A1B2HA45; A0A1B2HAB0; A0A1B2HA20; A0A1B2HA28; A0A1B2H9W3; A0A1B2HA78; A0A1B2HA69; A0A1B2HA91; A0A1B2HA81; A0A…	0	3	0.5435	0	1	1	378.541	1133.61	1133.61	3.01	0.00114	HCD (High Energy Collision Dissociation)	28	MS2	33.5431	110	13.5119	3791	20230602_1r.raw	F1		46	1	52	45	0.0436576	0.001873	0.01826	202304	13.4
		FALSE	High	Mascot (A6)	Unambiguous	[-].IGTIGHVDHGK.[T]		47	A0A1B2HAB3	A0A1B2HAB3; A0A1B2HA49; A0A1B2HA94; A0A1B2HA50; A0A1B2HAB1; A0A1B2H9W6; A0A1B2HA58; A0A1B2HAA3; A0A1B2HA04; A0A1B2HA80; A0A1B2H9V5; A0A1B2HA12; A0A1B2HAD0; A0A1B2HAA9; A0A1B2H9W0; A0A1B2H9Z9; A0A1B2HA65; A0A1B2HAC0; A0A1B2HA33; A0A1B2HA43; A0A1B2H9X5; A0A1B2HA16; A0A1B2HA70; A0A1B2H9Y4; A0A1B2HA45; A0A1B2HAB0; A0A1B2HA20; A0A1B2HA28; A0A1B2H9W3; A0A1B2HA78; A0A1B2HA69; A0A1B2HA91; A0A1B2HA81; A0A…	0	3	0.5789	0	1	1	378.541	1133.61	1133.61	3.33	0.00126	HCD (High Energy Collision Dissociation)	28	MS2	27.7326	110	13.4318	3509	20230602_2r.raw	F2		38	1	51	44	0.199216	0.001873	0.03523	546124	13.33
	FALSE	High	[K].TTLTAAITK.[TVIYMFLC]		0.121486	0.00681623	6	262	4	A0A1B2HAB3; A0A374HV76; A0A1Q6SLJ7; A0A9D2V432; A0A923RTX8; A0A9D2HKY8	A0A1B2HAB3 [12-20]; A0A374HV76 [26-34]; A0A1Q6SLJ7 [26-34]; A0A9D2V432 [26-34]; A0A923RTX8 [26-34]; A0A9D2HKY8 [26-34]		0	919.546	Shared	High	High	High	Peak Found	Peak Found	Peak Found	Peak Found	Peak Found	Not Found	Not Found	Not Found	Peak Found	High	0.001873	0.05083	58	25.38	Not Used	Not Used	K.TTLTAAITK.V	[12-20]
		Checked	Confidence	Identifying Node	PSM Ambiguity	Annotated Sequence	Modifications	# Proteins	Master Protein Accessions	Protein Accessions	# Missed Cleavages	Charge	DeltaScore	DeltaCn	Rank	Search Engine Rank	m/z [Da]	MH+ [Da]	Theo. MH+ [Da]	DeltaM [ppm]	Deltam/z [Da]	Activation Type	NCE [%]	MS Order	Isolation Interference [%]	Ion Inject Time [ms]	RT [min]	First Scan	Spectrum File	File ID	Quan Info	Ions Score	# Protein Groups	Identity Strict	Identity Relaxed	Expectation Value	Percolator q-Value	Percolator PEP	Precursor Abundance	Apex RT [min]
		FALSE	High	Mascot (A6)	Unambiguous	[K].TTLTAAITK.[TVIYMFLC]		262	A0A1B2HAB3; A0A374HV76; A0A1Q6SLJ7; A0A9D2V432; A0A923RTX8; A0A9D2HKY8	A0A1Y4UKZ9; A0A844GD18; C6LK86; A0A6L5XHV6; A0A1C5RXE0; A0A1K1MAH8; A0A417TFJ1; A0A1B2HAB3; A0A352CWU8; R5WMY0; A0A416BF59; A0A374IGI2; A0A1H7HQX7; A0A1Y4MHS3; B8J1A0; B8DLL9; A0A1B2HA49; A0A1B2HA94; R5GKZ1; A0A1B2HA50; A0A1M7JIG3; A0A8B3CE74; A0A4Q1RKA0; R5C0G8; A0A1C6DHR1; A0A374HV76; A0A3A9J2G0; A0A1B2HAB1; A0A174LKZ3; A0A1B2H9W6; A0A109W3U7; A0A1C5SHU8; A0A2Z6AV83; A0A3C1I8R5; A0A6N4HKK9; A0A…	0	2	0.431	0	1	1	460.277	919.547	919.546	0.81	0.00037	HCD (High Energy Collision Dissociation)	28	MS2	9.59452	110	25.2115	7478	20230602_3r.raw	F3		58	6	47	40	0.000799075	0.001873	0.05083	2.11129e+06	25.31
		FALSE	High	Mascot (A6)	Unambiguous	[K].TTLTAAITK.[TVIYMFLC]		262	A0A1B2HAB3; A0A374HV76; A0A1Q6SLJ7; A0A9D2V432; A0A923RTX8; A0A9D2HKY8	A0A1Y4UKZ9; A0A844GD18; C6LK86; A0A6L5XHV6; A0A1C5RXE0; A0A1K1MAH8; A0A417TFJ1; A0A1B2HAB3; A0A352CWU8; R5WMY0; A0A416BF59; A0A374IGI2; A0A1H7HQX7; A0A1Y4MHS3; B8J1A0; B8DLL9; A0A1B2HA49; A0A1B2HA94; R5GKZ1; A0A1B2HA50; A0A1M7JIG3; A0A8B3CE74; A0A4Q1RKA0; R5C0G8; A0A1C6DHR1; A0A374HV76; A0A3A9J2G0; A0A1B2HAB1; A0A174LKZ3; A0A1B2H9W6; A0A109W3U7; A0A1C5SHU8; A0A2Z6AV83; A0A3C1I8R5; A0A6N4HKK9; A0A…	0	2	0.4	0	1	1	460.277	919.547	919.546	1.01	0.00046	HCD (High Energy Collision Dissociation)	28	MS2	0	69.336	25.3666	7528	20230602_3r.raw	F3		55	6	47	40	0.00158704	0.001873	0.05185	2.11129e+06	25.31
		FALSE	High	Mascot (A6)	Unambiguous	[K].TTLTAAITK.[TVIYMFLC]		262	A0A1B2HAB3; A0A374HV76; A0A1Q6SLJ7; A0A9D2V432; A0A923RTX8; A0A9D2HKY8	A0A1Y4UKZ9; A0A844GD18; C6LK86; A0A6L5XHV6; A0A1C5RXE0; A0A1K1MAH8; A0A417TFJ1; A0A1B2HAB3; A0A352CWU8; R5WMY0; A0A416BF59; A0A374IGI2; A0A1H7HQX7; A0A1Y4MHS3; B8J1A0; B8DLL9; A0A1B2HA49; A0A1B2HA94; R5GKZ1; A0A1B2HA50; A0A1M7JIG3; A0A8B3CE74; A0A4Q1RKA0; R5C0G8; A0A1C6DHR1; A0A374HV76; A0A3A9J2G0; A0A1B2HAB1; A0A174LKZ3; A0A1B2H9W6; A0A109W3U7; A0A1C5SHU8; A0A2Z6AV83; A0A3C1I8R5; A0A6N4HKK9; A0A…	0	2	0.4	0	1	1	460.277	919.548	919.546	2	0.00092	HCD (High Energy Collision Dissociation)	28	MS2	15.6755	110	25.421	7904	20230602_1r.raw	F1		55	6	47	40	0.00178479	0.003484	0.09271	704088	25.39
		FALSE	High	Mascot (A6)	Unambiguous	[K].TTLTAAITK.[TVIYMFLC]		262	A0A1B2HAB3; A0A374HV76; A0A1Q6SLJ7; A0A9D2V432; A0A923RTX8; A0A9D2HKY8	A0A1Y4UKZ9; A0A844GD18; C6LK86; A0A6L5XHV6; A0A1C5RXE0; A0A1K1MAH8; A0A417TFJ1; A0A1B2HAB3; A0A352CWU8; R5WMY0; A0A416BF59; A0A374IGI2; A0A1H7HQX7; A0A1Y4MHS3; B8J1A0; B8DLL9; A0A1B2HA49; A0A1B2HA94; R5GKZ1; A0A1B2HA50; A0A1M7JIG3; A0A8B3CE74; A0A4Q1RKA0; R5C0G8; A0A1C6DHR1; A0A374HV76; A0A3A9J2G0; A0A1B2HAB1; A0A174LKZ3; A0A1B2H9W6; A0A109W3U7; A0A1C5SHU8; A0A2Z6AV83; A0A3C1I8R5; A0A6N4HKK9; A0A…	0	2	0.4211	0	1	1	460.278	919.548	919.546	2.14	0.00098	HCD (High Energy Collision Dissociation)	28	MS2	3.44579	66.635	25.3679	7591	20230602_2r.raw	F2		57	6	47	40	0.000965133	0.003135	0.06416	1.71373e+06	25.35
FALSE	Master Protein	F1M7W5	Phospholipase B1, membrane-associated OS=Rattus norvegicus OX=10116 GN=Plb1 PE=3 SV=3	1	1	10	1	1111	122.9	6.86	181	1	341582	383813	226803	468894	49805.9	119023	485081	411163	220088		133078	103315	350948	383813	327758	3.44315e+06	2.02571e+06	717467	2.98636e+06	3.72945e+06	2.33154e+06		2.32791e+06	1.11086e+06	1	1	1	1	1	1	1	1	1		1	1	High
	Checked	Confidence	Annotated Sequence	Modifications	Qvality PEP	Qvality q-value	# Protein Groups	# Proteins	# PSMs	Master Protein Accessions	Positions in Master Proteins	Modifications in Master Proteins	# Missed Cleavages	Theo. MH+ [Da]	Quan Info	Found in Sample: [S1] F1: Sample	Found in Sample: [S2] F2: Sample	Found in Sample: [S3] F3: Sample	Found in Sample: [S4] F4: Sample	Found in Sample: [S5] F5: Sample	Found in Sample: [S6] F6: Sample	Found in Sample: [S7] F7: Sample	Found in Sample: [S8] F8: Sample	Found in Sample: [S9] F9: Sample	Found in Sample: [S10] F10: Sample	Found in Sample: [S11] F11: Sample	Found in Sample: [S12] F12: Sample	Confidence (by Search Engine): Mascot	Percolator q-Value (by Search Engine): Mascot	Percolator PEP (by Search Engine): Mascot	Ions Score (by Search Engine): Mascot	Top Apex RT [min]	Quan Usage	Quan Ratio Usage	Sequence in Protein	Positions in Proteins
	FALSE	High	[R].ASFNQAVAGAK.[S]		0.0681809	0.00681623	1	3	10	F1M7W5	F1M7W5 [470-480]		0	1063.55		High	High	Peak Found	High	Peak Found	Peak Found	High	High	High	Not Found	High	Peak Found	High	0.001873	0.0247	55	21.61	Used	Used	R.ASFNQAVAGAK.S	[470-480]
		Checked	Confidence	Identifying Node	PSM Ambiguity	Annotated Sequence	Modifications	# Proteins	Master Protein Accessions	Protein Accessions	# Missed Cleavages	Charge	DeltaScore	DeltaCn	Rank	Search Engine Rank	m/z [Da]	MH+ [Da]	Theo. MH+ [Da]	DeltaM [ppm]	Deltam/z [Da]	Activation Type	NCE [%]	MS Order	Isolation Interference [%]	Ion Inject Time [ms]	RT [min]	First Scan	Spectrum File	File ID	Quan Info	Ions Score	# Protein Groups	Identity Strict	Identity Relaxed	Expectation Value	Percolator q-Value	Percolator PEP	Precursor Abundance	Apex RT [min]
		FALSE	High	Mascot (A6)	Unambiguous	[R].ASFNQAVAGAK.[S]		3	F1M7W5	F1M7W5; O54728; A0A8I6GKG0	0	2	0.5208	0	1	1	532.28	1063.55	1063.55	-0.4	-0.00021	HCD (High Energy Collision Dissociation)	28	MS2	12.3687	110	22.0403	5791	20230602_11r.raw	F11		48	1	52	45	0.024628	0.003135	0.08201	133078	21.96
		FALSE	High	Mascot (A6)	Unambiguous	[R].ASFNQAVAGAK.[S]		3	F1M7W5	F1M7W5; O54728; A0A8I6GKG0	0	2	0.5741	0	1	1	532.28	1063.55	1063.55	-0.17	-9e-05	HCD (High Energy Collision Dissociation)	28	MS2	0	110	21.5206	5924	20230602_9r.raw	F9		54	1	52	45	0.00684588	0.003484	0.1459	220088	21.53
		FALSE	High	Mascot (A6)	Unambiguous	[R].ASFNQAVAGAK.[S]		3	F1M7W5	F1M7W5; O54728; A0A8I6GKG0	0	2	0.6038	0	1	1	532.28	1063.55	1063.55	0.18	9e-05	HCD (High Energy Collision Dissociation)	28	MS2	18.8932	110	21.5068	6190	20230602_4r.raw	F4		53	1	52	45	0.00781101	0.009698	0.1895	468894	21.57
		FALSE	High	Mascot (A6)	Unambiguous	[R].ASFNQAVAGAK.[S]		3	F1M7W5	F1M7W5; O54728; A0A8I6GKG0	0	2	0.6087	0	1	1	532.281	1063.55	1063.55	1.09	0.00058	HCD (High Energy Collision Dissociation)	28	MS2	17.9214	110	21.6079	6269	20230602_8r.raw	F8		46	1	52	45	0.0459728	0.003484	0.1383	411163	21.55
		FALSE	High	Mascot (A6)	Unambiguous	[R].ASFNQAVAGAK.[S]		3	F1M7W5	F1M7W5; O54728; A0A8I6GKG0	0	2	0.6304	0	1	1	532.281	1063.56	1063.55	2.01	0.00107	HCD (High Energy Collision Dissociation)	28	MS2	0	110	21.667	6240	20230602_4r.raw	F4		46	1	52	45	0.0500625	0.001873	0.0367	468894	21.57
		FALSE	High	Mascot (A6)	Unambiguous	[R].ASFNQAVAGAK.[S]		3	F1M7W5	F1M7W5; O54728; A0A8I6GKG0	0	2	0.6957	0	1	1	532.281	1063.56	1063.55	2.01	0.00107	HCD (High Energy Collision Dissociation)	28	MS2	27.2253	110	21.6025	6290	20230602_7r.raw	F7		69	1	52	45	0.000241275	0.003135	0.05657	485081	21.55
		FALSE	High	Mascot (A6)	Unambiguous	[R].ASFNQAVAGAK.[S]		3	F1M7W5	F1M7W5; O54728; A0A8I6GKG0	0	2	0.6	0	1	1	532.281	1063.56	1063.55	2.36	0.00125	HCD (High Energy Collision Dissociation)	28	MS2	27.0781	110	21.4737	6264	20230602_2r.raw	F2		55	1	52	45	0.00646416	0.001873	0.0247	383813	21.49
		FALSE	High	Mascot (A6)	Unambiguous	[R].ASFNQAVAGAK.[S]		3	F1M7W5	F1M7W5; O54728; A0A8I6GKG0	0	2	0.4783	0	1	1	532.281	1063.56	1063.55	2.36	0.00125	HCD (High Energy Collision Dissociation)	28	MS2	56.1457	110	21.4469	6239	20230602_7r.raw	F7		46	1	52	45	0.047262	0.003135	0.08057	485081	21.55
		FALSE	High	Mascot (A6)	Unambiguous	[R].ASFNQAVAGAK.[S]		3	F1M7W5	F1M7W5; O54728; A0A8I6GKG0	0	2	0.5818	0	1	1	532.281	1063.56	1063.55	2.47	0.00131	HCD (High Energy Collision Dissociation)	28	MS2	0	110	21.5036	6551	20230602_1r.raw	F1		55	1	52	45	0.00624471	0.001873	0.04389	341582	21.54
		FALSE	High	Mascot (A6)	Unambiguous	[R].ASFNQAVAGAK.[S]		3	F1M7W5	F1M7W5; O54728; A0A8I6GKG0	0	2	0.5294	0	1	1	532.282	1063.56	1063.55	3.5	0.00186	HCD (High Energy Collision Dissociation)	28	MS2	29.3889	110	21.4626	6227	20230602_8r.raw	F8		34	1	51	44	0.581587	0.003135	0.05666	411163	21.55
FALSE	Master Protein	A0A1C5UR97	Fructose-bisphosphate aldolase OS=uncultured Blautia sp. OX=765821 GN=fba PE=4 SV=1	7	2	10	1	287	30.7	5.5	162	2	734467	815179	665079			14651.9					42509.9		754607	815179	961122			88321.2					743617		1	1	1			1					1		High
	Checked	Confidence	Annotated Sequence	Modifications	Qvality PEP	Qvality q-value	# Protein Groups	# Proteins	# PSMs	Master Protein Accessions	Positions in Master Proteins	Modifications in Master Proteins	# Missed Cleavages	Theo. MH+ [Da]	Quan Info	Found in Sample: [S1] F1: Sample	Found in Sample: [S2] F2: Sample	Found in Sample: [S3] F3: Sample	Found in Sample: [S4] F4: Sample	Found in Sample: [S5] F5: Sample	Found in Sample: [S6] F6: Sample	Found in Sample: [S7] F7: Sample	Found in Sample: [S8] F8: Sample	Found in Sample: [S9] F9: Sample	Found in Sample: [S10] F10: Sample	Found in Sample: [S11] F11: Sample	Found in Sample: [S12] F12: Sample	Confidence (by Search Engine): Mascot	Percolator q-Value (by Search Engine): Mascot	Percolator PEP (by Search Engine): Mascot	Ions Score (by Search Engine): Mascot	Top Apex RT [min]	Quan Usage	Quan Ratio Usage	Sequence in Protein	Positions in Proteins
	FALSE	High	[K].LLAPGAEAIK.[ATKDN]		0.0919259	0.00681623	2	50	4	A0A355V0I9; A0A1C5UR97	A0A355V0I9 [262-271]; A0A1C5UR97 [262-271]		0	982.593	Shared	High	High	High	Peak Found	Peak Found	Peak Found	Peak Found	Peak Found	Peak Found	Peak Found	Peak Found	Peak Found	High	0.001873	0.03595	46	28.42	Not Used	Not Used	K.LLAPGAEAIK.A	[262-271]
		Checked	Confidence	Identifying Node	PSM Ambiguity	Annotated Sequence	Modifications	# Proteins	Master Protein Accessions	Protein Accessions	# Missed Cleavages	Charge	DeltaScore	DeltaCn	Rank	Search Engine Rank	m/z [Da]	MH+ [Da]	Theo. MH+ [Da]	DeltaM [ppm]	Deltam/z [Da]	Activation Type	NCE [%]	MS Order	Isolation Interference [%]	Ion Inject Time [ms]	RT [min]	First Scan	Spectrum File	File ID	Quan Info	Ions Score	# Protein Groups	Identity Strict	Identity Relaxed	Expectation Value	Percolator q-Value	Percolator PEP	Precursor Abundance	Apex RT [min]
		FALSE	High	Mascot (A6)	Unambiguous	[K].LLAPGAEAIK.[ATKDN]		50	A0A355V0I9; A0A1C5UR97	A0A943FMM2; A0A6L5YSP4; A0A930DCN5; A0A173SZA2; A0A374DPN1; A0A373UW06; A0A3P3QXJ4; A0A385PZR5; A0A1C5UZK1; A0A1C5M0J6; A0A3D2PVI1; A0A413I3X1; A0A133ZDM0; A0A9E1H671; J4K9Y1; A0A349QTB1; A0A3D4Y5F4; R6H1P3; A0A3R6HS71; A0A3D2HT59; A0A923RRY8; I0R9W3; A0A355V0I9; A0A3P3Q648; A0A943Y9D3; A0A1C5UR97; A0A3D5LGV6; A0A939WAB0; A0A1C6DRX0; A0A374N7H8; C0FXJ6; A0A1C6F3G0; A0A374BCS1; A0A355TZ00; A0A3D3D…	0	2	0.4314	0	1	1	491.801	982.595	982.593	1.83	0.0009	HCD (High Energy Collision Dissociation)	28	MS2	0	110	28.2574	8449	20230602_2r.raw	F2		51	2	45	38	0.0029396	0.001873	0.05026	1.54936e+06	28.18
		FALSE	High	Mascot (A6)	Unambiguous	[K].LLAPGAEAIK.[ATKDN]		50	A0A355V0I9; A0A1C5UR97	A0A943FMM2; A0A6L5YSP4; A0A930DCN5; A0A173SZA2; A0A374DPN1; A0A373UW06; A0A3P3QXJ4; A0A385PZR5; A0A1C5UZK1; A0A1C5M0J6; A0A3D2PVI1; A0A413I3X1; A0A133ZDM0; A0A9E1H671; J4K9Y1; A0A349QTB1; A0A3D4Y5F4; R6H1P3; A0A3R6HS71; A0A3D2HT59; A0A923RRY8; I0R9W3; A0A355V0I9; A0A3P3Q648; A0A943Y9D3; A0A1C5UR97; A0A3D5LGV6; A0A939WAB0; A0A1C6DRX0; A0A374N7H8; C0FXJ6; A0A1C6F3G0; A0A374BCS1; A0A355TZ00; A0A3D3D…	0	2		0	2	2	491.801	982.596	982.593	2.39	0.00117	HCD (High Energy Collision Dissociation)	28	MS2	25.9065	110	28.0757	8705	20230602_1r.raw	F1		28	2	45	38	0.619853	0.003484	0.09785	2.29884e+06	28.18
		FALSE	High	Mascot (A6)	Unambiguous	[K].LLAPGAEAIK.[ATKDN]		50	A0A355V0I9; A0A1C5UR97	A0A943FMM2; A0A6L5YSP4; A0A930DCN5; A0A173SZA2; A0A374DPN1; A0A373UW06; A0A3P3QXJ4; A0A385PZR5; A0A1C5UZK1; A0A1C5M0J6; A0A3D2PVI1; A0A413I3X1; A0A133ZDM0; A0A9E1H671; J4K9Y1; A0A349QTB1; A0A3D4Y5F4; R6H1P3; A0A3R6HS71; A0A3D2HT59; A0A923RRY8; I0R9W3; A0A355V0I9; A0A3P3Q648; A0A943Y9D3; A0A1C5UR97; A0A3D5LGV6; A0A939WAB0; A0A1C6DRX0; A0A374N7H8; C0FXJ6; A0A1C6F3G0; A0A374BCS1; A0A355TZ00; A0A3D3D…	0	2	0.4565	0	1	1	491.802	982.596	982.593	2.64	0.0013	HCD (High Energy Collision Dissociation)	28	MS2	16.8273	110	28.1149	8414	20230602_2r.raw	F2		46	2	45	38	0.00966693	0.001873	0.03595	1.54936e+06	28.18
		FALSE	High	Mascot (A6)	Unambiguous	[K].LLAPGAEAIK.[ATKDN]		50	A0A355V0I9; A0A1C5UR97	A0A943FMM2; A0A6L5YSP4; A0A930DCN5; A0A173SZA2; A0A374DPN1; A0A373UW06; A0A3P3QXJ4; A0A385PZR5; A0A1C5UZK1; A0A1C5M0J6; A0A3D2PVI1; A0A413I3X1; A0A133ZDM0; A0A9E1H671; J4K9Y1; A0A349QTB1; A0A3D4Y5F4; R6H1P3; A0A3R6HS71; A0A3D2HT59; A0A923RRY8; I0R9W3; A0A355V0I9; A0A3P3Q648; A0A943Y9D3; A0A1C5UR97; A0A3D5LGV6; A0A939WAB0; A0A1C6DRX0; A0A374N7H8; C0FXJ6; A0A1C6F3G0; A0A374BCS1; A0A355TZ00; A0A3D3D…	0	2	0.3721	0	1	1	491.802	982.596	982.593	3.32	0.00163	HCD (High Energy Collision Dissociation)	28	MS2	19.1602	110	28.1172	8272	20230602_3r.raw	F3		43	2	45	38	0.0195384	0.003484	0.1281	1.4749e+06	28.19
	FALSE	High	[K].YIEEGKDLQGK.[G]		0.0367704	0.00681623	1	9	6	A0A1C5UR97	A0A1C5UR97 [245-255]		1	1279.65		High	High	High	Not Found	Not Found	Peak Found	Not Found	Not Found	Not Found	Not Found	Peak Found	Not Found	High	0.001873	0.01153	64	17.7	Used	Used	K.YIEEGKDLQGK.G	[245-255]
		Checked	Confidence	Identifying Node	PSM Ambiguity	Annotated Sequence	Modifications	# Proteins	Master Protein Accessions	Protein Accessions	# Missed Cleavages	Charge	DeltaScore	DeltaCn	Rank	Search Engine Rank	m/z [Da]	MH+ [Da]	Theo. MH+ [Da]	DeltaM [ppm]	Deltam/z [Da]	Activation Type	NCE [%]	MS Order	Isolation Interference [%]	Ion Inject Time [ms]	RT [min]	First Scan	Spectrum File	File ID	Quan Info	Ions Score	# Protein Groups	Identity Strict	Identity Relaxed	Expectation Value	Percolator q-Value	Percolator PEP	Precursor Abundance	Apex RT [min]
		FALSE	High	Mascot (A6)	Unambiguous	[K].YIEEGKDLQGK.[G]		9	A0A1C5UR97	R6SZF0; A0A1C5Z548; A0A1C5UR97; A0A1C5LKB5; A0A1C5WSD3; A0A373L213; A0A928L193; R7ML72; A0A1C6GNT3	1	2	0.6818	0	1	1	640.33	1279.65	1279.65	-0.27	-0.00017	HCD (High Energy Collision Dissociation)	28	MS2	0	110	17.6828	5007	20230602_3r.raw	F3		44	1	52	45	0.0751167	0.003484	0.1493	181201	17.7
		FALSE	High	Mascot (A6)	Unambiguous	[K].YIEEGKDLQGK.[G]		9	A0A1C5UR97	R6SZF0; A0A1C5Z548; A0A1C5UR97; A0A1C5LKB5; A0A1C5WSD3; A0A373L213; A0A928L193; R7ML72; A0A1C6GNT3	1	3	0.6047	0	1	1	427.223	1279.66	1279.65	1.8	0.00077	HCD (High Energy Collision Dissociation)	28	MS2	19.7517	110	17.5436	4904	20230602_2r.raw	F2		43	1	52	45	0.0849738	0.001873	0.04414	533819	17.55
		FALSE	High	Mascot (A6)	Unambiguous	[K].YIEEGKDLQGK.[G]		9	A0A1C5UR97	R6SZF0; A0A1C5Z548; A0A1C5UR97; A0A1C5LKB5; A0A1C5WSD3; A0A373L213; A0A928L193; R7ML72; A0A1C6GNT3	1	3	0.7059	0	1	1	427.223	1279.66	1279.65	1.87	0.0008	HCD (High Energy Collision Dissociation)	28	MS2	16.536	110	17.6695	5002	20230602_3r.raw	F3		51	1	52	45	0.0154223	0.001873	0.01806	483878	17.7
		FALSE	High	Mascot (A6)	Unambiguous	[K].YIEEGKDLQGK.[G]		9	A0A1C5UR97	R6SZF0; A0A1C5Z548; A0A1C5UR97; A0A1C5LKB5; A0A1C5WSD3; A0A373L213; A0A928L193; R7ML72; A0A1C6GNT3	1	2	0.623	0	1	1	640.332	1279.66	1279.65	2.59	0.00166	HCD (High Energy Collision Dissociation)	28	MS2	17.1746	110	17.5987	5202	20230602_1r.raw	F1		61	1	52	45	0.00147765	0.001873	0.01527	181424	17.58
		FALSE	High	Mascot (A6)	Unambiguous	[K].YIEEGKDLQGK.[G]		9	A0A1C5UR97	R6SZF0; A0A1C5Z548; A0A1C5UR97; A0A1C5LKB5; A0A1C5WSD3; A0A373L213; A0A928L193; R7ML72; A0A1C6GNT3	1	3	0.625	0	1	1	427.224	1279.66	1279.65	3.23	0.00138	HCD (High Energy Collision Dissociation)	28	MS2	29.6662	91.658	17.5773	5194	20230602_1r.raw	F1		40	1	52	45	0.161092	0.001873	0.04337	553043	17.58
		FALSE	High	Mascot (A6)	Unambiguous	[K].YIEEGKDLQGK.[G]		9	A0A1C5UR97	R6SZF0; A0A1C5Z548; A0A1C5UR97; A0A1C5LKB5; A0A1C5WSD3; A0A373L213; A0A928L193; R7ML72; A0A1C6GNT3	1	2	0.6406	0	1	1	640.332	1279.66	1279.65	3.55	0.00227	HCD (High Energy Collision Dissociation)	28	MS2	0	110	17.5569	4909	20230602_2r.raw	F2		64	1	52	45	0.000711273	0.001873	0.01153	281361	17.57
FALSE	Master Protein	A0A0M6WJ13	50S ribosomal protein L7/L12 OS=Roseburia inulinivorans OX=360807 GN=rplL PE=3 SV=1	27	3	8	1	124	12.9	4.73	160	3							44893.1												276381												1						Not Found
	Checked	Confidence	Annotated Sequence	Modifications	Qvality PEP	Qvality q-value	# Protein Groups	# Proteins	# PSMs	Master Protein Accessions	Positions in Master Proteins	Modifications in Master Proteins	# Missed Cleavages	Theo. MH+ [Da]	Quan Info	Found in Sample: [S1] F1: Sample	Found in Sample: [S2] F2: Sample	Found in Sample: [S3] F3: Sample	Found in Sample: [S4] F4: Sample	Found in Sample: [S5] F5: Sample	Found in Sample: [S6] F6: Sample	Found in Sample: [S7] F7: Sample	Found in Sample: [S8] F8: Sample	Found in Sample: [S9] F9: Sample	Found in Sample: [S10] F10: Sample	Found in Sample: [S11] F11: Sample	Found in Sample: [S12] F12: Sample	Confidence (by Search Engine): Mascot	Percolator q-Value (by Search Engine): Mascot	Percolator PEP (by Search Engine): Mascot	Ions Score (by Search Engine): Mascot	Top Apex RT [min]	Quan Usage	Quan Ratio Usage	Sequence in Protein	Positions in Proteins
	FALSE	High	[K].EAADKATADDIK.[A]		0.111056	0.00681623	1	6	1	A0A0M6WJ13	A0A0M6WJ13 [100-111]		1	1247.61		Not Found	Not Found	Not Found	Not Found	Not Found	Not Found	High	Not Found	Not Found	Not Found	Not Found	Not Found	High	0.001873	0.04544	34	13.93	Used	Used	K.EAADKATADDIK.A	[100-111]
		Checked	Confidence	Identifying Node	PSM Ambiguity	Annotated Sequence	Modifications	# Proteins	Master Protein Accessions	Protein Accessions	# Missed Cleavages	Charge	DeltaScore	DeltaCn	Rank	Search Engine Rank	m/z [Da]	MH+ [Da]	Theo. MH+ [Da]	DeltaM [ppm]	Deltam/z [Da]	Activation Type	NCE [%]	MS Order	Isolation Interference [%]	Ion Inject Time [ms]	RT [min]	First Scan	Spectrum File	File ID	Quan Info	Ions Score	# Protein Groups	Identity Strict	Identity Relaxed	Expectation Value	Percolator q-Value	Percolator PEP	Precursor Abundance	Apex RT [min]
		FALSE	High	Mascot (A6)	Unambiguous	[K].EAADKATADDIK.[A]		6	A0A0M6WJ13	A0A0M6WJ13; C0FTB4; A0A923LKT3; A0A173Z5S3; A0A3A9GMS6; A0A1Q9J3Z7	1	3	0.6471	0	1	1	416.543	1247.61	1247.61	2.23	0.00093	HCD (High Energy Collision Dissociation)	28	MS2	78.959	110	13.9568	3726	20230602_7r.raw	F7		34	1	50	43	0.43233	0.001873	0.04544	44893.1	13.93
	FALSE	High	[RK].EATGLGLKEAK.[DAE]		0.0315136	0.00681623	2	41	3	A0A0M6WJ13; A0A1Y4UJG2	A0A0M6WJ13 [78-88]; A0A1Y4UJG2 [77-87]		1	1116.63	Shared	High	High	Peak Found	Peak Found	Not Found	Not Found	High	Peak Found	Peak Found	Peak Found	Peak Found	Not Found	High	0.001873	0.009565	68	18.21	Not Used	Not Used	R.EATGLGLKEAK.D	[78-88]
		Checked	Confidence	Identifying Node	PSM Ambiguity	Annotated Sequence	Modifications	# Proteins	Master Protein Accessions	Protein Accessions	# Missed Cleavages	Charge	DeltaScore	DeltaCn	Rank	Search Engine Rank	m/z [Da]	MH+ [Da]	Theo. MH+ [Da]	DeltaM [ppm]	Deltam/z [Da]	Activation Type	NCE [%]	MS Order	Isolation Interference [%]	Ion Inject Time [ms]	RT [min]	First Scan	Spectrum File	File ID	Quan Info	Ions Score	# Protein Groups	Identity Strict	Identity Relaxed	Expectation Value	Percolator q-Value	Percolator PEP	Precursor Abundance	Apex RT [min]
		FALSE	High	Mascot (A6)	Unambiguous	[RK].EATGLGLKEAK.[DAE]		41	A0A0M6WJ13; A0A1Y4UJG2	A0A1Q6SL88; U4R6W0; A0A934U272; A0A416ZT82; A0A1V4SMU6; A0A6N2R0E4; A0A413I6Z0; A0A173VU47; A0A660NF25; C6LGW0; A0A1C5VFB3; R7R140; A0A1C6H0P5; A0A0M6WJ13; A0A930R8T6; A0A943BT79; A0A943TJI9; A0A1Q9JDQ2; A0A1Y4UJG2; C0FTB4; A0A349QRS3; A0A923LKT3; A0A930WQD3; A0A4Q1RKE6; A0A3R6BDR4; A0A1C5ZMT3; A0A9D2PLZ7; A0A930RIT8; A0A3R6L939; A0A173Z5S3; A0A2Z4U7U8; A0A3A9GMS6; A0A660M8K2; B8I5N1; A0A417CCM8;…	1	2	0.5714	0	1	1	558.818	1116.63	1116.63	2.5	0.0014	HCD (High Energy Collision Dissociation)	28	MS2	23.4389	110	18.2964	5175	20230602_2r.raw	F2		70	2	51	44	0.000153631	0.001873	0.01344	281042	18.29
		FALSE	High	Mascot (A6)	Unambiguous	[RK].EATGLGLKEAK.[DAE]		41	A0A0M6WJ13; A0A1Y4UJG2	A0A1Q6SL88; U4R6W0; A0A934U272; A0A416ZT82; A0A1V4SMU6; A0A6N2R0E4; A0A413I6Z0; A0A173VU47; A0A660NF25; C6LGW0; A0A1C5VFB3; R7R140; A0A1C6H0P5; A0A0M6WJ13; A0A930R8T6; A0A943BT79; A0A943TJI9; A0A1Q9JDQ2; A0A1Y4UJG2; C0FTB4; A0A349QRS3; A0A923LKT3; A0A930WQD3; A0A4Q1RKE6; A0A3R6BDR4; A0A1C5ZMT3; A0A9D2PLZ7; A0A930RIT8; A0A3R6L939; A0A173Z5S3; A0A2Z4U7U8; A0A3A9GMS6; A0A660M8K2; B8I5N1; A0A417CCM8;…	1	2	0.4906	0	1	1	558.818	1116.63	1116.63	2.83	0.00158	HCD (High Energy Collision Dissociation)	28	MS2	31.521	110	18.3156	5460	20230602_1r.raw	F1		53	2	51	44	0.00662948	0.003135	0.08247	397090	18.31
		FALSE	High	Mascot (A6)	Unambiguous	[RK].EATGLGLKEAK.[DAE]		41	A0A0M6WJ13; A0A1Y4UJG2	A0A1Q6SL88; U4R6W0; A0A934U272; A0A416ZT82; A0A1V4SMU6; A0A6N2R0E4; A0A413I6Z0; A0A173VU47; A0A660NF25; C6LGW0; A0A1C5VFB3; R7R140; A0A1C6H0P5; A0A0M6WJ13; A0A930R8T6; A0A943BT79; A0A943TJI9; A0A1Q9JDQ2; A0A1Y4UJG2; C0FTB4; A0A349QRS3; A0A923LKT3; A0A930WQD3; A0A4Q1RKE6; A0A3R6BDR4; A0A1C5ZMT3; A0A9D2PLZ7; A0A930RIT8; A0A3R6L939; A0A173Z5S3; A0A2Z4U7U8; A0A3A9GMS6; A0A660M8K2; B8I5N1; A0A417CCM8;…	1	2	0.4706	0	1	1	558.818	1116.63	1116.63	3.05	0.0017	HCD (High Energy Collision Dissociation)	28	MS2	0	110	18.404	5253	20230602_7r.raw	F7		68	2	51	44	0.000225673	0.001873	0.009565	411087	18.48
	FALSE	High	[K].LEAEGAKVTLK.[-]		0.00843452	0.00681623	2	48	4	A0A6N2SEQ5; A0A0M6WJ13	A0A6N2SEQ5 [113-123]; A0A0M6WJ13 [114-124]		1	1158.67	Shared	Peak Found	Peak Found	Peak Found	Peak Found	Peak Found	Not Found	High	High	Peak Found	High	Peak Found	Peak Found	High	0.001873	0.001896	81	21.88	Not Used	Not Used	K.LEAEGAKVTLK.-	[114-124]
		Checked	Confidence	Identifying Node	PSM Ambiguity	Annotated Sequence	Modifications	# Proteins	Master Protein Accessions	Protein Accessions	# Missed Cleavages	Charge	DeltaScore	DeltaCn	Rank	Search Engine Rank	m/z [Da]	MH+ [Da]	Theo. MH+ [Da]	DeltaM [ppm]	Deltam/z [Da]	Activation Type	NCE [%]	MS Order	Isolation Interference [%]	Ion Inject Time [ms]	RT [min]	First Scan	Spectrum File	File ID	Quan Info	Ions Score	# Protein Groups	Identity Strict	Identity Relaxed	Expectation Value	Percolator q-Value	Percolator PEP	Precursor Abundance	Apex RT [min]
		FALSE	High	Mascot (A6)	Unambiguous	[K].LEAEGAKVTLK.[-]		48	A0A6N2SEQ5; A0A0M6WJ13	A0A6N2SEQ5; A0A1C6KV49; A0A1Q6SL88; A0A374HVB7; A0A416ZT82; A0A6N2R0E4; A0A1C5RA42; A0A3R6UTF7; R5TK41; A0A413I6Z0; A0A173VU47; C6LGW0; A0A1C5VFB3; R7R140; A0A9D2LS63; A0A1C6H0P5; A0A0M6WJ13; A0A9D2DTF0; A0A943TJI9; A0A1Q9JDQ2; A0A6N9LHD1; A0A1C5Z9Z4; R5YT25; A0A0M6WYH6; C0FTB4; A0A349QRS3; A0A923LKT3; A0A1C5V7M3; A0A4Q1RKE6; A0A174LLC3; A0A3R6BDR4; A0A1C5TG04; A0A9D2PLZ7; A0A3R6L939; A0A173Z5S3;…	1	2	0.1875	0	1	1	579.841	1158.67	1158.67	1.29	0.00075	HCD (High Energy Collision Dissociation)	28	MS2	0	110	21.7553	6313	20230602_8r.raw	F8		48	2	50	43	0.0187712	0.003484	0.1243	141166	21.79
		FALSE	High	Mascot (A6)	Unambiguous	[K].LEAEGAKVTLK.[-]		48	A0A6N2SEQ5; A0A0M6WJ13	A0A6N2SEQ5; A0A1C6KV49; A0A1Q6SL88; A0A374HVB7; A0A416ZT82; A0A6N2R0E4; A0A1C5RA42; A0A3R6UTF7; R5TK41; A0A413I6Z0; A0A173VU47; C6LGW0; A0A1C5VFB3; R7R140; A0A9D2LS63; A0A1C6H0P5; A0A0M6WJ13; A0A9D2DTF0; A0A943TJI9; A0A1Q9JDQ2; A0A6N9LHD1; A0A1C5Z9Z4; R5YT25; A0A0M6WYH6; C0FTB4; A0A349QRS3; A0A923LKT3; A0A1C5V7M3; A0A4Q1RKE6; A0A174LLC3; A0A3R6BDR4; A0A1C5TG04; A0A9D2PLZ7; A0A3R6L939; A0A173Z5S3;…	1	3	0.5429	0	1	1	386.897	1158.68	1158.67	2.15	0.00083	HCD (High Energy Collision Dissociation)	28	MS2	26.3213	110	21.8484	6304	20230602_10r.raw	F10		35	2	49	42	0.300532	0.001873	0.02808	261954	21.86
		FALSE	High	Mascot (A6)	Unambiguous	[K].LEAEGAKVTLK.[-]		48	A0A6N2SEQ5; A0A0M6WJ13	A0A6N2SEQ5; A0A1C6KV49; A0A1Q6SL88; A0A374HVB7; A0A416ZT82; A0A6N2R0E4; A0A1C5RA42; A0A3R6UTF7; R5TK41; A0A413I6Z0; A0A173VU47; C6LGW0; A0A1C5VFB3; R7R140; A0A9D2LS63; A0A1C6H0P5; A0A0M6WJ13; A0A9D2DTF0; A0A943TJI9; A0A1Q9JDQ2; A0A6N9LHD1; A0A1C5Z9Z4; R5YT25; A0A0M6WYH6; C0FTB4; A0A349QRS3; A0A923LKT3; A0A1C5V7M3; A0A4Q1RKE6; A0A174LLC3; A0A3R6BDR4; A0A1C5TG04; A0A9D2PLZ7; A0A3R6L939; A0A173Z5S3;…	1	3	0.25	0	1	1	386.897	1158.68	1158.67	2.47	0.00095	HCD (High Energy Collision Dissociation)	28	MS2	15.453	80.714	21.7971	6356	20230602_7r.raw	F7		48	2	49	42	0.0129984	0.001873	0.03782	783399	21.8
		FALSE	High	Mascot (A6)	Unambiguous	[K].LEAEGAKVTLK.[-]		48	A0A6N2SEQ5; A0A0M6WJ13	A0A6N2SEQ5; A0A1C6KV49; A0A1Q6SL88; A0A374HVB7; A0A416ZT82; A0A6N2R0E4; A0A1C5RA42; A0A3R6UTF7; R5TK41; A0A413I6Z0; A0A173VU47; C6LGW0; A0A1C5VFB3; R7R140; A0A9D2LS63; A0A1C6H0P5; A0A0M6WJ13; A0A9D2DTF0; A0A943TJI9; A0A1Q9JDQ2; A0A6N9LHD1; A0A1C5Z9Z4; R5YT25; A0A0M6WYH6; C0FTB4; A0A349QRS3; A0A923LKT3; A0A1C5V7M3; A0A4Q1RKE6; A0A174LLC3; A0A3R6BDR4; A0A1C5TG04; A0A9D2PLZ7; A0A3R6L939; A0A173Z5S3;…	1	2	0.625	0	1	1	579.842	1158.68	1158.67	2.77	0.0016	HCD (High Energy Collision Dissociation)	28	MS2	0	110	21.7679	6346	20230602_7r.raw	F7		81	2	49	42	7.70486e-06	0.001873	0.001896	238571	21.79
FALSE	Master Protein	A0A8I6G380	Keratin 6A OS=Rattus norvegicus OX=10116 GN=Krt6a PE=3 SV=1	6	3	8	3	552	59.4	8.22	156	3	507615	186999				1.52457e+06	6288.87	18787.4		142527		838940	521534	186999				9.19005e+06	38716.9	170411		1.51156e+06		9.02043e+06	2	1				3	1	1		2		2	High
	Checked	Confidence	Annotated Sequence	Modifications	Qvality PEP	Qvality q-value	# Protein Groups	# Proteins	# PSMs	Master Protein Accessions	Positions in Master Proteins	Modifications in Master Proteins	# Missed Cleavages	Theo. MH+ [Da]	Quan Info	Found in Sample: [S1] F1: Sample	Found in Sample: [S2] F2: Sample	Found in Sample: [S3] F3: Sample	Found in Sample: [S4] F4: Sample	Found in Sample: [S5] F5: Sample	Found in Sample: [S6] F6: Sample	Found in Sample: [S7] F7: Sample	Found in Sample: [S8] F8: Sample	Found in Sample: [S9] F9: Sample	Found in Sample: [S10] F10: Sample	Found in Sample: [S11] F11: Sample	Found in Sample: [S12] F12: Sample	Confidence (by Search Engine): Mascot	Percolator q-Value (by Search Engine): Mascot	Percolator PEP (by Search Engine): Mascot	Ions Score (by Search Engine): Mascot	Top Apex RT [min]	Quan Usage	Quan Ratio Usage	Sequence in Protein	Positions in Proteins
	FALSE	High	[R].SLDLDSIIAEVK.[A]		0.0129559	0.00681623	1	13	2	A0A8I6G380	A0A8I6G380 [316-327]		0	1302.72		High	Not Found	Not Found	Not Found	Not Found	Peak Found	Peak Found	Peak Found	Not Found	Peak Found	Not Found	Peak Found	High	0.001873	0.003214	71	49.68	Used	Used	R.SLDLDSIIAEVK.A	[316-327]
		Checked	Confidence	Identifying Node	PSM Ambiguity	Annotated Sequence	Modifications	# Proteins	Master Protein Accessions	Protein Accessions	# Missed Cleavages	Charge	DeltaScore	DeltaCn	Rank	Search Engine Rank	m/z [Da]	MH+ [Da]	Theo. MH+ [Da]	DeltaM [ppm]	Deltam/z [Da]	Activation Type	NCE [%]	MS Order	Isolation Interference [%]	Ion Inject Time [ms]	RT [min]	First Scan	Spectrum File	File ID	Quan Info	Ions Score	# Protein Groups	Identity Strict	Identity Relaxed	Expectation Value	Percolator q-Value	Percolator PEP	Precursor Abundance	Apex RT [min]
		FALSE	High	Mascot (A6)	Unambiguous	[R].SLDLDSIIAEVK.[A]		13	A0A8I6G380	Q63280; A0A8I5ZR22; G3V908; Q6IG05; F7FFV2; A0A8I6G380; A0A0G2JW69; Q6P6Q2; A0A0G2JUG1; A0A8I5ZMI8; Q4FZU2; A0A8I6AP90; A0A0G2JVA8	0	2	0.4366	0	1	1	651.861	1302.71	1302.72	-0.37	-0.00024	HCD (High Energy Collision Dissociation)	28	MS2	22.0529	110	49.7757	15119	20230602_1r.raw	F1		71	1	51	44	0.000112019	0.001873	0.003214	172530	49.72
		FALSE	High	Mascot (A6)	Unambiguous	[R].SLDLDSIIAEVK.[A]		13	A0A8I6G380	Q63280; A0A8I5ZR22; G3V908; Q6IG05; F7FFV2; A0A8I6G380; A0A0G2JW69; Q6P6Q2; A0A0G2JUG1; A0A8I5ZMI8; Q4FZU2; A0A8I6AP90; A0A0G2JVA8	0	2	0.4805	0	1	1	651.862	1302.72	1302.72	1.04	0.00068	HCD (High Energy Collision Dissociation)	28	MS2	13.9914	110	49.615	15069	20230602_1r.raw	F1		77	1	51	44	3.08387e-05	0.001873	0.01118	172530	49.72
	FALSE	High	[R].TAAENEFVTLKK.[D]		0.0687765	0.00681623	1	3	4	A0A8I6G380	A0A8I6G380 [250-261]		1	1350.73		Not Found	Not Found	Not Found	Not Found	Not Found	High	Not Found	Not Found	Not Found	Peak Found	Not Found	High	High	0.001873	0.02499	49	26.11	Used	Used	R.TAAENEFVTLKK.D	[250-261]
		Checked	Confidence	Identifying Node	PSM Ambiguity	Annotated Sequence	Modifications	# Proteins	Master Protein Accessions	Protein Accessions	# Missed Cleavages	Charge	DeltaScore	DeltaCn	Rank	Search Engine Rank	m/z [Da]	MH+ [Da]	Theo. MH+ [Da]	DeltaM [ppm]	Deltam/z [Da]	Activation Type	NCE [%]	MS Order	Isolation Interference [%]	Ion Inject Time [ms]	RT [min]	First Scan	Spectrum File	File ID	Quan Info	Ions Score	# Protein Groups	Identity Strict	Identity Relaxed	Expectation Value	Percolator q-Value	Percolator PEP	Precursor Abundance	Apex RT [min]
		FALSE	High	Mascot (A6)	Unambiguous	[R].TAAENEFVTLKK.[D]		3	A0A8I6G380	A0A8I6G380; A0A8I5ZMI8; Q4FZU2	1	3	0.6897	0	1	1	450.914	1350.73	1350.73	0.95	0.00043	HCD (High Energy Collision Dissociation)	28	MS2	29.6837	110	25.7824	6915	20230602_6r.raw	F6		29	1	50	43	1.51671	0.003135	0.05881	488117	25.77
		FALSE	High	Mascot (A6)	Unambiguous	[R].TAAENEFVTLKK.[D]		3	A0A8I6G380	A0A8I6G380; A0A8I5ZMI8; Q4FZU2	1	3	0.7059	0	1	1	450.914	1350.73	1350.73	1.69	0.00076	HCD (High Energy Collision Dissociation)	28	MS2	22.5443	110	26.5933	6924	20230602_12r.raw	F12		34	1	51	44	0.490594	0.001873	0.03978	689995	26.51
		FALSE	High	Mascot (A6)	Unambiguous	[R].TAAENEFVTLKK.[D]		3	A0A8I6G380	A0A8I6G380; A0A8I5ZMI8; Q4FZU2	1	3	0.6923	0	1	1	450.915	1350.73	1350.73	2.03	0.00091	HCD (High Energy Collision Dissociation)	28	MS2	20.9586	110	26.4511	6886	20230602_12r.raw	F12		39	1	51	44	0.170667	0.001873	0.02674	689995	26.51
		FALSE	High	Mascot (A6)	Unambiguous	[R].TAAENEFVTLKK.[D]		3	A0A8I6G380	A0A8I6G380; A0A8I5ZMI8; Q4FZU2	1	2	0.8367	0	1	1	675.868	1350.73	1350.73	2.36	0.00159	HCD (High Energy Collision Dissociation)	28	MS2	0	110	26.4753	6893	20230602_12r.raw	F12		49	1	51	44	0.0158466	0.001873	0.02499	124057	26.51
	FALSE	High	[K].YEELQITAGR.[H]		0.0927217	0.00681623	1	6	2	A0A8I6G380	A0A8I6G380 [349-358]		0	1179.6		Peak Found	Peak Found	Not Found	Not Found	Not Found	High	Not Found	Not Found	Not Found	Not Found	Not Found	Not Found	High	0.001873	0.03623	57	29.06	Used	Used	K.YEELQITAGR.H	[349-358]
		Checked	Confidence	Identifying Node	PSM Ambiguity	Annotated Sequence	Modifications	# Proteins	Master Protein Accessions	Protein Accessions	# Missed Cleavages	Charge	DeltaScore	DeltaCn	Rank	Search Engine Rank	m/z [Da]	MH+ [Da]	Theo. MH+ [Da]	DeltaM [ppm]	Deltam/z [Da]	Activation Type	NCE [%]	MS Order	Isolation Interference [%]	Ion Inject Time [ms]	RT [min]	First Scan	Spectrum File	File ID	Quan Info	Ions Score	# Protein Groups	Identity Strict	Identity Relaxed	Expectation Value	Percolator q-Value	Percolator PEP	Precursor Abundance	Apex RT [min]
		FALSE	High	Mascot (A6)	Unambiguous	[K].YEELQITAGR.[H]		6	A0A8I6G380	Q63282; A0A8I6G380; A0A0G2JUG1; A0A8I5ZMI8; Q4FZU2; A0A8I6AP90	0	2	0.4167	0	1	1	590.304	1179.6	1179.6	-0.24	-0.00014	HCD (High Energy Collision Dissociation)	28	MS2	0	110	28.9901	7697	20230602_6r.raw	F6		36	1	52	45	0.465052	0.003484	0.1037	1.00537e+06	29.11
		FALSE	High	Mascot (A6)	Unambiguous	[K].YEELQITAGR.[H]		6	A0A8I6G380	Q63282; A0A8I6G380; A0A0G2JUG1; A0A8I5ZMI8; Q4FZU2; A0A8I6AP90	0	2	0.3684	0	1	1	590.305	1179.6	1179.6	1.31	0.00077	HCD (High Energy Collision Dissociation)	28	MS2	0	110	29.1315	7729	20230602_6r.raw	F6		57	1	52	45	0.00308234	0.001873	0.03623	1.00537e+06	29.11
FALSE	Master Protein	A0A9D2V432	GTP-binding protein (Fragment) OS=Desulfovibrio piger OX=901 GN=K8V43_02785 PE=4 SV=1	23	2	8	1	86	9.5	7.64	149	2	260851	453798	270678	43902.1		16867.3	127960	78819.4	45109.2	96765.8	18538.3	31082.1	268004	453798	391164	322379		101675	787773	714932	477870	1.02624e+06	324287	334200	1	1	1	1		1	1	1	1	1	1	1	High
	Checked	Confidence	Annotated Sequence	Modifications	Qvality PEP	Qvality q-value	# Protein Groups	# Proteins	# PSMs	Master Protein Accessions	Positions in Master Proteins	Modifications in Master Proteins	# Missed Cleavages	Theo. MH+ [Da]	Quan Info	Found in Sample: [S1] F1: Sample	Found in Sample: [S2] F2: Sample	Found in Sample: [S3] F3: Sample	Found in Sample: [S4] F4: Sample	Found in Sample: [S5] F5: Sample	Found in Sample: [S6] F6: Sample	Found in Sample: [S7] F7: Sample	Found in Sample: [S8] F8: Sample	Found in Sample: [S9] F9: Sample	Found in Sample: [S10] F10: Sample	Found in Sample: [S11] F11: Sample	Found in Sample: [S12] F12: Sample	Confidence (by Search Engine): Mascot	Percolator q-Value (by Search Engine): Mascot	Percolator PEP (by Search Engine): Mascot	Ions Score (by Search Engine): Mascot	Top Apex RT [min]	Quan Usage	Quan Ratio Usage	Sequence in Protein	Positions in Proteins
	FALSE	High	[R].HYAHVDCPGHA.[-]	1xCarbamidomethyl [C7]	0.0238581	0.00681623	1	1	4	A0A9D2V432	A0A9D2V432 [76-86]		0	1263.53		High	High	High	Peak Found	Not Found	Peak Found	Peak Found	Peak Found	Peak Found	Peak Found	Peak Found	Peak Found	High	0.001873	0.00678	36	12.66	Used	Used	R.HYAHVDCPGHA.-	[76-86]
		Checked	Confidence	Identifying Node	PSM Ambiguity	Annotated Sequence	Modifications	# Proteins	Master Protein Accessions	Protein Accessions	# Missed Cleavages	Charge	DeltaScore	DeltaCn	Rank	Search Engine Rank	m/z [Da]	MH+ [Da]	Theo. MH+ [Da]	DeltaM [ppm]	Deltam/z [Da]	Activation Type	NCE [%]	MS Order	Isolation Interference [%]	Ion Inject Time [ms]	RT [min]	First Scan	Spectrum File	File ID	Quan Info	Ions Score	# Protein Groups	Identity Strict	Identity Relaxed	Expectation Value	Percolator q-Value	Percolator PEP	Precursor Abundance	Apex RT [min]
		FALSE	High	Mascot (A6)	Unambiguous	[R].HYAHVDcPGHA.[-]	C7(Carbamidomethyl)	1	A0A9D2V432	A0A9D2V432	0	3	0.8056	0	1	1	421.849	1263.53	1263.53	1	0.00042	HCD (High Energy Collision Dissociation)	28	MS2	13.816	110	12.5417	3262	20230602_3r.raw	F3		36	1	42	35	0.0472946	0.001873	0.00678	270678	12.57
		FALSE	High	Mascot (A6)	Unambiguous	[R].HYAHVDcPGHA.[-]	C7(Carbamidomethyl)	1	A0A9D2V432	A0A9D2V432	0	3	0.5833	0	1	1	421.849	1263.53	1263.53	1.15	0.00048	HCD (High Energy Collision Dissociation)	28	MS2	31.8443	110	12.5329	3448	20230602_1r.raw	F1		24	1	42	35	0.807515	0.003484	0.1346	260851	12.62
		FALSE	High	Mascot (A6)	Unambiguous	[R].HYAHVDcPGHA.[-]	C7(Carbamidomethyl)	1	A0A9D2V432	A0A9D2V432	0	3	0.8537	0	1	1	421.85	1263.53	1263.53	1.51	0.00064	HCD (High Energy Collision Dissociation)	28	MS2	2.95523	110	12.462	3177	20230602_2r.raw	F2		41	1	42	35	0.0135602	0.001873	0.02857	453798	12.5
		FALSE	High	Mascot (A6)	Unambiguous	[R].HYAHVDcPGHA.[-]	C7(Carbamidomethyl)	1	A0A9D2V432	A0A9D2V432	0	3	0.8	0	1	1	421.85	1263.54	1263.53	2.09	0.00088	HCD (High Energy Collision Dissociation)	28	MS2	27.6667	110	12.6951	3505	20230602_1r.raw	F1		40	1	42	35	0.0178347	0.001873	0.04203	260851	12.62
	FALSE	High	[K].TTLTAAITK.[TVIYMFLC]		0.121486	0.00681623	6	262	4	A0A1B2HAB3; A0A374HV76; A0A1Q6SLJ7; A0A9D2V432; A0A923RTX8; A0A9D2HKY8	A0A1B2HAB3 [12-20]; A0A374HV76 [26-34]; A0A1Q6SLJ7 [26-34]; A0A9D2V432 [26-34]; A0A923RTX8 [26-34]; A0A9D2HKY8 [26-34]		0	919.546	Shared	High	High	High	Peak Found	Peak Found	Peak Found	Peak Found	Peak Found	Not Found	Not Found	Not Found	Peak Found	High	0.001873	0.05083	58	25.38	Not Used	Not Used	K.TTLTAAITK.I	[26-34]
		Checked	Confidence	Identifying Node	PSM Ambiguity	Annotated Sequence	Modifications	# Proteins	Master Protein Accessions	Protein Accessions	# Missed Cleavages	Charge	DeltaScore	DeltaCn	Rank	Search Engine Rank	m/z [Da]	MH+ [Da]	Theo. MH+ [Da]	DeltaM [ppm]	Deltam/z [Da]	Activation Type	NCE [%]	MS Order	Isolation Interference [%]	Ion Inject Time [ms]	RT [min]	First Scan	Spectrum File	File ID	Quan Info	Ions Score	# Protein Groups	Identity Strict	Identity Relaxed	Expectation Value	Percolator q-Value	Percolator PEP	Precursor Abundance	Apex RT [min]
		FALSE	High	Mascot (A6)	Unambiguous	[K].TTLTAAITK.[TVIYMFLC]		262	A0A1B2HAB3; A0A374HV76; A0A1Q6SLJ7; A0A9D2V432; A0A923RTX8; A0A9D2HKY8	A0A1Y4UKZ9; A0A844GD18; C6LK86; A0A6L5XHV6; A0A1C5RXE0; A0A1K1MAH8; A0A417TFJ1; A0A1B2HAB3; A0A352CWU8; R5WMY0; A0A416BF59; A0A374IGI2; A0A1H7HQX7; A0A1Y4MHS3; B8J1A0; B8DLL9; A0A1B2HA49; A0A1B2HA94; R5GKZ1; A0A1B2HA50; A0A1M7JIG3; A0A8B3CE74; A0A4Q1RKA0; R5C0G8; A0A1C6DHR1; A0A374HV76; A0A3A9J2G0; A0A1B2HAB1; A0A174LKZ3; A0A1B2H9W6; A0A109W3U7; A0A1C5SHU8; A0A2Z6AV83; A0A3C1I8R5; A0A6N4HKK9; A0A…	0	2	0.431	0	1	1	460.277	919.547	919.546	0.81	0.00037	HCD (High Energy Collision Dissociation)	28	MS2	9.59452	110	25.2115	7478	20230602_3r.raw	F3		58	6	47	40	0.000799075	0.001873	0.05083	2.11129e+06	25.31
		FALSE	High	Mascot (A6)	Unambiguous	[K].TTLTAAITK.[TVIYMFLC]		262	A0A1B2HAB3; A0A374HV76; A0A1Q6SLJ7; A0A9D2V432; A0A923RTX8; A0A9D2HKY8	A0A1Y4UKZ9; A0A844GD18; C6LK86; A0A6L5XHV6; A0A1C5RXE0; A0A1K1MAH8; A0A417TFJ1; A0A1B2HAB3; A0A352CWU8; R5WMY0; A0A416BF59; A0A374IGI2; A0A1H7HQX7; A0A1Y4MHS3; B8J1A0; B8DLL9; A0A1B2HA49; A0A1B2HA94; R5GKZ1; A0A1B2HA50; A0A1M7JIG3; A0A8B3CE74; A0A4Q1RKA0; R5C0G8; A0A1C6DHR1; A0A374HV76; A0A3A9J2G0; A0A1B2HAB1; A0A174LKZ3; A0A1B2H9W6; A0A109W3U7; A0A1C5SHU8; A0A2Z6AV83; A0A3C1I8R5; A0A6N4HKK9; A0A…	0	2	0.4	0	1	1	460.277	919.547	919.546	1.01	0.00046	HCD (High Energy Collision Dissociation)	28	MS2	0	69.336	25.3666	7528	20230602_3r.raw	F3		55	6	47	40	0.00158704	0.001873	0.05185	2.11129e+06	25.31
		FALSE	High	Mascot (A6)	Unambiguous	[K].TTLTAAITK.[TVIYMFLC]		262	A0A1B2HAB3; A0A374HV76; A0A1Q6SLJ7; A0A9D2V432; A0A923RTX8; A0A9D2HKY8	A0A1Y4UKZ9; A0A844GD18; C6LK86; A0A6L5XHV6; A0A1C5RXE0; A0A1K1MAH8; A0A417TFJ1; A0A1B2HAB3; A0A352CWU8; R5WMY0; A0A416BF59; A0A374IGI2; A0A1H7HQX7; A0A1Y4MHS3; B8J1A0; B8DLL9; A0A1B2HA49; A0A1B2HA94; R5GKZ1; A0A1B2HA50; A0A1M7JIG3; A0A8B3CE74; A0A4Q1RKA0; R5C0G8; A0A1C6DHR1; A0A374HV76; A0A3A9J2G0; A0A1B2HAB1; A0A174LKZ3; A0A1B2H9W6; A0A109W3U7; A0A1C5SHU8; A0A2Z6AV83; A0A3C1I8R5; A0A6N4HKK9; A0A…	0	2	0.4	0	1	1	460.277	919.548	919.546	2	0.00092	HCD (High Energy Collision Dissociation)	28	MS2	15.6755	110	25.421	7904	20230602_1r.raw	F1		55	6	47	40	0.00178479	0.003484	0.09271	704088	25.39
		FALSE	High	Mascot (A6)	Unambiguous	[K].TTLTAAITK.[TVIYMFLC]		262	A0A1B2HAB3; A0A374HV76; A0A1Q6SLJ7; A0A9D2V432; A0A923RTX8; A0A9D2HKY8	A0A1Y4UKZ9; A0A844GD18; C6LK86; A0A6L5XHV6; A0A1C5RXE0; A0A1K1MAH8; A0A417TFJ1; A0A1B2HAB3; A0A352CWU8; R5WMY0; A0A416BF59; A0A374IGI2; A0A1H7HQX7; A0A1Y4MHS3; B8J1A0; B8DLL9; A0A1B2HA49; A0A1B2HA94; R5GKZ1; A0A1B2HA50; A0A1M7JIG3; A0A8B3CE74; A0A4Q1RKA0; R5C0G8; A0A1C6DHR1; A0A374HV76; A0A3A9J2G0; A0A1B2HAB1; A0A174LKZ3; A0A1B2H9W6; A0A109W3U7; A0A1C5SHU8; A0A2Z6AV83; A0A3C1I8R5; A0A6N4HKK9; A0A…	0	2	0.4211	0	1	1	460.278	919.548	919.546	2.14	0.00098	HCD (High Energy Collision Dissociation)	28	MS2	3.44579	66.635	25.3679	7591	20230602_2r.raw	F2		57	6	47	40	0.000965133	0.003135	0.06416	1.71373e+06	25.35
FALSE	Master Protein	J4K738	Probable transaldolase OS=Lachnoanaerobaculum sp. ICM7 OX=936594 GN=fsa PE=3 SV=1	7	1	3	1	216	23.2	5.31	140	1	182642	76520.7	23328										187650	76520.7	33711.9										1	1	1										High
	Checked	Confidence	Annotated Sequence	Modifications	Qvality PEP	Qvality q-value	# Protein Groups	# Proteins	# PSMs	Master Protein Accessions	Positions in Master Proteins	Modifications in Master Proteins	# Missed Cleavages	Theo. MH+ [Da]	Quan Info	Found in Sample: [S1] F1: Sample	Found in Sample: [S2] F2: Sample	Found in Sample: [S3] F3: Sample	Found in Sample: [S4] F4: Sample	Found in Sample: [S5] F5: Sample	Found in Sample: [S6] F6: Sample	Found in Sample: [S7] F7: Sample	Found in Sample: [S8] F8: Sample	Found in Sample: [S9] F9: Sample	Found in Sample: [S10] F10: Sample	Found in Sample: [S11] F11: Sample	Found in Sample: [S12] F12: Sample	Confidence (by Search Engine): Mascot	Percolator q-Value (by Search Engine): Mascot	Percolator PEP (by Search Engine): Mascot	Ions Score (by Search Engine): Mascot	Top Apex RT [min]	Quan Usage	Quan Ratio Usage	Sequence in Protein	Positions in Proteins
	FALSE	High	[K].EITDIVDGAISGEVK.[A]		0.0464171	0.00681623	1	8	3	J4K738	J4K738 [45-59]		0	1545.8		High	High	Peak Found	Not Found	Not Found	Not Found	Not Found	Not Found	Not Found	Not Found	Not Found	Not Found	High	0.001873	0.01535	82	42	Used	Used	K.EITDIVDGAISGEVK.A	[45-59]
		Checked	Confidence	Identifying Node	PSM Ambiguity	Annotated Sequence	Modifications	# Proteins	Master Protein Accessions	Protein Accessions	# Missed Cleavages	Charge	DeltaScore	DeltaCn	Rank	Search Engine Rank	m/z [Da]	MH+ [Da]	Theo. MH+ [Da]	DeltaM [ppm]	Deltam/z [Da]	Activation Type	NCE [%]	MS Order	Isolation Interference [%]	Ion Inject Time [ms]	RT [min]	First Scan	Spectrum File	File ID	Quan Info	Ions Score	# Protein Groups	Identity Strict	Identity Relaxed	Expectation Value	Percolator q-Value	Percolator PEP	Precursor Abundance	Apex RT [min]
		FALSE	High	Mascot (A6)	Unambiguous	[K].EITDIVDGAISGEVK.[A]		8	J4K738	J4K738; I0R7F9; A0A3P3QZF8; A0A3P3Q599; A0A930DC23; A0A385Q0X3; K0XFP5; A0A929TUJ5	0	2	0.6711	0	1	1	773.403	1545.8	1545.8	-0.67	-0.00052	HCD (High Energy Collision Dissociation)	28	MS2	0	110	41.9399	12737	20230602_1r.raw	F1		76	1	51	44	3.32497e-05	0.001873	0.03468	182642	42.03
		FALSE	High	Mascot (A6)	Unambiguous	[K].EITDIVDGAISGEVK.[A]		8	J4K738	J4K738; I0R7F9; A0A3P3QZF8; A0A3P3Q599; A0A930DC23; A0A385Q0X3; K0XFP5; A0A929TUJ5	0	2	0.6585	0	1	1	773.405	1545.8	1545.8	1.07	0.00083	HCD (High Energy Collision Dissociation)	28	MS2	0	110	42.1012	12782	20230602_1r.raw	F1		82	1	51	44	8.92347e-06	0.001873	0.01535	182642	42.03
		FALSE	High	Mascot (A6)	Unambiguous	[K].EITDIVDGAISGEVK.[A]		8	J4K738	J4K738; I0R7F9; A0A3P3QZF8; A0A3P3Q599; A0A930DC23; A0A385Q0X3; K0XFP5; A0A929TUJ5	0	2	0.7627	0	1	1	773.406	1545.81	1545.8	3.2	0.00247	HCD (High Energy Collision Dissociation)	28	MS2	22.7365	110	41.9214	12283	20230602_2r.raw	F2		59	1	51	44	0.00169012	0.003135	0.05767	76520.7	41.97
FALSE	Master Protein	A0A923LP38	Electron transfer flavoprotein subunit beta/FixA family protein OS=Roseburia sp. BX1005 OX=2763064 GN=H8S17_09330 PE=4 SV=1	6	1	5	1	260	27.9	5.16	137	1							341450	199110	156542	54872.3									2.10211e+06	1.80603e+06	1.65834e+06	581945									1	1	1	1			Not Found
	Checked	Confidence	Annotated Sequence	Modifications	Qvality PEP	Qvality q-value	# Protein Groups	# Proteins	# PSMs	Master Protein Accessions	Positions in Master Proteins	Modifications in Master Proteins	# Missed Cleavages	Theo. MH+ [Da]	Quan Info	Found in Sample: [S1] F1: Sample	Found in Sample: [S2] F2: Sample	Found in Sample: [S3] F3: Sample	Found in Sample: [S4] F4: Sample	Found in Sample: [S5] F5: Sample	Found in Sample: [S6] F6: Sample	Found in Sample: [S7] F7: Sample	Found in Sample: [S8] F8: Sample	Found in Sample: [S9] F9: Sample	Found in Sample: [S10] F10: Sample	Found in Sample: [S11] F11: Sample	Found in Sample: [S12] F12: Sample	Confidence (by Search Engine): Mascot	Percolator q-Value (by Search Engine): Mascot	Percolator PEP (by Search Engine): Mascot	Ions Score (by Search Engine): Mascot	Top Apex RT [min]	Quan Usage	Quan Ratio Usage	Sequence in Protein	Positions in Proteins
	FALSE	High	[K].DVDDSDLGLKGSPTK.[I]		0.00893393	0.00681623	1	11	5	A0A923LP38	A0A923LP38 [209-223]		1	1546.76		Not Found	Not Found	Not Found	Not Found	Not Found	Not Found	High	High	High	Peak Found	Not Found	Not Found	High	0.001873	0.002033	55	24.92	Used	Used	K.DVDDSDLGLKGSPTK.I	[209-223]
		Checked	Confidence	Identifying Node	PSM Ambiguity	Annotated Sequence	Modifications	# Proteins	Master Protein Accessions	Protein Accessions	# Missed Cleavages	Charge	DeltaScore	DeltaCn	Rank	Search Engine Rank	m/z [Da]	MH+ [Da]	Theo. MH+ [Da]	DeltaM [ppm]	Deltam/z [Da]	Activation Type	NCE [%]	MS Order	Isolation Interference [%]	Ion Inject Time [ms]	RT [min]	First Scan	Spectrum File	File ID	Quan Info	Ions Score	# Protein Groups	Identity Strict	Identity Relaxed	Expectation Value	Percolator q-Value	Percolator PEP	Precursor Abundance	Apex RT [min]
		FALSE	High	Mascot (A6)	Unambiguous	[K].DVDDSDLGLKGSPTK.[I]		11	A0A923LP38	A0A923LP38; A0A173T1R4; A0A6N3FWB1; A0A173T362; A0A395V775; A0A1Q9J1T2; A0A0M6X0C7; A0A9E1GYL8; A0A3D4Y4W4; A0A415X1K6; G2T034	1	2	0.913	0	1	1	773.883	1546.76	1546.76	-0.28	-0.00021	HCD (High Energy Collision Dissociation)	28	MS2	25.8703	110	25.1492	6862	20230602_9r.raw	F9		46	1	50	43	0.0299242	0.001873	0.03028
		FALSE	High	Mascot (A6)	Unambiguous	[K].DVDDSDLGLKGSPTK.[I]		11	A0A923LP38	A0A923LP38; A0A173T1R4; A0A6N3FWB1; A0A173T362; A0A395V775; A0A1Q9J1T2; A0A0M6X0C7; A0A9E1GYL8; A0A3D4Y4W4; A0A415X1K6; G2T034	1	2	0.7963	0	1	1	773.883	1546.76	1546.76	-0.12	-9e-05	HCD (High Energy Collision Dissociation)	28	MS2	0	110	24.7472	7197	20230602_8r.raw	F8		54	1	50	43	0.00545696	0.001873	0.03382
		FALSE	High	Mascot (A6)	Unambiguous	[K].DVDDSDLGLKGSPTK.[I]		11	A0A923LP38	A0A923LP38; A0A173T1R4; A0A6N3FWB1; A0A173T362; A0A395V775; A0A1Q9J1T2; A0A0M6X0C7; A0A9E1GYL8; A0A3D4Y4W4; A0A415X1K6; G2T034	1	3	0.7636	0	1	1	516.258	1546.76	1546.76	0.78	0.0004	HCD (High Energy Collision Dissociation)	28	MS2	19.5141	110	24.7914	7348	20230602_7r.raw	F7		55	1	51	44	0.00409813	0.001873	0.002033	341450	24.82
		FALSE	High	Mascot (A6)	Unambiguous	[K].DVDDSDLGLKGSPTK.[I]		11	A0A923LP38	A0A923LP38; A0A173T1R4; A0A6N3FWB1; A0A173T362; A0A395V775; A0A1Q9J1T2; A0A0M6X0C7; A0A9E1GYL8; A0A3D4Y4W4; A0A415X1K6; G2T034	1	3	0.7451	0	1	1	516.259	1546.76	1546.76	1.14	0.00059	HCD (High Energy Collision Dissociation)	28	MS2	51.3214	110	24.7621	7202	20230602_8r.raw	F8		51	1	50	43	0.00979992	0.001873	0.004012	199110	24.77
		FALSE	High	Mascot (A6)	Unambiguous	[K].DVDDSDLGLKGSPTK.[I]		11	A0A923LP38	A0A923LP38; A0A173T1R4; A0A6N3FWB1; A0A173T362; A0A395V775; A0A1Q9J1T2; A0A0M6X0C7; A0A9E1GYL8; A0A3D4Y4W4; A0A415X1K6; G2T034	1	3	0.8333	0	1	1	516.26	1546.77	1546.76	4.45	0.00229	HCD (High Energy Collision Dissociation)	28	MS2	66.3433	110	25.2097	6879	20230602_9r.raw	F9		30	1	51	44	1.42081	0.003484	0.1202	156542	25.17
FALSE	Master Protein	A0A173ZKG9	Glyceraldehyde-3-phosphate dehydrogenase OS=Turicibacter sanguinis OX=154288 GN=gap PE=3 SV=1	7	2	6	1	335	35.7	5.22	130	2	672573	714155	450107										691015	714155	650461										1	1	1										High
	Checked	Confidence	Annotated Sequence	Modifications	Qvality PEP	Qvality q-value	# Protein Groups	# Proteins	# PSMs	Master Protein Accessions	Positions in Master Proteins	Modifications in Master Proteins	# Missed Cleavages	Theo. MH+ [Da]	Quan Info	Found in Sample: [S1] F1: Sample	Found in Sample: [S2] F2: Sample	Found in Sample: [S3] F3: Sample	Found in Sample: [S4] F4: Sample	Found in Sample: [S5] F5: Sample	Found in Sample: [S6] F6: Sample	Found in Sample: [S7] F7: Sample	Found in Sample: [S8] F8: Sample	Found in Sample: [S9] F9: Sample	Found in Sample: [S10] F10: Sample	Found in Sample: [S11] F11: Sample	Found in Sample: [S12] F12: Sample	Confidence (by Search Engine): Mascot	Percolator q-Value (by Search Engine): Mascot	Percolator PEP (by Search Engine): Mascot	Ions Score (by Search Engine): Mascot	Top Apex RT [min]	Quan Usage	Quan Ratio Usage	Sequence in Protein	Positions in Proteins
	FALSE	High	[K].AIGLVIPEINGK.[LM]		0.0472387	0.00681623	4	482	12	A0A173ZKG9; A0A923LRQ4; A0A415FNQ6; A0A354CKZ4	A0A173ZKG9 [216-227]; A0A923LRQ4 [218-229]; A0A415FNQ6 [218-229]; A0A354CKZ4 [155-166]		0	1223.74	Shared	High	High	Peak Found	Peak Found	Not Found	Not Found	Peak Found	Peak Found	Peak Found	Peak Found	Not Found	Not Found	High	0.001873	0.01569	59	43.44	Not Used	Not Used	K.AIGLVIPELNGK.L	[216-227]
		Checked	Confidence	Identifying Node	PSM Ambiguity	Annotated Sequence	Modifications	# Proteins	Master Protein Accessions	Protein Accessions	# Missed Cleavages	Charge	DeltaScore	DeltaCn	Rank	Search Engine Rank	m/z [Da]	MH+ [Da]	Theo. MH+ [Da]	DeltaM [ppm]	Deltam/z [Da]	Activation Type	NCE [%]	MS Order	Isolation Interference [%]	Ion Inject Time [ms]	RT [min]	First Scan	Spectrum File	File ID	Quan Info	Ions Score	# Protein Groups	Identity Strict	Identity Relaxed	Expectation Value	Percolator q-Value	Percolator PEP	Precursor Abundance	Apex RT [min]
		FALSE	High	Mascot (A6)	Unambiguous	[K].AIGLVIPEINGK.[LM]		1		A0A9D9L477	0	2	0.2034	0	1	1	612.372	1223.74	1223.74	1.37	0.00084	HCD (High Energy Collision Dissociation)	28	MS2	13.7832	110	43.4665	13202	20230602_1r.raw	F1		59	4	44	37	0.000333259	0.001873	0.01569	356836	43.46
		FALSE	High	Mascot (A6)	Unambiguous	[K].ALGLVIPELNGK.[LM]		1		A0A349MX93	0	2	0.2632	0	1	4	612.374	1223.74	1223.74	3.46	0.00212	HCD (High Energy Collision Dissociation)	28	MS2	0	110	43.3599	12664	20230602_2r.raw	F2		38	4	44	37	0.0400775	0.003484	0.1227	235272	43.32
		FALSE	High	Mascot (A6)	Unambiguous	[K].AIGLVLPELNGK.[LM]		22		A0A1X9TW86; A0A381KUY5; F0K161; A0A4Q1QK07; A0A3D2N6K6; G6F5E3; A0A0R2G5D6; A0A0R1YCX4; O32755; A0A844FQ82; A0A1L3KAK9; A0A081JFK3; A0A380JF47; K0NKE8; F0HXQ4; A0A0L0RJR9; U2KM77; A0A4Y3JGH9; A0A3D1D389; A0A6A8MA70; G5JRA6; A0A0R1G965	0	2	0.2632	0	1	3	612.374	1223.74	1223.74	3.46	0.00212	HCD (High Energy Collision Dissociation)	28	MS2	0	110	43.3599	12664	20230602_2r.raw	F2		38	4	44	37	0.0400775	0.003484	0.1227	235272	43.32
		FALSE	High	Mascot (A6)	Unambiguous	[K].AIGLVIPELNGK.[LM]		458	A0A173ZKG9; A0A923LRQ4; A0A415FNQ6; A0A354CKZ4	A0A9E0EEQ8; B9UYS0; Q3Y456; Q9AJT4; Q8KHG1; A0A1X1KAU8; A0A3R6MND3; F9PAP2; E1M6L1; A0A9D2FVG8; A0A1Y3TA84; A0A7X1S465; A0A3P5YA15; A0A930J494; A0A0M9FFB2; E0PT92; A0A081SDF3; K9JJE7; B9DVS1; D3H6M5; A0A930AQV6; A0A0F2E7M6; I4ZAB6; A0A413HZS9; Q4H1F5; A0A2T4T3X6; A0A417D4A5; A0A2Z6T8A0; F0F638; A0A928L3R4; A0A413YVU1; A0A1C6IKK3; A0A0F2E9L8; A0A928L6X7; A0A1M7G2S5; K9JK96; A0A354QR78; Q3Y454; K9J…	0	2	0.2632	0	1	2	612.374	1223.74	1223.74	3.46	0.00212	HCD (High Energy Collision Dissociation)	28	MS2	0	110	43.3599	12664	20230602_2r.raw	F2		38	4	44	37	0.0400775	0.003484	0.1227	235272	43.32
		FALSE	High	Mascot (A6)	Unambiguous	[K].AIGLVIPEINGK.[LM]		1		A0A9D9L477	0	2	0.2632	0	1	1	612.374	1223.74	1223.74	3.46	0.00212	HCD (High Energy Collision Dissociation)	28	MS2	0	110	43.3599	12664	20230602_2r.raw	F2		38	4	44	37	0.0400775	0.003484	0.1227	235272	43.32
		FALSE	High	Mascot (A6)	Unambiguous	[K].ALGLVIPELNGK.[LM]		1		A0A349MX93	0	2	0.2162	0	1	4	612.374	1223.74	1223.74	3.36	0.00206	HCD (High Energy Collision Dissociation)	28	MS2	36.7839	110	43.3222	13159	20230602_1r.raw	F1		37	4	44	37	0.0486296	0.003484	0.1412	356836	43.46
		FALSE	High	Mascot (A6)	Unambiguous	[K].AIGLVLPELNGK.[LM]		22		A0A1X9TW86; A0A381KUY5; F0K161; A0A4Q1QK07; A0A3D2N6K6; G6F5E3; A0A0R2G5D6; A0A0R1YCX4; O32755; A0A844FQ82; A0A1L3KAK9; A0A081JFK3; A0A380JF47; K0NKE8; F0HXQ4; A0A0L0RJR9; U2KM77; A0A4Y3JGH9; A0A3D1D389; A0A6A8MA70; G5JRA6; A0A0R1G965	0	2	0.2162	0	1	3	612.374	1223.74	1223.74	3.36	0.00206	HCD (High Energy Collision Dissociation)	28	MS2	36.7839	110	43.3222	13159	20230602_1r.raw	F1		37	4	44	37	0.0486296	0.003484	0.1412	356836	43.46
		FALSE	High	Mascot (A6)	Unambiguous	[K].AIGLVIPELNGK.[LM]		458	A0A173ZKG9; A0A923LRQ4; A0A415FNQ6; A0A354CKZ4	A0A9E0EEQ8; B9UYS0; Q3Y456; Q9AJT4; Q8KHG1; A0A1X1KAU8; A0A3R6MND3; F9PAP2; E1M6L1; A0A9D2FVG8; A0A1Y3TA84; A0A7X1S465; A0A3P5YA15; A0A930J494; A0A0M9FFB2; E0PT92; A0A081SDF3; K9JJE7; B9DVS1; D3H6M5; A0A930AQV6; A0A0F2E7M6; I4ZAB6; A0A413HZS9; Q4H1F5; A0A2T4T3X6; A0A417D4A5; A0A2Z6T8A0; F0F638; A0A928L3R4; A0A413YVU1; A0A1C6IKK3; A0A0F2E9L8; A0A928L6X7; A0A1M7G2S5; K9JK96; A0A354QR78; Q3Y454; K9J…	0	2	0.2162	0	1	2	612.374	1223.74	1223.74	3.36	0.00206	HCD (High Energy Collision Dissociation)	28	MS2	36.7839	110	43.3222	13159	20230602_1r.raw	F1		37	4	44	37	0.0486296	0.003484	0.1412	356836	43.46
		FALSE	High	Mascot (A6)	Unambiguous	[K].AIGLVIPEINGK.[LM]		1		A0A9D9L477	0	2	0.2162	0	1	1	612.374	1223.74	1223.74	3.36	0.00206	HCD (High Energy Collision Dissociation)	28	MS2	36.7839	110	43.3222	13159	20230602_1r.raw	F1		37	4	44	37	0.0486296	0.003484	0.1412	356836	43.46
		FALSE	High	Mascot (A6)	Unambiguous	[K].ALGLVIPELNGK.[LM]		1		A0A349MX93	0	2	0.2034	0	1	4	612.372	1223.74	1223.74	1.37	0.00084	HCD (High Energy Collision Dissociation)	28	MS2	13.7832	110	43.4665	13202	20230602_1r.raw	F1		59	4	44	37	0.000333259	0.001873	0.01569	356836	43.46
		FALSE	High	Mascot (A6)	Unambiguous	[K].AIGLVLPELNGK.[LM]		22		A0A1X9TW86; A0A381KUY5; F0K161; A0A4Q1QK07; A0A3D2N6K6; G6F5E3; A0A0R2G5D6; A0A0R1YCX4; O32755; A0A844FQ82; A0A1L3KAK9; A0A081JFK3; A0A380JF47; K0NKE8; F0HXQ4; A0A0L0RJR9; U2KM77; A0A4Y3JGH9; A0A3D1D389; A0A6A8MA70; G5JRA6; A0A0R1G965	0	2	0.2034	0	1	3	612.372	1223.74	1223.74	1.37	0.00084	HCD (High Energy Collision Dissociation)	28	MS2	13.7832	110	43.4665	13202	20230602_1r.raw	F1		59	4	44	37	0.000333259	0.001873	0.01569	356836	43.46
		FALSE	High	Mascot (A6)	Unambiguous	[K].AIGLVIPELNGK.[LM]		458	A0A173ZKG9; A0A923LRQ4; A0A415FNQ6; A0A354CKZ4	A0A9E0EEQ8; B9UYS0; Q3Y456; Q9AJT4; Q8KHG1; A0A1X1KAU8; A0A3R6MND3; F9PAP2; E1M6L1; A0A9D2FVG8; A0A1Y3TA84; A0A7X1S465; A0A3P5YA15; A0A930J494; A0A0M9FFB2; E0PT92; A0A081SDF3; K9JJE7; B9DVS1; D3H6M5; A0A930AQV6; A0A0F2E7M6; I4ZAB6; A0A413HZS9; Q4H1F5; A0A2T4T3X6; A0A417D4A5; A0A2Z6T8A0; F0F638; A0A928L3R4; A0A413YVU1; A0A1C6IKK3; A0A0F2E9L8; A0A928L6X7; A0A1M7G2S5; K9JK96; A0A354QR78; Q3Y454; K9J…	0	2	0.2034	0	1	2	612.372	1223.74	1223.74	1.37	0.00084	HCD (High Energy Collision Dissociation)	28	MS2	13.7832	110	43.4665	13202	20230602_1r.raw	F1		59	4	44	37	0.000333259	0.001873	0.01569	356836	43.46
	FALSE	High	[K].VVISAPATGDIK.[T]		0.018135	0.00681623	1	2	3	A0A173ZKG9	A0A173ZKG9 [117-128]		0	1170.67		High	High	High	Not Found	Not Found	Not Found	Not Found	Not Found	Not Found	Not Found	Not Found	Not Found	High	0.001873	0.004854	68	29.61	Used	Used	K.VVISAPATGDIK.T	[117-128]
		Checked	Confidence	Identifying Node	PSM Ambiguity	Annotated Sequence	Modifications	# Proteins	Master Protein Accessions	Protein Accessions	# Missed Cleavages	Charge	DeltaScore	DeltaCn	Rank	Search Engine Rank	m/z [Da]	MH+ [Da]	Theo. MH+ [Da]	DeltaM [ppm]	Deltam/z [Da]	Activation Type	NCE [%]	MS Order	Isolation Interference [%]	Ion Inject Time [ms]	RT [min]	First Scan	Spectrum File	File ID	Quan Info	Ions Score	# Protein Groups	Identity Strict	Identity Relaxed	Expectation Value	Percolator q-Value	Percolator PEP	Precursor Abundance	Apex RT [min]
		FALSE	High	Mascot (A6)	Unambiguous	[K].VVISAPATGDIK.[T]		2	A0A173ZKG9	A0A173ZKG9; A0A173TDZ3	0	2	0.6792	0	1	1	585.841	1170.67	1170.67	0.86	0.00051	HCD (High Energy Collision Dissociation)	28	MS2	10.6789	110	29.6085	8664	20230602_3r.raw	F3		53	1	50	43	0.00508613	0.001873	0.01341	450107	29.62
		FALSE	High	Mascot (A6)	Unambiguous	[K].VVISAPATGDIK.[T]		2	A0A173ZKG9	A0A173ZKG9; A0A173TDZ3	0	2	0.6875	0	1	1	585.841	1170.68	1170.67	2.22	0.0013	HCD (High Energy Collision Dissociation)	28	MS2	32.55	110	29.6224	9191	20230602_1r.raw	F1		49	1	49	42	0.0125857	0.001873	0.01545	672573	29.6
		FALSE	High	Mascot (A6)	Unambiguous	[K].VVISAPATGDIK.[T]		2	A0A173ZKG9	A0A173ZKG9; A0A173TDZ3	0	2	0.7353	0	1	1	585.841	1170.68	1170.67	2.43	0.00142	HCD (High Energy Collision Dissociation)	28	MS2	28.545	110	29.6157	8861	20230602_2r.raw	F2		68	1	49	42	0.000137366	0.001873	0.004854	714155	29.63
FALSE	Master Protein	A0A3B9D3S1	Co-chaperonin GroES OS=Roseburia sp. OX=2049040 GN=groES PE=3 SV=1	11	1	7	1	94	10.1	4.63	130	1				71680.9	55708.7	87124.2	257958	181294								526363	2.26579e+06	525181	1.5881e+06	1.64442e+06								1	1	1	1	1					Not Found
	Checked	Confidence	Annotated Sequence	Modifications	Qvality PEP	Qvality q-value	# Protein Groups	# Proteins	# PSMs	Master Protein Accessions	Positions in Master Proteins	Modifications in Master Proteins	# Missed Cleavages	Theo. MH+ [Da]	Quan Info	Found in Sample: [S1] F1: Sample	Found in Sample: [S2] F2: Sample	Found in Sample: [S3] F3: Sample	Found in Sample: [S4] F4: Sample	Found in Sample: [S5] F5: Sample	Found in Sample: [S6] F6: Sample	Found in Sample: [S7] F7: Sample	Found in Sample: [S8] F8: Sample	Found in Sample: [S9] F9: Sample	Found in Sample: [S10] F10: Sample	Found in Sample: [S11] F11: Sample	Found in Sample: [S12] F12: Sample	Confidence (by Search Engine): Mascot	Percolator q-Value (by Search Engine): Mascot	Percolator PEP (by Search Engine): Mascot	Ions Score (by Search Engine): Mascot	Top Apex RT [min]	Quan Usage	Quan Ratio Usage	Sequence in Protein	Positions in Proteins
	FALSE	High	[K].LDGEEYIIVR.[QM]		0.0442293	0.00681623	1	10	7	A0A3B9D3S1	A0A3B9D3S1 [76-85]		0	1206.64		Not Found	Not Found	Not Found	High	High	High	High	High	High	Not Found	Not Found	Not Found	High	0.001873	0.01448	58	35.71	Used	Used	K.LDGEEYIIVR.Q	[76-85]
		Checked	Confidence	Identifying Node	PSM Ambiguity	Annotated Sequence	Modifications	# Proteins	Master Protein Accessions	Protein Accessions	# Missed Cleavages	Charge	DeltaScore	DeltaCn	Rank	Search Engine Rank	m/z [Da]	MH+ [Da]	Theo. MH+ [Da]	DeltaM [ppm]	Deltam/z [Da]	Activation Type	NCE [%]	MS Order	Isolation Interference [%]	Ion Inject Time [ms]	RT [min]	First Scan	Spectrum File	File ID	Quan Info	Ions Score	# Protein Groups	Identity Strict	Identity Relaxed	Expectation Value	Percolator q-Value	Percolator PEP	Precursor Abundance	Apex RT [min]
		FALSE	High	Mascot (A6)	Unambiguous	[K].LDGEEYIIVR.[QM]		10	A0A3B9D3S1	A0A3B9D3S1; A0A0M6WWA6; A0A0M6WCG6; A0A395V3V3; A0A1C5WR19; A0A6L5YME4; A0A3D4Y7L5; Q6Y2F6; A0A1Q9J715; C0FRK5	0	2	0.5952	0	1	1	603.822	1206.64	1206.64	-0.27	-0.00016	HCD (High Energy Collision Dissociation)	28	MS2	23.9041	110	35.6648	9827	20230602_8r.raw	F8		42	1	52	45	0.111959	0.003484	0.1045	181294	35.77
		FALSE	High	Mascot (A6)	Unambiguous	[K].LDGEEYIIVR.[QM]		10	A0A3B9D3S1	A0A3B9D3S1; A0A0M6WWA6; A0A0M6WCG6; A0A395V3V3; A0A1C5WR19; A0A6L5YME4; A0A3D4Y7L5; Q6Y2F6; A0A1Q9J715; C0FRK5	0	2	0.62	0	1	1	603.822	1206.64	1206.64	-0.17	-0.0001	HCD (High Energy Collision Dissociation)	28	MS2	58.4316	110	35.6311	10019	20230602_4r.raw	F4	Not Reliable	50	1	52	45	0.0183256	0.003135	0.07136
		FALSE	High	Mascot (A6)	Unambiguous	[K].LDGEEYIIVR.[QM]		10	A0A3B9D3S1	A0A3B9D3S1; A0A0M6WWA6; A0A0M6WCG6; A0A395V3V3; A0A1C5WR19; A0A6L5YME4; A0A3D4Y7L5; Q6Y2F6; A0A1Q9J715; C0FRK5	0	2	0.58	0	1	1	603.822	1206.64	1206.64	0.64	0.00039	HCD (High Energy Collision Dissociation)	28	MS2	0	110	35.8311	9149	20230602_6r.raw	F6		50	1	52	45	0.0202233	0.003484	0.1211	87124.2	35.84
		FALSE	High	Mascot (A6)	Unambiguous	[K].LDGEEYIIVR.[QM]		10	A0A3B9D3S1	A0A3B9D3S1; A0A0M6WWA6; A0A0M6WCG6; A0A395V3V3; A0A1C5WR19; A0A6L5YME4; A0A3D4Y7L5; Q6Y2F6; A0A1Q9J715; C0FRK5	0	2	0.6034	0	1	1	603.823	1206.64	1206.64	1.45	0.00088	HCD (High Energy Collision Dissociation)	28	MS2	6.90214	110	35.7333	10329	20230602_7r.raw	F7		58	1	52	45	0.00282268	0.001873	0.01448	257958	35.78
		FALSE	High	Mascot (A6)	Unambiguous	[K].LDGEEYIIVR.[QM]		10	A0A3B9D3S1	A0A3B9D3S1; A0A0M6WWA6; A0A0M6WCG6; A0A395V3V3; A0A1C5WR19; A0A6L5YME4; A0A3D4Y7L5; Q6Y2F6; A0A1Q9J715; C0FRK5	0	2	0.6471	0	1	1	603.823	1206.64	1206.64	1.45	0.00088	HCD (High Energy Collision Dissociation)	28	MS2	21.1764	110	35.8102	9863	20230602_8r.raw	F8		51	1	52	45	0.0163931	0.001873	0.05107	181294	35.77
		FALSE	High	Mascot (A6)	Unambiguous	[K].LDGEEYIIVR.[QM]		10	A0A3B9D3S1	A0A3B9D3S1; A0A0M6WWA6; A0A0M6WCG6; A0A395V3V3; A0A1C5WR19; A0A6L5YME4; A0A3D4Y7L5; Q6Y2F6; A0A1Q9J715; C0FRK5	0	2	0.5833	0	1	1	603.823	1206.64	1206.64	2.67	0.00161	HCD (High Energy Collision Dissociation)	28	MS2	0	110	36.0853	9350	20230602_9r.raw	F9	Not Reliable	48	1	52	45	0.0339955	0.003135	0.07326
[truncated: 386 more rows]
[truncated: 25 more columns]

## Sheet: Sample ID
Sample	SEC fraction	Rat age (months)
F1	41	2
F2	41	6
[truncated: 10 more rows]
